# Supplementary material for: GSAASeqSP: A Toolset for Gene Set Association Analysis of RNA-Seq Data
Source: Sci Rep. 2014 Sep 12;4:6347. doi: 10.1038/srep06347 (PMC4161965; doi:10.1038/srep06347)
Supplement: Supplementary Information — Supplementary Tables S2-S27 [file srep06347-s2.xls]

## Sheet: Table S2
Table S2. Simulation results for scenarios 1-6
	Signal2Noise:Weighted_KS					Signal2Noise:L2Norm
Scenario	RR*	P-value	FDR	FWER	Power	RR	P-value	FDR	FWER	Power
S1	0.37	0.065135	0.553029	0.577928	0.65	0.8	0.01598	0.200489	0.193818	0.91
S2	0.63	0.026523	0.343702	0.355538	0.87	0.95	0.00368	0.058153	0.062232	0.98
S3	0.69	0.017295	0.269563	0.276443	0.9	0.98	0.00134	0.03014	0.025852	0.99
S4	0.86	0.00695	0.125911	0.129267	0.95	0.99	0.000403	0.013295	0.011115	1
S5	0.98	0.000648	0.020184	0.019503	1	1	5e-06	0.00012	0.000115	1
S6	0.99	0.00027	0.010585	0.009915	1	1	3e-06	7.5e-05	6.8e-05	1
	Signal2Noise:Mean					Signal2Noise:WeightedSigRatio
Scenario	RR	P-value	FDR	FWER	Power	RR	P-value	FDR	FWER	Power
S1	0.61	0.037028	0.324559	0.335177	0.81	0.55	0.041643	0.443874	0.432857	0.81
S2	0.83	0.010177	0.151086	0.152493	0.94	0.76	0.016797	0.228488	0.23615	0.93
S3	0.91	0.004207	0.079405	0.079253	0.99	0.81	0.011355	0.172808	0.174633	0.95
S4	0.98	0.000703	0.020239	0.020263	1	0.87	0.009242	0.121111	0.119527	0.97
S5	1	1.5e-05	0.0005	0.00048	1	0.97	0.001183	0.028977	0.028632	1
S6	1	8e-06	0.000275	0.000263	1	0.99	0.001405	0.013168	0.01519	0.99
	Signal2Noise:SigRatio					Signal2Noise:GeometricMean
Scenario	RR	P-value	FDR	FWER	Power	RR	P-value	FDR	FWER	Power
S1	0.39	0.125118	0.570032	0.579925	0.76	0.73	0.02433	0.278795	0.26729	0.9
S2	0.56	0.042632	0.401807	0.411818	0.88	0.87	0.006332	0.1077	0.110335	0.97
S3	0.67	0.028275	0.324163	0.332185	0.96	0.95	0.002515	0.05373	0.050723	0.99
S4	0.85	0.015103	0.155187	0.150108	0.97	0.99	0.000465	0.015235	0.01435	1
S5	0.97	0.001108	0.028611	0.02906	1	1	8e-06	0.000183	0.000173	1
S6	0.99	0.00058	0.017121	0.015463	1	1	8e-06	0.000123	0.000123	1
	Signal2Noise:TruncatedProduct					Signal2Noise:FisherMethod
Scenario	RR	P-value	FDR	FWER	Power	RR	P-value	FDR	FWER	Power
S1	0.67	0.000568	0.00199	0.022273	1	0.7	0.024037	0.282612	0.270045	0.88
S2	0.86	0.000225	0.000752	0.007937	1	0.87	0.006352	0.112029	0.112293	0.96
S3	0.94	1.3e-05	0.000129	0.001128	1	0.94	0.00238	0.05572	0.051673	0.99
S4	0.95	4.5e-05	0.000321	0.002585	1	0.99	0.00049	0.014261	0.013977	1
S5	1	0	0	0	1	1	8e-06	0.000195	0.000185	1
S6	1	3e-06	1e-05	1e-05	1	1	5e-06	9e-05	8.8e-05	1
	Signal2Noise:MinP					Signal2Noise:RankSum
Scenario	RR	P-value	FDR	FWER	Power	RR	P-value	FDR	FWER	Power
S1	0.25	0.001853	0.025045	0.061148	1	0.31	0.123045	0.643717	0.681827	0.54
S2	0.26	0.000775	0.024046	0.043208	1	0.34	0.08538	0.579389	0.602543	0.63
S3	0.29	0.000425	0.022744	0.034018	1	0.47	0.061255	0.466211	0.49529	0.69
S4	0.26	0.000268	0.023797	0.037632	1	0.62	0.02081	0.303807	0.314928	0.87
S5	0.29	5.3e-05	0.02337	0.033003	1	0.89	0.003367	0.089687	0.085887	0.99
S6	0.34	3.5e-05	0.021952	0.030985	1	0.91	0.004385	0.068126	0.066053	0.98
	log2Ratio:Weighted_KS					log2Ratio:L2Norm
Scenario	RR	P-value	FDR	FWER	Power	RR	P-value	FDR	FWER	Power
S1	0.22	0.12302	0.672917	0.702838	0.54	0.02	0.11577	0.864164	0.946285	0.47
S2	0.27	0.0339	0.549755	0.635238	0.81	0.13	0.028877	0.737489	0.768283	0.83
S3	0.27	0.0271	0.576945	0.648908	0.87	0.3	0.009695	0.619146	0.616852	0.96
S4	0.38	0.026182	0.444859	0.50895	0.86	0.13	0.037235	0.743637	0.825415	0.79
S5	0.43	0.003945	0.454351	0.474405	0.98	0.45	0.00265	0.478414	0.41354	0.99
S6	0.38	0.001668	0.463363	0.51164	1	0.61	0.001105	0.346635	0.288268	1
	log2Ratio:Mean					log2Ratio:WeightedSigRatio
Scenario	RR	P-value	FDR	FWER	Power	RR	P-value	FDR	FWER	Power
S1	0.17	0.084395	0.716691	0.751055	0.65	0.1	0.076783	0.815285	0.8997	0.56
S2	0.46	0.022758	0.476303	0.501103	0.86	0.18	0.032267	0.691419	0.770148	0.83
S3	0.6	0.009365	0.343685	0.332658	0.97	0.32	0.016577	0.688725	0.69343	0.93
S4	0.51	0.011335	0.374027	0.409228	0.95	0.24	0.024743	0.649698	0.712702	0.88
S5	0.91	0.000525	0.080989	0.068883	1	0.51	0.004322	0.481282	0.461905	0.98
S6	0.95	0.00026	0.049173	0.04265	1	0.57	0.002145	0.392962	0.36236	1
	log2Ratio:SigRatio					log2Ratio:GeometricMean
Scenario	RR	P-value	FDR	FWER	Power	RR	P-value	FDR	FWER	Power
S1	0.43	0.100175	0.54007	0.558208	0.74	0.7	0.02421	0.276981	0.262	0.88
S2	0.56	0.038857	0.403844	0.396333	0.88	0.89	0.006827	0.109294	0.109293	0.97
S3	0.69	0.023843	0.333459	0.327315	0.96	0.97	0.002767	0.054648	0.046688	0.99
S4	0.86	0.014493	0.152266	0.140568	0.97	0.98	0.00065	0.020514	0.016712	1
S5	0.97	0.001128	0.030581	0.029547	1	1	1.3e-05	0.000318	0.000308	1
S6	0.98	0.000605	0.01778	0.015585	1	1	1.3e-05	0.000175	0.000173	1
	log2Ratio:TruncatedProduct					log2Ratio:FisherMethod
Scenario	RR	P-value	FDR	FWER	Power	RR	P-value	FDR	FWER	Power
S1	0.67	0.000483	0.002247	0.025902	1	0.68	0.02465	0.287964	0.27249	0.87
S2	0.86	0.000273	0.000836	0.009087	1	0.87	0.007095	0.11334	0.110995	0.97
S3	0.92	1.8e-05	0.000139	0.001348	1	0.94	0.002473	0.058165	0.049673	0.99
S4	0.95	4.3e-05	0.000287	0.001615	1	0.98	0.000758	0.021881	0.01808	1
S5	1	0	1e-06	3e-06	1	1	8e-06	0.000268	0.00026	1
S6	1	0	0	0	1	1	0	0.000147	0.000143	1
	log2Ratio:MinP					log2Ratio:RankSum
Scenario	RR	P-value	FDR	FWER	Power	RR	P-value	FDR	FWER	Power
S1	0.28	0.00164	0.023099	0.052757	1	0.22	0.113948	0.680901	0.731637	0.59
S2	0.37	0.000835	0.020492	0.035135	1	0.33	0.085795	0.591388	0.6357	0.62
S3	0.32	0.000458	0.02055	0.030102	1	0.47	0.068847	0.483806	0.513373	0.69
S4	0.38	0.000368	0.018159	0.028985	1	0.64	0.019277	0.306099	0.330753	0.89
S5	0.29	5e-05	0.0215	0.030235	1	0.9	0.003057	0.084461	0.085235	0.99
S6	0.34	3e-05	0.020958	0.029287	1	0.93	0.00529	0.06047	0.061672	0.98
	Signal2Noise_log2Ratio:Weighted_KS					Signal2Noise_log2Ratio:L2Norm
Scenario	RR	P-value	FDR	FWER	Power	RR	P-value	FDR	FWER	Power
S1	0.35	0.064858	0.576773	0.585843	0.67	0.77	0.01934	0.221768	0.216613	0.9
S2	0.56	0.025718	0.373944	0.384118	0.84	0.91	0.004252	0.070366	0.074895	0.97
S3	0.68	0.01612	0.282696	0.284268	0.91	0.97	0.001508	0.031457	0.028358	0.99
S4	0.85	0.00499	0.113567	0.11865	0.98	0.99	0.000432	0.013851	0.01186	1
S5	1	0.000245	0.00921	0.008602	1	1	0	0.000138	0.00013	1
S6	0.99	0.000153	0.007648	0.006912	1	1	5e-06	7.8e-05	7.5e-05	1
	Signal2Noise_log2Ratio:Mean					Signal2Noise_log2Ratio:WeightedSigRatio
Scenario	RR	P-value	FDR	FWER	Power	RR	P-value	FDR	FWER	Power
S1	0.62	0.036757	0.328687	0.340478	0.82	0.57	0.03935	0.386921	0.382205	0.81
S2	0.81	0.010612	0.152062	0.152743	0.95	0.78	0.012617	0.209148	0.212132	0.92
S3	0.91	0.004362	0.079661	0.07911	0.99	0.86	0.007512	0.153714	0.1408	0.98
S4	0.98	0.000838	0.022785	0.022118	1	0.91	0.007445	0.086586	0.081738	0.97
S5	1	2.3e-05	0.000563	0.000528	1	0.99	0.000423	0.011531	0.011845	1
S6	1	5e-06	0.000335	0.00032	1	0.99	0.000368	0.008825	0.007642	1
	Signal2Noise_log2Ratio:SigRatio					Signal2Noise_log2Ratio:GeometricMean
Scenario	RR	P-value	FDR	FWER	Power	RR	P-value	FDR	FWER	Power
S1	0.4	0.095883	0.541189	0.560383	0.61	0.69	0.023235	0.272286	0.26696	0.87
S2	0.56	0.040552	0.392028	0.398833	0.77	0.87	0.00651	0.106895	0.110225	0.97
S3	0.68	0.024325	0.32278	0.321715	0.84	0.95	0.002585	0.052863	0.049273	0.99
S4	0.86	0.01576	0.151936	0.146005	0.93	0.99	0.000653	0.015303	0.01493	1
S5	0.97	0.001175	0.028795	0.029395	1	1	5e-06	0.000215	0.00021	1
S6	0.98	0.000773	0.018562	0.016997	0.99	1	3e-06	0.000195	0.000193	1
	Signal2Noise_log2Ratio:TruncatedProduct					Signal2Noise_log2Ratio:FisherMethod
Scenario	RR	P-value	FDR	FWER	Power	RR	P-value	FDR	FWER	Power
S1	0.65	0.000518	0.002271	0.027112	1	0.69	0.02389	0.280927	0.276585	0.86
S2	0.86	0.000218	0.000704	0.007657	1	0.85	0.00672	0.113372	0.115017	0.97
S3	0.93	1.3e-05	0.000147	0.001265	1	0.96	0.002488	0.054792	0.051595	0.99
S4	0.95	7.3e-05	0.000362	0.002922	1	0.98	0.00057	0.017026	0.015737	1
S5	1	0	0	0	1	1	8e-06	0.00034	0.000323	1
S6	1	0	3e-06	3e-06	1	1	8e-06	9.5e-05	9.5e-05	1
	Signal2Noise_log2Ratio:MinP					Signal2Noise_log2Ratio:RankSum
Scenario	RR	P-value	FDR	FWER	Power	RR	P-value	FDR	FWER	Power
S1	0.27	0.001618	0.022618	0.054592	1	0.29	0.125345	0.643894	0.67861	0.52
S2	0.34	0.00078	0.021313	0.034628	1	0.36	0.088015	0.575685	0.600045	0.62
S3	0.27	0.000383	0.022575	0.031738	1	0.49	0.062825	0.459197	0.494415	0.69
S4	0.29	0.00028	0.020782	0.03143	1	0.64	0.022017	0.308448	0.315932	0.87
S5	0.29	4.5e-05	0.022234	0.031592	1	0.89	0.003447	0.089365	0.08805	0.99
S6	0.33	2.5e-05	0.022306	0.031362	1	0.91	0.004867	0.069953	0.067468	0.98
*RR: recognition rate.

## Sheet: Table S3
Table S3. Pearson correlation coefficients between ranks and sizes of gene sets for ten gene set-level statistics
	Weighted_KS	L2Norm	Mean	WeightedSigRatio	SigRatio	GeometricMean	TruncatedProduct	FisherMethod	MinP	RankSum
C1	0.004	0.029	0.04	0.023	-0.124	0.026	-0.448	0.019	-0.146	0.046
C2	-0.07	-0.064	-0.03	-0.056	-0.129	-0.039	-0.528	-0.059	-0.526	0.004
C1: kidney vs. liver; C2: ER-negative, PR-negative breast cancer vs. ER-positive, PR-positive breast cancer

## Sheet: Table S4
Table S4. The results of canonical pathway association analysis from Signal2Noise:Weighted_KS (Kidney & Liver)
sorted by FDR and NAS
GENE SET NAME	SIZE	AS	NAS	P-VALUE	FDR	FWER
BIOCARTA_AMI_PATHWAY	19	0.867708	3.03007	0.0004	0.0004	0.0004
BIOCARTA_INTRINSIC_PATHWAY	23	0.850257	2.84705	0.0004	0.0011	0.0018
REACTOME_XENOBIOTICS	15	0.915418	2.76209	0.0004	0.00206667	0.0054
KEGG_PRIMARY_BILE_ACID_BIOSYNTHESIS	15	0.839925	2.41821	0.0004	0.0061	0.0452
REACTOME_STEROID_HORMONES	28	0.777657	2.28839	0.0004	0.00617648	0.0676
REACTOME_REGULATION_OF_INSULIN_LIKE_GROWTH_FACTOR_IGF_ACTIVITY_BY_INSULIN_LIKE_GROWTH_FACTOR_BINDING_PROTEINS_IGFBPS	16	0.787338	2.29876	0.0004	0.00620001	0.0662
KEGG_LINOLEIC_ACID_METABOLISM	27	0.785194	2.32544	0.0004	0.00625714	0.0608
REACTOME_CHYLOMICRON_MEDIATED_LIPID_TRANSPORT	15	0.69644	2.26275	0.0004	0.00630528	0.0736
REACTOME_SYNTHESIS_OF_BILE_ACIDS_AND_BILE_SALTS	18	0.84697	2.42738	0.0004	0.00637778	0.0426
REACTOME_PHASE1_FUNCTIONALIZATION_OF_COMPOUNDS	67	0.745924	2.3322	0.0004	0.00644615	0.0584
KEGG_RETINOL_METABOLISM	46	0.73597	2.27137	0.0004	0.00647779	0.0722
KEGG_COMPLEMENT_AND_COAGULATION_CASCADES	66	0.738613	2.24853	0.0004	0.00649002	0.0782
KEGG_STEROID_HORMONE_BIOSYNTHESIS	43	0.73239	2.37475	0.0004	0.00652727	0.0514
REACTOME_ACTIVATED_AMPK_STIMULATES_FATTY_ACID_OXIDATION_IN_MUSCLE	16	0.671791	2.30179	0.0034	0.00654667	0.0656
KEGG_BETA_ALANINE_METABOLISM	22	0.614288	2.2151	0.001	0.00656004	0.0998
REACTOME_LIPID_DIGESTION_MOBILIZATION_AND_TRANSPORT	43	0.651473	2.18821	0.0004	0.00657862	0.1108
PID_INTEGRIN3_PATHWAY	42	0.706546	2.2379	0.0004	0.00660955	0.0838
KEGG_SELENOAMINO_ACID_METABOLISM	21	0.684209	2.33683	0.0004	0.00676667	0.057
REACTOME_PHASE_II_CONJUGATION	51	0.673412	2.21588	0.0004	0.00677504	0.0988
REACTOME_TRIGLYCERIDE_BIOSYNTHESIS	30	0.608964	2.18944	0.0004	0.00679264	0.1108
REACTOME_CYTOCHROME_P450_ARRANGED_BY_SUBSTRATE_TYPE	49	0.803357	2.46759	0.0004	0.00685714	0.0366
KEGG_HISTIDINE_METABOLISM	27	0.636768	2.0687	0.0004	0.00687142	0.2036
PID_INTEGRIN1_PATHWAY	64	0.643213	2.08315	0.0004	0.00691372	0.1904
KEGG_ARACHIDONIC_ACID_METABOLISM	51	0.663673	2.12788	0.0004	0.00692107	0.1442
REACTOME_CELL_SURFACE_INTERACTIONS_AT_THE_VASCULAR_WALL	84	0.603372	2.10099	0.0004	0.00692889	0.1712
KEGG_PRION_DISEASES	34	0.664116	2.21755	0.0004	0.00693917	0.0962
PID_INTEGRIN2_PATHWAY	28	0.696515	2.08709	0.0004	0.006952	0.1882
REACTOME_GLYCOLYSIS	26	0.602701	2.1031	0.009	0.0069591	0.17
REACTOME_FORMATION_OF_FIBRIN_CLOT_CLOTTING_CASCADE	32	0.711655	2.19157	0.0004	0.00696159	0.1094
REACTOME_INTRINSIC_PATHWAY	17	0.699692	2.08868	0.0004	0.00696326	0.184
REACTOME_GRB2_SOS_PROVIDES_LINKAGE_TO_MAPK_SIGNALING_FOR_INTERGRINS_	15	0.709356	2.06962	0.0008	0.00696363	0.2026
PID_HNF3APATHWAY	42	0.616253	2.07189	0.0004	0.00696666	0.2004
REACTOME_LIPOPROTEIN_METABOLISM	27	0.725846	2.22622	0.0004	0.00697277	0.0926
PID_HIF1_TFPATHWAY	60	0.572296	2.07469	0.0004	0.00698867	0.1986
REACTOME_HDL_MEDIATED_LIPID_TRANSPORT	15	0.728276	2.09083	0.0004	0.00702083	0.1836
REACTOME_TRANSFERRIN_ENDOCYTOSIS_AND_RECYCLING	24	0.679933	2.09352	0.0004	0.00702979	0.18
KEGG_BUTANOATE_METABOLISM	31	0.560205	2.07582	0.0004	0.00707692	0.1976
PID_UPA_UPAR_PATHWAY	39	0.659698	2.12857	0.0004	0.00709731	0.1442
KEGG_PROXIMAL_TUBULE_BICARBONATE_RECLAMATION	22	0.689215	2.10319	0.001	0.00711163	0.17
KEGG_RENIN_ANGIOTENSIN_SYSTEM	16	0.746819	2.43053	0.0004	0.007125	0.0426
REACTOME_IRON_UPTAKE_AND_TRANSPORT	33	0.626493	2.06039	0.0004	0.00712982	0.2114
REACTOME_TRANSPORT_OF_GLUCOSE_AND_OTHER_SUGARS_BILE_SALTS_AND_ORGANIC_ACIDS_METAL_IONS_AND_AMINE_COMPOUNDS	84	0.615629	2.05832	0.0004	0.00713792	0.2148
KEGG_PENTOSE_AND_GLUCURONATE_INTERCONVERSIONS	16	0.665322	2.0947	0.0004	0.00713913	0.1792
KEGG_DRUG_METABOLISM_CYTOCHROME_P450	57	0.694409	2.11131	0.0004	0.00714147	0.1622
KEGG_TYROSINE_METABOLISM	38	0.637369	2.05539	0.0004	0.00715931	0.2174
REACTOME_ABC_FAMILY_PROTEINS_MEDIATED_TRANSPORT	33	0.654826	2.11183	0.0004	0.00723001	0.16
KEGG_ALDOSTERONE_REGULATED_SODIUM_REABSORPTION	40	0.627887	2.03791	0.0004	0.00725229	0.2378
REACTOME_AMINO_ACID_TRANSPORT_ACROSS_THE_PLASMA_MEMBRANE	30	0.694292	2.1293	0.0004	0.00725557	0.1432
KEGG_ABC_TRANSPORTERS	44	0.644228	2.1042	0.0004	0.00725715	0.17
PID_INTEGRIN_CS_PATHWAY	25	0.702746	2.11349	0.0004	0.00733334	0.158
REACTOME_PTM_GAMMA_CARBOXYLATION_HYPUSINE_FORMATION_AND_ARYLSULFATASE_ACTIVATION	24	0.674426	2.03803	0.0004	0.00735936	0.2378
REACTOME_FATTY_ACYL_COA_BIOSYNTHESIS	17	0.625847	2.12999	0.0004	0.00740573	0.1418
KEGG_PPAR_SIGNALING_PATHWAY	65	0.599191	2.03837	0.0004	0.00745395	0.2378
KEGG_CITRATE_CYCLE_TCA_CYCLE	29	0.581474	2.04687	0.003	0.00748332	0.2282
REACTOME_METABOLISM_OF_STEROID_HORMONES_AND_VITAMINS_A_AND_D	34	0.717653	2.13398	0.0004	0.00748825	0.139
REACTOME_GLUCOSE_METABOLISM	61	0.576282	2.04193	0.0004	0.0075213	0.2322
KEGG_CYSTEINE_AND_METHIONINE_METABOLISM	31	0.621795	2.03908	0.0004	0.00754514	0.2378
REACTOME_SULFUR_AMINO_ACID_METABOLISM	22	0.620809	2.13529	0.0004	0.00763638	0.1388
KEGG_METABOLISM_OF_XENOBIOTICS_BY_CYTOCHROME_P450	56	0.70133	2.14492	0.0004	0.0076839	0.1326
REACTOME_COMPLEMENT_CASCADE	28	0.797196	2.47182	0.0004	0.00773333	0.036
KEGG_FATTY_ACID_METABOLISM	38	0.598002	2.13733	0.0004	0.00778752	0.1372
REACTOME_BILE_ACID_AND_BILE_SALT_METABOLISM	26	0.862189	2.49422	0.0004	0.0078	0.0304
REACTOME_INTEGRIN_CELL_SURFACE_INTERACTIONS	78	0.625057	2.15009	0.0004	0.0078467	0.132
KEGG_TRYPTOPHAN_METABOLISM	38	0.604569	2.15415	0.0004	0.00790348	0.129
BIOCARTA_COMP_PATHWAY	16	0.822582	2.51397	0.0004	0.00865	0.0266
PID_NECTIN_PATHWAY	30	0.534018	2.0033	0.0004	0.00890879	0.2896
REACTOME_BASIGIN_INTERACTIONS	24	0.650595	2.00454	0.0004	0.0089731	0.289
REACTOME_ENDOGENOUS_STEROLS	15	0.737761	2.00652	0.0004	0.0089939	0.2856
KEGG_DRUG_METABOLISM_OTHER_ENZYMES	37	0.638136	1.99794	0.0004	0.00908112	0.2938
PID_INTEGRIN5_PATHWAY	17	0.668768	1.995	0.0004	0.00917139	0.3028
KEGG_STEROID_BIOSYNTHESIS	16	0.588362	1.98761	0.0004	0.00924927	0.3116
BIOCARTA_HER2_PATHWAY	22	0.595082	1.9883	0.0026	0.00933329	0.3116
PID_HNF3BPATHWAY	40	0.583764	1.98303	0.0004	0.00941861	0.3232
KEGG_ALANINE_ASPARTATE_AND_GLUTAMATE_METABOLISM	31	0.587099	1.98413	0.0004	0.00943238	0.3204
KEGG_GLYCINE_SERINE_AND_THREONINE_METABOLISM	29	0.582212	1.98871	0.0018	0.00944502	0.3116
KEGG_ARGININE_AND_PROLINE_METABOLISM	51	0.535077	1.97734	0.0004	0.00963153	0.3278
REACTOME_P130CAS_LINKAGE_TO_MAPK_SIGNALING_FOR_INTEGRINS	15	0.681374	1.97504	0.0008	0.00965451	0.3356
KEGG_NITROGEN_METABOLISM	22	0.669627	1.95736	0.0004	0.0107513	0.362
REACTOME_RESPONSE_TO_ELEVATED_PLATELET_CYTOSOLIC_CA2_	73	0.58674	1.95318	0.0004	0.0109747	0.367
REACTOME_INSULIN_RECEPTOR_RECYCLING	22	0.619478	1.95113	0.0004	0.011105	0.371
REACTOME_PYRUVATE_METABOLISM	16	0.631998	1.94055	0.0024	0.0117489	0.389
REACTOME_RESPIRATORY_ELECTRON_TRANSPORT	60	0.522182	1.94141	0.0022	0.0117927	0.3878
KEGG_STARCH_AND_SUCROSE_METABOLISM	36	0.603935	1.93804	0.0004	0.011817	0.3906
REACTOME_ION_TRANSPORT_BY_P_TYPE_ATPASES	31	0.603132	1.93205	0.0004	0.012028	0.401
REACTOME_TRANSPORT_OF_INORGANIC_CATIONS_ANIONS_AND_AMINO_ACIDS_OLIGOPEPTIDES	90	0.576289	1.93463	0.0004	0.0120501	0.397
PID_AVB3_INTEGRIN_PATHWAY	71	0.558316	1.93278	0.0004	0.0121013	0.401
KEGG_ONE_CARBON_POOL_BY_FOLATE	16	0.585117	1.9217	0.0086	0.0126865	0.4148
REACTOME_TRANSPORT_OF_VITAMINS_NUCLEOSIDES_AND_RELATED_MOLECULES	31	0.618592	1.92173	0.0004	0.0128277	0.4148
REACTOME_AMINO_ACID_AND_OLIGOPEPTIDE_SLC_TRANSPORTERS	48	0.591794	1.9129	0.0004	0.0132824	0.4308
REACTOME_NEPHRIN_INTERACTIONS	17	0.589347	1.91343	0.001	0.0133912	0.4298
REACTOME_NETRIN1_SIGNALING	37	0.591811	1.89941	0.0004	0.0141959	0.4488
PID_S1P_S1P1_PATHWAY	19	0.563913	1.90087	0.0042	0.0142024	0.4456
PID_EPHA2_FWDPATHWAY	18	0.529661	1.90183	0.014	0.0142551	0.4434
REACTOME_N_GLYCAN_ANTENNAE_ELONGATION_IN_THE_MEDIAL_TRANS_GOLGI	18	0.665199	1.88854	0.0004	0.0150318	0.4694
REACTOME_RESPIRATORY_ELECTRON_TRANSPORT_ATP_SYNTHESIS_BY_CHEMIOSMOTIC_COUPLING_AND_HEAT_PRODUCTION_BY_UNCOUPLING_PROTEINS_	76	0.519973	1.88911	0.0022	0.0151364	0.4688
BIOCARTA_LAIR_PATHWAY	16	0.613675	1.88014	0.0004	0.0153941	0.4866
REACTOME_SIGNALING_BY_ROBO_RECEPTOR	29	0.541394	1.8808	0.0018	0.0154889	0.4848
KEGG_PROPANOATE_METABOLISM	31	0.483856	1.88161	0.0196	0.015569	0.484
REACTOME_CITRIC_ACID_CYCLE_TCA_CYCLE	18	0.526488	1.86761	0.0056	0.0164242	0.506
KEGG_VALINE_LEUCINE_AND_ISOLEUCINE_DEGRADATION	42	0.458631	1.86826	0.0056	0.0165012	0.5048
BIOCARTA_UCALPAIN_PATHWAY	15	0.583788	1.86187	0.0076	0.016911	0.5178
REACTOME_PYRUVATE_METABOLISM_AND_CITRIC_ACID_TCA_CYCLE	37	0.557164	1.85769	0.0008	0.0173648	0.5282
KEGG_BIOSYNTHESIS_OF_UNSATURATED_FATTY_ACIDS	18	0.587174	1.85614	0.0094	0.0173904	0.5304
PID_VEGFR1_2_PATHWAY	64	0.47297	1.8422	0.0004	0.0188115	0.5612
KEGG_GLUTATHIONE_METABOLISM	44	0.549363	1.84253	0.0004	0.0189559	0.5608
REACTOME_TRANSPORT_TO_THE_GOLGI_AND_SUBSEQUENT_MODIFICATION	32	0.565491	1.83743	0.0004	0.0192506	0.5724
REACTOME_NUCLEAR_RECEPTOR_TRANSCRIPTION_PATHWAY	44	0.555899	1.83356	0.0004	0.0192565	0.583
REACTOME_LATENT_INFECTION_OF_HOMO_SAPIENS_WITH_MYCOBACTERIUM_TUBERCULOSIS	28	0.586857	1.83237	0.0004	0.019283	0.5852
REACTOME_METAL_ION_SLC_TRANSPORTERS	22	0.577698	1.83872	0.0004	0.0193058	0.5718
BIOCARTA_IL22BP_PATHWAY	16	0.515172	1.83419	0.0054	0.0193377	0.581
REACTOME_ACYL_CHAIN_REMODELLING_OF_PC	16	0.680922	1.83447	0.0004	0.0194798	0.581
PID_RHOA_PATHWAY	41	0.509044	1.82841	0.0004	0.0196537	0.5952
PID_ECADHERIN_STABILIZATION_PATHWAY	41	0.523722	1.82439	0.0004	0.0201541	0.6038
PID_AVB3_OPN_PATHWAY	31	0.525225	1.82169	0.0012	0.0203913	0.61
KEGG_GLYCOLYSIS_GLUCONEOGENESIS	59	0.53719	1.81657	0.0004	0.0209757	0.6234
REACTOME_ACYL_CHAIN_REMODELLING_OF_PE	17	0.671585	1.81144	0.0004	0.0217225	0.6374
REACTOME_PPARA_ACTIVATES_GENE_EXPRESSION	82	0.508656	1.80579	0.0004	0.0225386	0.6556
PID_HES_HEYPATHWAY	43	0.512537	1.80003	0.0004	0.0232526	0.6682
PID_PRLSIGNALINGEVENTSPATHWAY	21	0.556377	1.79456	0.002	0.0237918	0.6832
REACTOME_LYSOSOME_VESICLE_BIOGENESIS	22	0.519561	1.79581	0.001	0.0238068	0.6802
REACTOME_ABCA_TRANSPORTERS_IN_LIPID_HOMEOSTASIS	17	0.637625	1.79085	0.001	0.0241476	0.692
REACTOME_GENERATION_OF_SECOND_MESSENGER_MOLECULES	23	0.602783	1.7916	0.0004	0.024167	0.6896
REACTOME_GLYCEROPHOSPHOLIPID_BIOSYNTHESIS	67	0.506395	1.78956	0.0004	0.024231	0.6966
KEGG_PENTOSE_PHOSPHATE_PATHWAY	25	0.534572	1.78739	0.0004	0.0244791	0.7022
KEGG_VIBRIO_CHOLERAE_INFECTION	50	0.515437	1.78016	0.0008	0.0253889	0.7162
REACTOME_SIGNALING_BY_RHO_GTPASES	99	0.506546	1.77881	0.0004	0.025463	0.7182
REACTOME_PLATELET_AGGREGATION_PLUG_FORMATION	35	0.562735	1.78067	0.0004	0.0255088	0.7156
BIOCARTA_IGF1_PATHWAY	20	0.512132	1.7774	0.0008	0.0256156	0.7236
REACTOME_INTEGRIN_ALPHAIIB_BETA3_SIGNALING	27	0.559835	1.77538	0.0012	0.0256538	0.726
PID_ARF6_PATHWAY	28	0.576838	1.77576	0.0004	0.0257829	0.7254
BIOCARTA_NKCELLS_PATHWAY	17	0.561984	1.76608	0.0058	0.027432	0.7478
KEGG_FRUCTOSE_AND_MANNOSE_METABOLISM	33	0.545666	1.75633	0.0004	0.0277251	0.763
PID_SYNDECAN_1_PATHWAY	46	0.543846	1.75472	0.0004	0.027767	0.7664
REACTOME_ASPARAGINE_N_LINKED_GLYCOSYLATION	70	0.491604	1.7567	0.0004	0.0278434	0.7618
PID_TAP63PATHWAY	51	0.512397	1.75735	0.0004	0.0279196	0.7604
KEGG_ADIPOCYTOKINE_SIGNALING_PATHWAY	66	0.501754	1.75934	0.0004	0.027994	0.758
REACTOME_ACTIVATED_NOTCH1_TRANSMITS_SIGNAL_TO_THE_NUCLEUS	24	0.573588	1.75791	0.0024	0.0280205	0.76
REACTOME_TIGHT_JUNCTION_INTERACTIONS	28	0.565096	1.75951	0.0016	0.0281581	0.7578
PID_SHP2_PATHWAY	54	0.502169	1.75085	0.0004	0.0281914	0.7754
PID_RHOA_REG_PATHWAY	40	0.505803	1.76133	0.0012	0.0282045	0.7558
BIOCARTA_SPPA_PATHWAY	19	0.564115	1.75152	0.0094	0.0282197	0.7728
KEGG_ECM_RECEPTOR_INTERACTION	80	0.519355	1.76007	0.0004	0.0282676	0.7574
REACTOME_APOPTOTIC_CLEAVAGE_OF_CELLULAR_PROTEINS	35	0.487809	1.74664	0.0004	0.0286109	0.7898
REACTOME_THE_ROLE_OF_NEF_IN_HIV1_REPLICATION_AND_DISEASE_PATHOGENESIS	27	0.487601	1.74809	0.011	0.0286614	0.7824
PID_NOTCH_PATHWAY	54	0.484573	1.74686	0.0004	0.028761	0.7888
KEGG_MATURITY_ONSET_DIABETES_OF_THE_YOUNG	19	0.61148	1.74134	0.0004	0.0296587	0.8012
PID_FGF_PATHWAY	54	0.493673	1.73835	0.0004	0.0301644	0.8052
PID_RAC1_REG_PATHWAY	36	0.532079	1.73491	0.0004	0.030789	0.8106
KEGG_EPITHELIAL_CELL_SIGNALING_IN_HELICOBACTER_PYLORI_INFECTION	62	0.502088	1.73396	0.0004	0.0307891	0.8136
PID_HIF2PATHWAY	30	0.465511	1.72833	0.005	0.0320051	0.831
BIOCARTA_CSK_PATHWAY	22	0.577177	1.72737	0.0048	0.0320316	0.8332
PID_AMB2_NEUTROPHILS_PATHWAY	41	0.517281	1.72446	0.0004	0.0323645	0.8376
KEGG_PYRUVATE_METABOLISM	40	0.506089	1.72456	0.0022	0.0325564	0.8376
BIOCARTA_IL6_PATHWAY	21	0.49532	1.71893	0.0048	0.0334374	0.8458
REACTOME_SEMA4D_IN_SEMAPHORIN_SIGNALING	27	0.481936	1.71757	0.0056	0.0336114	0.8514
PID_TCR_PATHWAY	62	0.525427	1.71643	0.0004	0.0336523	0.852
REACTOME_GRB2_EVENTS_IN_ERBB2_SIGNALING	21	0.573419	1.71446	0.0014	0.0337415	0.8542
PID_NCADHERINPATHWAY	31	0.480937	1.7151	0.0008	0.033824	0.8538
REACTOME_GLUTATHIONE_CONJUGATION	19	0.586354	1.71173	0.0062	0.0340685	0.8632
REACTOME_PEROXISOMAL_LIPID_METABOLISM	17	0.574244	1.71251	0.01	0.0340991	0.862
BIOCARTA_IL10_PATHWAY	17	0.473163	1.71093	0.0162	0.0341103	0.8644
KEGG_AMINO_SUGAR_AND_NUCLEOTIDE_SUGAR_METABOLISM	43	0.532572	1.70825	0.0004	0.0345812	0.8716
ST_ADRENERGIC	35	0.536265	1.70656	0.0004	0.034931	0.8798
BIOCARTA_KERATINOCYTE_PATHWAY	43	0.48635	1.70184	0.0004	0.0358778	0.8872
ST_G_ALPHA_I_PATHWAY	35	0.523608	1.69716	0.0012	0.0367105	0.8946
PID_NEPHRIN_NEPH1_PATHWAY	30	0.515553	1.6977	0.0024	0.0367839	0.8934
REACTOME_TRANS_GOLGI_NETWORK_VESICLE_BUDDING	55	0.447488	1.69603	0.0004	0.0368823	0.8988
REACTOME_GLUCONEOGENESIS	30	0.496477	1.69365	0.0072	0.0369797	0.903
REACTOME_GLUTAMATE_NEUROTRANSMITTER_RELEASE_CYCLE	15	0.65361	1.69176	0.0004	0.0371485	0.9058
PID_A6B1_A6B4_INTEGRIN_PATHWAY	46	0.49113	1.69371	0.0004	0.0371878	0.903
KEGG_ALPHA_LINOLENIC_ACID_METABOLISM	17	0.627889	1.69039	0.0004	0.0373049	0.9096
REACTOME_GABA_SYNTHESIS_RELEASE_REUPTAKE_AND_DEGRADATION	17	0.596408	1.69181	0.0038	0.0373412	0.9058
KEGG_PEROXISOME	71	0.496156	1.69377	0.0006	0.0373675	0.903
PID_GLYPICAN_1PATHWAY	25	0.560719	1.68781	0.001	0.0378732	0.9114
REACTOME_RORA_ACTIVATES_CIRCADIAN_EXPRESSION	20	0.464885	1.68652	0.0084	0.0380225	0.9126
REACTOME_INWARDLY_RECTIFYING_K_CHANNELS	30	0.579625	1.68028	0.0004	0.0395182	0.9192
PID_SYNDECAN_4_PATHWAY	32	0.531186	1.68041	0.0022	0.0396837	0.9178
REACTOME_CELL_CELL_JUNCTION_ORGANIZATION	53	0.506439	1.67467	0.0004	0.0407448	0.9266
PID_IL12_2PATHWAY	54	0.508407	1.67476	0.0004	0.0409523	0.9266
KEGG_O_GLYCAN_BIOSYNTHESIS	28	0.564229	1.67171	0.0004	0.0414273	0.929
REACTOME_CELL_DEATH_SIGNALLING_VIA_NRAGE_NRIF_AND_NADE	55	0.507123	1.66833	0.0004	0.0420083	0.934
KEGG_CARDIAC_MUSCLE_CONTRACTION	68	0.498806	1.66887	0.0004	0.0420879	0.933
BIOCARTA_NGF_PATHWAY	16	0.536164	1.66735	0.0064	0.0421383	0.9356
PID_IL2_1PATHWAY	54	0.4566	1.66588	0.0004	0.0423767	0.9398
PID_INTEGRIN_A9B1_PATHWAY	23	0.531675	1.66503	0.0016	0.0424524	0.9404
REACTOME_GOLGI_ASSOCIATED_VESICLE_BIOGENESIS	48	0.441089	1.66406	0.0016	0.0425446	0.942
SA_B_CELL_RECEPTOR_COMPLEXES	24	0.496661	1.66144	0.0072	0.0432539	0.9444
BIOCARTA_IGF1R_PATHWAY	23	0.490726	1.66054	0.0018	0.04336	0.945
REACTOME_REGULATION_OF_BETA_CELL_DEVELOPMENT	22	0.55996	1.65961	0.0004	0.0434862	0.9458
BIOCARTA_VEGF_PATHWAY	26	0.498041	1.65702	0.0082	0.0439669	0.9486
BIOCARTA_NO1_PATHWAY	26	0.545962	1.65742	0.0034	0.0440804	0.9482
REACTOME_SEMA4D_INDUCED_CELL_MIGRATION_AND_GROWTH_CONE_COLLAPSE	23	0.467505	1.65465	0.0102	0.0443164	0.95
PID_BMPPATHWAY	38	0.499871	1.65523	0.0004	0.044341	0.9496
REACTOME_SIGNAL_TRANSDUCTION_BY_L1	32	0.52304	1.64975	0.003	0.0448952	0.955
BIOCARTA_PAR1_PATHWAY	35	0.523184	1.65085	0.0008	0.0449442	0.9544
REACTOME_NEUROTRANSMITTER_RELEASE_CYCLE	34	0.535634	1.65207	0.0004	0.0449611	0.9504
KEGG_GLYCEROLIPID_METABOLISM	41	0.48217	1.64995	0.0026	0.0450571	0.9546
BIOCARTA_IL17_PATHWAY	15	0.605588	1.651	0.004	0.0451121	0.9544
KEGG_PROSTATE_CANCER	85	0.452269	1.64658	0.0004	0.045748	0.9592
PID_ANGIOPOIETINRECEPTOR_PATHWAY	49	0.440531	1.64471	0.0004	0.0461513	0.9594
REACTOME_SIGNALING_BY_INSULIN_RECEPTOR	98	0.457045	1.64401	0.0004	0.0462082	0.9602
REACTOME_CELL_JUNCTION_ORGANIZATION	71	0.487173	1.6434	0.0004	0.0462161	0.9602
REACTOME_GPVI_MEDIATED_ACTIVATION_CASCADE	30	0.492825	1.64041	0.0032	0.0470584	0.964
PID_AR_NONGENOMIC_PATHWAY	30	0.484384	1.63478	0.0044	0.0473812	0.967
PID_NETRIN_PATHWAY	31	0.489631	1.63523	0.0132	0.047427	0.9664
REACTOME_TCR_SIGNALING	45	0.50683	1.63574	0.0004	0.0474377	0.9664
REACTOME_G_ALPHA1213_SIGNALLING_EVENTS	72	0.482907	1.63593	0.0004	0.0475983	0.9664
KEGG_PHENYLALANINE_METABOLISM	18	0.516731	1.63731	0.0124	0.047759	0.9654
ST_GA12_PATHWAY	22	0.525172	1.63614	0.0016	0.0477614	0.9664
BIOCARTA_CCR3_PATHWAY	22	0.503742	1.63655	0.0004	0.0478226	0.9664
BIOCARTA_BARRESTIN_SRC_PATHWAY	15	0.538947	1.63269	0.0194	0.0479547	0.9686
REACTOME_ANTIGEN_ACTIVATES_B_CELL_RECEPTOR_LEADING_TO_GENERATION_OF_SECOND_MESSENGERS	26	0.511259	1.63029	0.002	0.0483927	0.9704
REACTOME_O_LINKED_GLYCOSYLATION_OF_MUCINS	50	0.510908	1.63094	0.0004	0.0484125	0.97
REACTOME_L1CAM_INTERACTIONS	76	0.491109	1.62736	0.0004	0.0492189	0.971
BIOCARTA_INSULIN_PATHWAY	21	0.461956	1.6257	0.0042	0.0495946	0.971
BIOCARTA_CHREBP2_PATHWAY	42	0.451409	1.62408	0.0018	0.050003	0.971
BIOCARTA_MCALPAIN_PATHWAY	22	0.520928	1.62268	0.0038	0.050391	0.973
REACTOME_PLATELET_SENSITIZATION_BY_LDL	16	0.509383	1.62041	0.0124	0.0510002	0.9764
REACTOME_ZINC_TRANSPORTERS	15	0.541199	1.61752	0.0062	0.0510307	0.9786
BIOCARTA_MYOSIN_PATHWAY	30	0.528217	1.61835	0.0016	0.0511368	0.9786
REACTOME_METABOLISM_OF_VITAMINS_AND_COFACTORS	46	0.481091	1.61769	0.0004	0.0511741	0.9786
PID_P38ALPHABETAPATHWAY	29	0.491441	1.61903	0.0044	0.051307	0.9782
BIOCARTA_ECM_PATHWAY	23	0.465388	1.61845	0.0104	0.0513202	0.9786
PID_FAK_PATHWAY	56	0.440945	1.61461	0.001	0.0519815	0.9812
PID_INTEGRIN_A4B1_PATHWAY	33	0.496858	1.61294	0.001	0.0524153	0.9812
PID_S1P_S1P2_PATHWAY	23	0.509034	1.60848	0.0092	0.0530828	0.9836
KEGG_PHOSPHATIDYLINOSITOL_SIGNALING_SYSTEM	63	0.470585	1.6087	0.0004	0.0532001	0.9836
REACTOME_NEF_MEDIATES_DOWN_MODULATION_OF_CELL_SURFACE_RECEPTORS_BY_RECRUITING_THEM_TO_CLATHRIN_ADAPTERS	20	0.46487	1.61047	0.0298	0.0532063	0.9812
PID_IL12_STAT4PATHWAY	32	0.539303	1.60922	0.0004	0.0532466	0.9826
BIOCARTA_EDG1_PATHWAY	24	0.510273	1.60738	0.0048	0.0533161	0.9836
PID_ERBB1_RECEPTOR_PROXIMAL_PATHWAY	35	0.466143	1.60677	0.0018	0.0533346	0.9836
KEGG_HYPERTROPHIC_CARDIOMYOPATHY_HCM	81	0.475929	1.60955	0.0004	0.0533402	0.9826
REACTOME_SIGNALING_BY_NOTCH1	60	0.469809	1.60511	0.0058	0.0538113	0.9856
KEGG_GALACTOSE_METABOLISM	25	0.516223	1.60432	0.0056	0.0538907	0.9856
KEGG_FC_GAMMA_R_MEDIATED_PHAGOCYTOSIS	84	0.432533	1.5993	0.0004	0.0547467	0.9864
PID_CASPASE_PATHWAY	50	0.479482	1.6018	0.0006	0.0548171	0.9862
REACTOME_P75_NTR_RECEPTOR_MEDIATED_SIGNALLING	75	0.472178	1.59958	0.0004	0.054862	0.9864
PID_TXA2PATHWAY	55	0.474492	1.59996	0.0018	0.0549472	0.9864
BIOCARTA_IL2_PATHWAY	21	0.471531	1.60056	0.0042	0.0550781	0.9864
REACTOME_INHIBITION_OF_VOLTAGE_GATED_CA2_CHANNELS_VIA_GBETA_GAMMA_SUBUNITS	24	0.567192	1.60001	0.0026	0.0551427	0.9864
REACTOME_MHC_CLASS_II_ANTIGEN_PRESENTATION	80	0.450141	1.59723	0.002	0.0551447	0.987
PID_ERBB1_DOWNSTREAM_PATHWAY	98	0.423182	1.5975	0.0004	0.0552648	0.987
PID_RXR_VDR_PATHWAY	25	0.499759	1.59561	0.005	0.0555917	0.9882
BIOCARTA_INTEGRIN_PATHWAY	36	0.462952	1.59274	0.0168	0.0567122	0.99
PID_IGF1_PATHWAY	30	0.427949	1.59078	0.0142	0.0574073	0.992
KEGG_NOTCH_SIGNALING_PATHWAY	41	0.443261	1.58735	0.0032	0.0584801	0.993
PID_ALPHASYNUCLEIN_PATHWAY	32	0.501436	1.58758	0.0008	0.0586138	0.993
KEGG_DORSO_VENTRAL_AXIS_FORMATION	23	0.518115	1.58581	0.0082	0.0586554	0.9934
REACTOME_SEMAPHORIN_INTERACTIONS	60	0.44684	1.58594	0.001	0.0588089	0.9934
REACTOME_PLATELET_HOMEOSTASIS	73	0.491536	1.58375	0.0004	0.0591753	0.9944
PID_S1P_S1P3_PATHWAY	25	0.495252	1.58397	0.0038	0.0593255	0.9944
PID_THROMBIN_PAR1_PATHWAY	42	0.466895	1.57852	0.0004	0.0610402	0.9952
KEGG_TYPE_II_DIABETES_MELLITUS	44	0.502106	1.57854	0.0004	0.0612721	0.9952
REACTOME_ION_CHANNEL_TRANSPORT	52	0.512491	1.57605	0.0004	0.061977	0.9966
BIOCARTA_GH_PATHWAY	26	0.449201	1.57491	0.0088	0.0623175	0.9966
PID_VEGFR1_PATHWAY	23	0.480292	1.57328	0.009	0.0623851	0.9968
KEGG_SPHINGOLIPID_METABOLISM	30	0.518135	1.57273	0.0022	0.0624029	0.9968
PID_MYC_REPRESSPATHWAY	61	0.421368	1.57345	0.0028	0.0625422	0.9968
REACTOME_APOPTOTIC_EXECUTION_PHASE	48	0.438884	1.57372	0.0012	0.062631	0.9968
ST_T_CELL_SIGNAL_TRANSDUCTION	43	0.491514	1.57056	0.0016	0.063119	0.9968
BIOCARTA_EGF_PATHWAY	29	0.4461	1.56885	0.006	0.063441	0.9978
BIOCARTA_CXCR4_PATHWAY	23	0.489428	1.56905	0.02	0.0635707	0.9976
KEGG_DILATED_CARDIOMYOPATHY	88	0.461699	1.56655	0.0004	0.0639982	0.9986
BIOCARTA_BIOPEPTIDES_PATHWAY	39	0.459569	1.56684	0.0036	0.0641237	0.9986
REACTOME_NITRIC_OXIDE_STIMULATES_GUANYLATE_CYCLASE	24	0.547264	1.56532	0.0066	0.0644186	0.9986
BIOCARTA_GPCR_PATHWAY	31	0.492052	1.56112	0.0068	0.0653516	0.9994
REACTOME_NRAGE_SIGNALS_DEATH_THROUGH_JNK	42	0.490798	1.56281	0.002	0.0654193	0.9994
PID_ANTHRAXPATHWAY	15	0.566252	1.56142	0.0118	0.06546	0.9994
PID_EPHBFWDPATHWAY	40	0.460989	1.5617	0.003	0.0655467	0.9994
SIG_BCR_SIGNALING_PATHWAY	44	0.454239	1.56179	0.0006	0.0657248	0.9994
KEGG_N_GLYCAN_BIOSYNTHESIS	42	0.463177	1.55907	0.003	0.066193	0.9994
KEGG_INOSITOL_PHOSPHATE_METABOLISM	44	0.470016	1.55383	0.0012	0.0674736	0.9994
PID_EPHRINBREVPATHWAY	30	0.49952	1.55388	0.0014	0.0676935	0.9994
PID_FCER1PATHWAY	56	0.459849	1.55417	0.0046	0.0678318	0.9994
REACTOME_AMINE_COMPOUND_SLC_TRANSPORTERS	27	0.538176	1.55111	0.0016	0.0678319	0.9994
BIOCARTA_EIF4_PATHWAY	20	0.463297	1.5505	0.0454	0.0679015	0.9994
PID_CD8TCRPATHWAY	51	0.485046	1.55144	0.0006	0.0679173	0.9994
REACTOME_ERK_MAPK_TARGETS	21	0.475631	1.55499	0.0436	0.0679305	0.9994
BIOCARTA_BAD_PATHWAY	26	0.480188	1.55247	0.0032	0.0679347	0.9994
REACTOME_ENOS_ACTIVATION_AND_REGULATION	15	0.511082	1.55437	0.0234	0.0679638	0.9994
ST_INTERLEUKIN_4_PATHWAY	25	0.458791	1.55162	0.019	0.0680788	0.9994
PID_ECADHERIN_NASCENTAJ_PATHWAY	36	0.419655	1.5493	0.006	0.0683508	0.9994
KEGG_SMALL_CELL_LUNG_CANCER	81	0.454141	1.54711	0.0004	0.068578	0.9994
REACTOME_PLC_BETA_MEDIATED_EVENTS	40	0.475199	1.54732	0.003	0.0686853	0.9994
KEGG_GNRH_SIGNALING_PATHWAY	95	0.447976	1.54753	0.0012	0.0688011	0.9994
BIOCARTA_TPO_PATHWAY	22	0.474411	1.54599	0.0216	0.0688994	0.9994
PID_RET_PATHWAY	39	0.450486	1.54774	0.0022	0.0689375	0.9994
BIOCARTA_PPARA_PATHWAY	51	0.406746	1.54542	0.0004	0.0689581	0.9994
REACTOME_CHONDROITIN_SULFATE_DERMATAN_SULFATE_METABOLISM	33	0.510863	1.53824	0.0004	0.0726067	0.9994
PID_IL6_7PATHWAY	46	0.464878	1.53631	0.003	0.0729416	0.9994
REACTOME_HS_GAG_DEGRADATION	19	0.543921	1.53644	0.0082	0.0731173	0.9994
PID_ERBB2ERBB3PATHWAY	43	0.441747	1.5368	0.0036	0.0731798	0.9994
BIOCARTA_EPO_PATHWAY	18	0.457843	1.53407	0.0238	0.0737012	0.9994
BIOCARTA_AT1R_PATHWAY	29	0.452979	1.53432	0.0044	0.0738244	0.9994
PID_DELTANP63PATHWAY	45	0.479451	1.53327	0.0094	0.0739179	0.9994
BIOCARTA_MPR_PATHWAY	31	0.459135	1.53178	0.0064	0.0745209	0.9994
REACTOME_CGMP_EFFECTS	19	0.542395	1.53037	0.0104	0.0750572	0.9994
KEGG_FC_EPSILON_RI_SIGNALING_PATHWAY	74	0.445365	1.52751	0.0004	0.0756964	0.9994
PID_ARF6_TRAFFICKINGPATHWAY	44	0.460248	1.52862	0.0076	0.0758255	0.9994
REACTOME_SIGNALING_BY_FGFR1_FUSION_MUTANTS	15	0.462687	1.52673	0.0472	0.0758709	0.9994
REACTOME_SYNTHESIS_OF_PA	22	0.499191	1.52766	0.0062	0.0758827	0.9994
BIOCARTA_IL12_PATHWAY	20	0.55053	1.5277	0.0092	0.0761151	0.9994
BIOCARTA_NO2IL12_PATHWAY	15	0.567122	1.52571	0.0216	0.0762358	0.9994
PID_CXCR4_PATHWAY	94	0.434337	1.52402	0.0008	0.0768422	0.9994
REACTOME_MITOCHONDRIAL_PROTEIN_IMPORT	44	0.438551	1.52185	0.0024	0.0775614	0.9994
BIOCARTA_MET_PATHWAY	35	0.446094	1.52218	0.0056	0.0776177	0.9994
KEGG_ARRHYTHMOGENIC_RIGHT_VENTRICULAR_CARDIOMYOPATHY_ARVC	73	0.453118	1.51806	0.0004	0.0786425	0.9994
REACTOME_SIGNALING_BY_ERBB4	73	0.421475	1.51807	0.0004	0.078895	0.9994
REACTOME_GABA_B_RECEPTOR_ACTIVATION	37	0.499924	1.51811	0.0014	0.079133	0.9994
PID_CXCR3PATHWAY	39	0.474042	1.51826	0.0038	0.0793054	0.9994
PID_LYSOPHOSPHOLIPID_PATHWAY	62	0.45332	1.51453	0.0004	0.0805556	0.9994
BIOCARTA_CARDIACEGF_PATHWAY	17	0.542177	1.51264	0.0122	0.0809783	0.9994
PID_FOXOPATHWAY	43	0.411669	1.5133	0.0078	0.0811051	0.9994
BIOCARTA_NFAT_PATHWAY	51	0.453283	1.51283	0.0046	0.0811214	0.9994
PID_PDGFRAPATHWAY	21	0.456955	1.50934	0.0454	0.0827327	1
REACTOME_GAP_JUNCTION_TRAFFICKING	22	0.533486	1.5081	0.0182	0.0832088	1
SIG_INSULIN_RECEPTOR_PATHWAY_IN_CARDIAC_MYOCYTES	48	0.436385	1.50563	0.0022	0.0835562	1
BIOCARTA_ACTINY_PATHWAY	18	0.413146	1.50587	0.0872	0.0836579	1
PID_ER_NONGENOMIC_PATHWAY	40	0.460189	1.50596	0.0016	0.0838619	1
REACTOME_DAG_AND_IP3_SIGNALING	29	0.468752	1.50397	0.0042	0.0840042	1
KEGG_RIBOFLAVIN_METABOLISM	16	0.4918	1.5043	0.023	0.0840973	1
REACTOME_EICOSANOID_LIGAND_BINDING_RECEPTORS	15	0.594816	1.50596	0.0172	0.0841243	1
REACTOME_AQUAPORIN_MEDIATED_TRANSPORT	49	0.465453	1.50621	0.001	0.0842194	1
BIOCARTA_MAL_PATHWAY	18	0.443729	1.50148	0.0332	0.085017	1
REACTOME_SIGNALING_BY_EGFR_IN_CANCER	92	0.424693	1.50177	0.0016	0.0850757	1
REACTOME_TERMINATION_OF_O_GLYCAN_BIOSYNTHESIS	18	0.517774	1.50009	0.039	0.0850779	1
BIOCARTA_TCR_PATHWAY	41	0.460745	1.49949	0.0026	0.0852454	1
PID_IL4_2PATHWAY	61	0.442371	1.50062	0.0004	0.0852747	1
REACTOME_CIRCADIAN_REPRESSION_OF_EXPRESSION_BY_REV_ERBA	19	0.403627	1.50013	0.0362	0.0853002	1
SIG_IL4RECEPTOR_IN_B_LYPHOCYTES	27	0.444474	1.49805	0.018	0.0858393	1
PID_P75NTRPATHWAY	64	0.448439	1.49626	0.001	0.0867686	1
PID_SYNDECAN_2_PATHWAY	32	0.442681	1.49524	0.01	0.0868907	1
REACTOME_SIGNALING_BY_FGFR	96	0.427571	1.49554	0.0004	0.0869686	1
KEGG_GLYCEROPHOSPHOLIPID_METABOLISM	64	0.447162	1.49203	0.0004	0.08828	1
BIOCARTA_HDAC_PATHWAY	25	0.448868	1.49236	0.0204	0.0883545	1
REACTOME_PHOSPHOLIPASE_C_MEDIATED_CASCADE	51	0.462048	1.49081	0.0022	0.0888072	1
BIOCARTA_BCR_PATHWAY	31	0.465126	1.48938	0.0168	0.0895032	1
KEGG_GLIOMA	60	0.435704	1.48788	0.0006	0.0902088	1
PID_AJDISS_2PATHWAY	46	0.429485	1.48587	0.0094	0.0909534	1
KEGG_VEGF_SIGNALING_PATHWAY	69	0.444807	1.48614	0.0004	0.0910406	1
REACTOME_PI3K_EVENTS_IN_ERBB2_SIGNALING	34	0.483525	1.48295	0.0076	0.0927012	1
REACTOME_SMOOTH_MUSCLE_CONTRACTION	19	0.445193	1.48188	0.1226	0.0931991	1
REACTOME_IMMUNOREGULATORY_INTERACTIONS_BETWEEN_A_LYMPHOID_AND_A_NON_LYMPHOID_CELL	52	0.486955	1.48063	0.0014	0.0935084	1
KEGG_HEMATOPOIETIC_CELL_LINEAGE	82	0.467934	1.48085	0.002	0.0936155	1
BIOCARTA_ETS_PATHWAY	18	0.485608	1.4794	0.043	0.0941283	1
REACTOME_GROWTH_HORMONE_RECEPTOR_SIGNALING	23	0.449513	1.47897	0.0164	0.0941597	1
REACTOME_NUCLEAR_SIGNALING_BY_ERBB4	34	0.446746	1.47828	0.0052	0.0944008	1
KEGG_LYSINE_DEGRADATION	42	0.401132	1.47578	0.0108	0.0958502	1
REACTOME_SIGNALLING_TO_RAS	25	0.451076	1.47512	0.0298	0.0960208	1
PID_MTOR_4PATHWAY	59	0.409134	1.47474	0.0014	0.096091	1
BIOCARTA_SPRY_PATHWAY	18	0.439079	1.47432	0.0118	0.0961067	1
REACTOME_COLLAGEN_FORMATION	56	0.462761	1.47357	0.003	0.096391	1
PID_TCPTP_PATHWAY	40	0.409266	1.47125	0.002	0.0966938	1
REACTOME_A_TETRASACCHARIDE_LINKER_SEQUENCE_IS_REQUIRED_FOR_GAG_SYNTHESIS	19	0.522074	1.47161	0.033	0.0967182	1
REACTOME_DARPP_32_EVENTS	21	0.457512	1.47174	0.0218	0.096896	1
REACTOME_REGULATION_OF_GENE_EXPRESSION_IN_BETA_CELLS	16	0.522096	1.47184	0.0078	0.0971081	1
PID_ATF2_PATHWAY	55	0.421372	1.47214	0.0022	0.0971447	1
REACTOME_NCAM_SIGNALING_FOR_NEURITE_OUT_GROWTH	61	0.460979	1.46876	0.002	0.0981052	1
BIOCARTA_TID_PATHWAY	18	0.437018	1.46669	0.051	0.0992831	1
REACTOME_MAPK_TARGETS_NUCLEAR_EVENTS_MEDIATED_BY_MAP_KINASES	30	0.443522	1.46524	0.0312	0.10013	1
REACTOME_INSULIN_RECEPTOR_SIGNALLING_CASCADE	78	0.416395	1.46421	0.0018	0.100595	1
BIOCARTA_PTEN_PATHWAY	16	0.440626	1.46255	0.0854	0.10156	1
KEGG_GAP_JUNCTION	75	0.426061	1.46145	0.0004	0.101784	1
PID_LYMPHANGIOGENESIS_PATHWAY	24	0.473313	1.4618	0.0206	0.101824	1
PID_CMYB_PATHWAY	78	0.407011	1.45807	0.0022	0.102675	1
ST_INTEGRIN_SIGNALING_PATHWAY	78	0.421227	1.45761	0.0022	0.102717	1
PID_MAPKTRKPATHWAY	33	0.439333	1.45714	0.0126	0.102766	1
REACTOME_CA_DEPENDENT_EVENTS	27	0.465951	1.45809	0.0046	0.102937	1
KEGG_PANTOTHENATE_AND_COA_BIOSYNTHESIS	16	0.512966	1.45822	0.0688	0.10311	1
REACTOME_SPHINGOLIPID_DE_NOVO_BIOSYNTHESIS	19	0.488796	1.45921	0.0328	0.103192	1
KEGG_PORPHYRIN_AND_CHLOROPHYLL_METABOLISM	29	0.440042	1.45597	0.0152	0.103306	1
KEGG_ADHERENS_JUNCTION	71	0.401321	1.45823	0.004	0.103383	1
REACTOME_DOWNSTREAM_SIGNAL_TRANSDUCTION	80	0.405266	1.45836	0.0014	0.10357	1
ST_GRANULE_CELL_SURVIVAL_PATHWAY	26	0.481239	1.45446	0.027	0.104154	1
REACTOME_NFKB_AND_MAP_KINASES_ACTIVATION_MEDIATED_BY_TLR4_SIGNALING_REPERTOIRE	60	0.423637	1.45368	0.005	0.104484	1
PID_BCR_5PATHWAY	60	0.41364	1.45247	0.0048	0.105071	1
REACTOME_CTNNB1_PHOSPHORYLATION_CASCADE	16	0.437418	1.45015	0.074	0.106485	1
BIOCARTA_PDGF_PATHWAY	30	0.414937	1.44974	0.0274	0.106538	1
KEGG_RENAL_CELL_CARCINOMA	69	0.409088	1.44902	0.014	0.106793	1
REACTOME_RECYCLING_PATHWAY_OF_L1	25	0.464368	1.44797	0.0234	0.107321	1
BIOCARTA_FCER1_PATHWAY	35	0.460048	1.44684	0.014	0.107433	1
REACTOME_DOWNSTREAM_SIGNALING_OF_ACTIVATED_FGFR	86	0.417874	1.44686	0.0022	0.107702	1
PID_ECADHERIN_KERATINOCYTE_PATHWAY	20	0.428483	1.44716	0.0496	0.107724	1
REACTOME_SIGNALING_BY_NOTCH	90	0.406263	1.4453	0.0066	0.108327	1
PID_REELINPATHWAY	29	0.465906	1.44458	0.01	0.108586	1
REACTOME_NEGATIVE_REGULATION_OF_FGFR_SIGNALING	35	0.471882	1.44145	0.0036	0.110794	1
REACTOME_PI3K_CASCADE	63	0.423726	1.43943	0.0014	0.112088	1
REACTOME_DOWNSTREAM_TCR_SIGNALING	28	0.467937	1.43894	0.0074	0.112172	1
BIOCARTA_CTLA4_PATHWAY	19	0.52912	1.43782	0.0462	0.112818	1
REACTOME_PYRIMIDINE_METABOLISM	23	0.500584	1.43644	0.0284	0.113687	1
REACTOME_OPIOID_SIGNALLING	73	0.420232	1.4351	0.0026	0.114451	1
BIOCARTA_ERK_PATHWAY	27	0.449804	1.43326	0.0214	0.115655	1
REACTOME_SHC_RELATED_EVENTS	16	0.436447	1.43291	0.1054	0.115687	1
REACTOME_TGF_BETA_RECEPTOR_SIGNALING_ACTIVATES_SMADS	22	0.396591	1.43178	0.0882	0.116026	1
BIOCARTA_FMLP_PATHWAY	32	0.450793	1.43213	0.0156	0.116039	1
REACTOME_PLATELET_CALCIUM_HOMEOSTASIS	15	0.557915	1.4296	0.034	0.116871	1
PID_ERBB1_INTERNALIZATION_PATHWAY	40	0.426759	1.43033	0.0368	0.116888	1
BIOCARTA_TOB1_PATHWAY	19	0.480032	1.42917	0.0394	0.116957	1
PID_LIS1PATHWAY	26	0.437694	1.42989	0.0256	0.11697	1
KEGG_LONG_TERM_DEPRESSION	66	0.439291	1.42791	0.0014	0.1177	1
REACTOME_REGULATION_OF_WATER_BALANCE_BY_RENAL_AQUAPORINS	42	0.457602	1.42728	0.0114	0.117931	1
BIOCARTA_GCR_PATHWAY	16	0.50145	1.42337	0.0368	0.120231	1
PID_P38ALPHABETADOWNSTREAMPATHWAY	35	0.451744	1.42359	0.0208	0.120353	1
PID_PTP1BPATHWAY	52	0.409006	1.42379	0.0034	0.120475	1
SA_TRKA_RECEPTOR	16	0.474458	1.42051	0.08	0.121199	1
REACTOME_PKB_MEDIATED_EVENTS	23	0.445805	1.42054	0.0478	0.121461	1
REACTOME_PI3K_AKT_ACTIVATION	27	0.449319	1.42087	0.0194	0.121478	1
PID_CDC42_REG_PATHWAY	28	0.430692	1.41977	0.0578	0.121519	1
PID_EPHA_FWDPATHWAY	33	0.449751	1.42143	0.0078	0.121591	1
REACTOME_ACTIVATION_OF_CHAPERONE_GENES_BY_XBP1S	41	0.386268	1.42099	0.0498	0.12168	1
BIOCARTA_CREB_PATHWAY	26	0.454959	1.41834	0.0276	0.122119	1
KEGG_B_CELL_RECEPTOR_SIGNALING_PATHWAY	67	0.419088	1.41845	0.0118	0.122334	1
BIOCARTA_HSP27_PATHWAY	15	0.50381	1.41769	0.0216	0.122406	1
REACTOME_SIGNALING_BY_ERBB2	84	0.405947	1.41685	0.006	0.122461	1
REACTOME_MAP_KINASE_ACTIVATION_IN_TLR_CASCADE	42	0.428659	1.41702	0.0292	0.122612	1
REACTOME_SIGNALING_BY_FGFR1_MUTANTS	26	0.451236	1.41366	0.0108	0.124466	1
REACTOME_SPHINGOLIPID_METABOLISM	51	0.431273	1.41384	0.0052	0.124614	1
ST_B_CELL_ANTIGEN_RECEPTOR	38	0.419109	1.41416	0.0392	0.124621	1
BIOCARTA_RAS_PATHWAY	22	0.42361	1.41165	0.0226	0.126003	1
PID_IL27PATHWAY	26	0.463863	1.40887	0.0318	0.128142	1
ST_MYOCYTE_AD_PATHWAY	26	0.484857	1.40803	0.042	0.128466	1
REACTOME_THROMBIN_SIGNALLING_THROUGH_PROTEINASE_ACTIVATED_RECEPTORS_PARS	30	0.471894	1.40343	0.0128	0.132031	1
KEGG_NON_SMALL_CELL_LUNG_CANCER	52	0.407761	1.40347	0.0066	0.132311	1
PID_PI3KCIPATHWAY	38	0.435603	1.40248	0.011	0.132611	1
PID_ERBB4_PATHWAY	37	0.431209	1.40188	0.0142	0.13286	1
REACTOME_PROTEOLYTIC_CLEAVAGE_OF_SNARE_COMPLEX_PROTEINS	15	0.49966	1.40142	0.0964	0.132937	1
ST_WNT_CA2_CYCLIC_GMP_PATHWAY	20	0.473948	1.40053	0.0324	0.133463	1
REACTOME_SIGNALLING_TO_ERKS	33	0.413374	1.39817	0.0258	0.135307	1
KEGG_ETHER_LIPID_METABOLISM	28	0.475305	1.39579	0.0194	0.137024	1
REACTOME_PKA_MEDIATED_PHOSPHORYLATION_OF_CREB	17	0.482556	1.39442	0.05	0.137713	1
BIOCARTA_IL2RB_PATHWAY	38	0.420982	1.3946	0.029	0.13785	1
REACTOME_EXTRACELLULAR_MATRIX_ORGANIZATION	82	0.417603	1.38873	0.005	0.143085	1
PID_MET_PATHWAY	75	0.373261	1.38738	0.0366	0.143642	1
PID_EPOPATHWAY	33	0.407967	1.38767	0.0378	0.143709	1
REACTOME_TIE2_SIGNALING	17	0.472722	1.38695	0.0602	0.14374	1
REACTOME_EFFECTS_OF_PIP2_HYDROLYSIS	20	0.51939	1.38587	0.0546	0.143826	1
REACTOME_GLUCOSE_TRANSPORT	37	0.42686	1.38594	0.0236	0.144088	1
REACTOME_EGFR_DOWNREGULATION	23	0.424906	1.38625	0.0554	0.1441	1
REACTOME_SYNTHESIS_OF_PC	17	0.454457	1.3826	0.04	0.146779	1
PID_GMCSF_PATHWAY	36	0.387428	1.38116	0.0392	0.1472	1
KEGG_ERBB_SIGNALING_PATHWAY	85	0.40914	1.38149	0.0026	0.147206	1
PID_ENDOTHELINPATHWAY	62	0.420097	1.38172	0.012	0.147304	1
PID_FASPATHWAY	37	0.446553	1.38055	0.0226	0.147457	1
REACTOME_TAK1_ACTIVATES_NFKB_BY_PHOSPHORYLATION_AND_ACTIVATION_OF_IKKS_COMPLEX	17	0.456239	1.37965	0.0628	0.14799	1
REACTOME_NCAM1_INTERACTIONS	37	0.481336	1.37758	0.0218	0.149342	1
BIOCARTA_PYK2_PATHWAY	24	0.417077	1.3779	0.0848	0.149343	1
BIOCARTA_TFF_PATHWAY	21	0.422868	1.37669	0.0798	0.149926	1
REACTOME_PI_METABOLISM	34	0.426542	1.37586	0.0484	0.150478	1
PID_HEDGEHOG_GLIPATHWAY	47	0.390614	1.37394	0.0246	0.151805	1
PID_CERAMIDE_PATHWAY	46	0.417299	1.3742	0.0188	0.151865	1
BIOCARTA_ERK5_PATHWAY	17	0.43838	1.37298	0.0796	0.152533	1
REACTOME_INTERACTION_BETWEEN_L1_AND_ANKYRINS	20	0.493155	1.37181	0.042	0.153287	1
PID_TRKRPATHWAY	59	0.395638	1.37056	0.0236	0.154248	1
REACTOME_SYNTHESIS_OF_PIPS_AT_THE_PLASMA_MEMBRANE	22	0.472968	1.37	0.0524	0.154438	1
PID_CD8TCRDOWNSTREAMPATHWAY	61	0.446983	1.36871	0.0092	0.155394	1
KEGG_VASOPRESSIN_REGULATED_WATER_REABSORPTION	44	0.395502	1.36773	0.0326	0.15605	1
REACTOME_CIRCADIAN_CLOCK	43	0.385252	1.36652	0.023	0.15704	1
PID_RAS_PATHWAY	27	0.45261	1.36474	0.06	0.15825	1
REACTOME_GABA_RECEPTOR_ACTIVATION	51	0.454453	1.36498	0.0188	0.158335	1
REACTOME_NUCLEAR_EVENTS_KINASE_AND_TRANSCRIPTION_FACTOR_ACTIVATION	24	0.41988	1.36315	0.1182	0.159617	1
KEGG_PATHOGENIC_ESCHERICHIA_COLI_INFECTION	42	0.363084	1.3623	0.0344	0.160156	1
PID_RETINOIC_ACID_PATHWAY	28	0.387292	1.3608	0.062	0.161076	1
PID_ALK1PATHWAY	25	0.4141	1.36086	0.1234	0.161375	1
PID_PI3KPLCTRKPATHWAY	33	0.417995	1.35943	0.0286	0.162251	1
REACTOME_METABOLISM_OF_NUCLEOTIDES	65	0.409098	1.35505	0.0152	0.166704	1
KEGG_MTOR_SIGNALING_PATHWAY	45	0.420069	1.35452	0.0106	0.166949	1
REACTOME_CD28_CO_STIMULATION	28	0.423591	1.35253	0.089	0.168773	1
KEGG_MELANOGENESIS	95	0.40338	1.34776	0.0124	0.173458	1
REACTOME_BOTULINUM_NEUROTOXICITY	16	0.492075	1.34784	0.1284	0.173735	1
ST_GA13_PATHWAY	35	0.392049	1.34615	0.05	0.174897	1
REACTOME_BMAL1_CLOCK_NPAS2_ACTIVATES_CIRCADIAN_EXPRESSION	29	0.403133	1.34505	0.0542	0.175838	1
REACTOME_AMYLOIDS	38	0.450441	1.34108	0.0384	0.180142	1
REACTOME_DOWNREGULATION_OF_TGF_BETA_RECEPTOR_SIGNALING	19	0.377731	1.34024	0.1726	0.180737	1
KEGG_TGF_BETA_SIGNALING_PATHWAY	82	0.373542	1.33957	0.0226	0.181177	1
PID_AR_TF_PATHWAY	45	0.368625	1.33844	0.0398	0.182063	1
REACTOME_PRE_NOTCH_PROCESSING_IN_GOLGI	15	0.472943	1.33606	0.1388	0.184448	1
KEGG_PANCREATIC_CANCER	69	0.393263	1.33405	0.0388	0.186523	1
BIOCARTA_CALCINEURIN_PATHWAY	15	0.438984	1.33163	0.1522	0.189045	1
REACTOME_REGULATION_OF_SIGNALING_BY_CBL	18	0.436903	1.33107	0.1358	0.189353	1
BIOCARTA_IL3_PATHWAY	15	0.400299	1.32921	0.1396	0.191317	1
REACTOME_SHC1_EVENTS_IN_ERBB4_SIGNALING	19	0.448922	1.32871	0.125	0.191506	1
REACTOME_FRS2_MEDIATED_CASCADE	35	0.433076	1.32744	0.0654	0.192765	1
BIOCARTA_CDMAC_PATHWAY	15	0.417485	1.32479	0.1128	0.19564	1
PID_IL1PATHWAY	30	0.411996	1.32289	0.0826	0.197647	1
REACTOME_GLYCOSPHINGOLIPID_METABOLISM	32	0.42246	1.3204	0.0456	0.200086	1
REACTOME_UNFOLDED_PROTEIN_RESPONSE	72	0.355955	1.32045	0.067	0.200452	1
REACTOME_SIGNALING_BY_SCF_KIT	65	0.374756	1.31892	0.0566	0.201502	1
BIOCARTA_AGR_PATHWAY	35	0.432823	1.31787	0.069	0.201755	1
REACTOME_TRAF6_MEDIATED_NFKB_ACTIVATION	19	0.44002	1.31813	0.0904	0.201786	1
KEGG_GLYCOSAMINOGLYCAN_BIOSYNTHESIS_KERATAN_SULFATE	15	0.503802	1.31832	0.1296	0.201955	1
KEGG_GLYCOSAMINOGLYCAN_DEGRADATION	21	0.443935	1.3171	0.12	0.20233	1
SIG_PIP3_SIGNALING_IN_CARDIAC_MYOCTES	63	0.381986	1.31672	0.0326	0.202396	1
PID_WNT_NONCANONICAL_PATHWAY	30	0.40708	1.31571	0.0946	0.203232	1
KEGG_NICOTINATE_AND_NICOTINAMIDE_METABOLISM	21	0.447012	1.31509	0.131	0.203582	1
REACTOME_MUSCLE_CONTRACTION	41	0.402909	1.3146	0.051	0.203844	1
REACTOME_GAB1_SIGNALOSOME	28	0.425522	1.31367	0.0844	0.204651	1
PID_CDC42_PATHWAY	65	0.382476	1.31208	0.0428	0.206294	1
REACTOME_SIGNALING_BY_CONSTITUTIVELY_ACTIVE_EGFR	15	0.453325	1.31169	0.1122	0.206359	1
REACTOME_FGFR_LIGAND_BINDING_AND_ACTIVATION	22	0.485334	1.30963	0.0822	0.208212	1
REACTOME_INTERFERON_GAMMA_SIGNALING	51	0.434462	1.30967	0.0698	0.208582	1
REACTOME_TRAF6_MEDIATED_INDUCTION_OF_NFKB_AND_MAP_KINASES_UPON_TLR7_8_OR_9_ACTIVATION	65	0.389559	1.30795	0.0496	0.208764	1
REACTOME_TRIF_MEDIATED_TLR3_SIGNALING	63	0.389617	1.30799	0.0384	0.209136	1
REACTOME_PI_3K_CASCADE	46	0.416848	1.30824	0.051	0.20921	1
REACTOME_ADHERENS_JUNCTIONS_INTERACTIONS	25	0.430161	1.3084	0.0796	0.209397	1
BIOCARTA_HCMV_PATHWAY	16	0.415534	1.30499	0.162	0.212333	1
REACTOME_GLYCOSAMINOGLYCAN_METABOLISM	92	0.404237	1.30273	0.0238	0.21454	1
REACTOME_SHC_MEDIATED_CASCADE	28	0.452011	1.30231	0.0682	0.21468	1
REACTOME_SIGNALING_BY_FGFR_MUTANTS	40	0.416248	1.30186	0.0684	0.214857	1
BIOCARTA_CHEMICAL_PATHWAY	21	0.434728	1.30278	0.0926	0.214889	1
REACTOME_SIGNALING_BY_ILS	98	0.366647	1.30136	0.0274	0.215153	1
KEGG_LONG_TERM_POTENTIATION	64	0.394563	1.30061	0.0564	0.215735	1
PID_AP1_PATHWAY	68	0.376758	1.29886	0.0502	0.217682	1
REACTOME_IL_2_SIGNALING	40	0.395497	1.29844	0.0722	0.217866	1
KEGG_ACUTE_MYELOID_LEUKEMIA	55	0.393367	1.29788	0.0778	0.218158	1
REACTOME_COSTIMULATION_BY_THE_CD28_FAMILY	55	0.401606	1.29694	0.0466	0.218585	1
PID_FRA_PATHWAY	35	0.404032	1.29695	0.0914	0.219	1
BIOCARTA_HIVNEF_PATHWAY	55	0.395753	1.29613	0.0364	0.21926	1
KEGG_MELANOMA	70	0.401089	1.29571	0.0414	0.219446	1
KEGG_COLORECTAL_CANCER	61	0.388203	1.29254	0.0558	0.223318	1
REACTOME_NA_CL_DEPENDENT_NEUROTRANSMITTER_TRANSPORTERS	17	0.482211	1.28828	0.0858	0.228637	1
REACTOME_GLUCAGON_SIGNALING_IN_METABOLIC_REGULATION	31	0.418344	1.28711	0.0556	0.229875	1
REACTOME_REGULATION_OF_KIT_SIGNALING	15	0.412669	1.28332	0.1666	0.233779	1
REACTOME_ANTIGEN_PRESENTATION_FOLDING_ASSEMBLY_AND_PEPTIDE_LOADING_OF_CLASS_I_MHC	17	0.3858	1.28336	0.1916	0.23416	1
KEGG_VIRAL_MYOCARDITIS	60	0.416772	1.28362	0.0502	0.234239	1
PID_ILK_PATHWAY	41	0.372049	1.28107	0.122	0.236548	1
REACTOME_SYNTHESIS_AND_INTERCONVERSION_OF_NUCLEOTIDE_DI_AND_TRIPHOSPHATES	15	0.414672	1.27914	0.2034	0.238037	1
REACTOME_NOTCH1_INTRACELLULAR_DOMAIN_REGULATES_TRANSCRIPTION	37	0.385609	1.27926	0.185	0.23832	1
BIOCARTA_RHO_PATHWAY	30	0.355648	1.27937	0.0854	0.238632	1
REACTOME_RAP1_SIGNALLING	15	0.446789	1.27658	0.177	0.241387	1
REACTOME_CHOLESTEROL_BIOSYNTHESIS	21	0.376021	1.27336	0.1956	0.245216	1
BIOCARTA_RAC1_PATHWAY	23	0.407483	1.27356	0.1366	0.245382	1
BIOCARTA_IGF1MTOR_PATHWAY	18	0.385399	1.27063	0.1918	0.248799	1
BIOCARTA_ALK_PATHWAY	36	0.435034	1.26919	0.1334	0.250426	1
REACTOME_IL1_SIGNALING	32	0.392502	1.26715	0.1096	0.253011	1
SIG_PIP3_SIGNALING_IN_B_LYMPHOCYTES	33	0.402032	1.26567	0.0566	0.254761	1
ST_PHOSPHOINOSITIDE_3_KINASE_PATHWAY	33	0.397606	1.26194	0.1254	0.25962	1
PID_NFAT_TFPATHWAY	46	0.410525	1.26199	0.0742	0.260037	1
PID_IL2_STAT5PATHWAY	30	0.368896	1.25936	0.1446	0.263193	1
PID_ARF_3PATHWAY	16	0.309228	1.2579	0.3384	0.264944	1
ST_GAQ_PATHWAY	26	0.396751	1.25548	0.0896	0.268087	1
BIOCARTA_AKT_PATHWAY	18	0.391274	1.25268	0.15	0.271917	1
REACTOME_REGULATION_OF_INSULIN_SECRETION	85	0.391976	1.25027	0.0362	0.275343	1
ST_ERK1_ERK2_MAPK_PATHWAY	31	0.388152	1.2485	0.1094	0.277581	1
PID_IL8CXCR2_PATHWAY	30	0.401813	1.24784	0.1612	0.278109	1
BIOCARTA_STATHMIN_PATHWAY	18	0.482576	1.24744	0.1822	0.278254	1
KEGG_PROTEIN_EXPORT	20	0.412698	1.24128	0.1862	0.28763	1
BIOCARTA_RACCYCD_PATHWAY	26	0.350746	1.23348	0.2076	0.29915	1
REACTOME_CD28_DEPENDENT_PI3K_AKT_SIGNALING	18	0.425114	1.23414	0.214	0.299159	1
KEGG_THYROID_CANCER	29	0.376322	1.2337	0.1076	0.299355	1
REACTOME_PROLONGED_ERK_ACTIVATION_EVENTS	16	0.395386	1.22842	0.224	0.307161	1
PID_RAC1_PATHWAY	49	0.357523	1.22807	0.0962	0.307206	1
BIOCARTA_SHH_PATHWAY	16	0.481281	1.22587	0.1938	0.310527	1
REACTOME_STRIATED_MUSCLE_CONTRACTION	26	0.413539	1.22502	0.1404	0.311524	1
REACTOME_PI3K_EVENTS_IN_ERBB4_SIGNALING	28	0.420575	1.22337	0.1752	0.313775	1
KEGG_ENDOMETRIAL_CANCER	50	0.368345	1.22119	0.1288	0.316962	1
PID_SYNDECAN_3_PATHWAY	15	0.436997	1.22078	0.1936	0.317139	1
BIOCARTA_CARM_ER_PATHWAY	31	0.341195	1.21914	0.2572	0.319437	1
REACTOME_ACTIVATED_TLR4_SIGNALLING	80	0.368413	1.21801	0.1196	0.320806	1
KEGG_PYRIMIDINE_METABOLISM	85	0.370267	1.2177	0.1338	0.320829	1
PID_IL23PATHWAY	36	0.415385	1.21658	0.1222	0.321681	1
REACTOME_MYD88_MAL_CASCADE_INITIATED_ON_PLASMA_MEMBRANE	71	0.367953	1.21688	0.1256	0.321751	1
REACTOME_RECRUITMENT_OF_MITOTIC_CENTROSOME_PROTEINS_AND_COMPLEXES	53	0.353982	1.21462	0.2162	0.324541	1
PID_NFAT_3PATHWAY	45	0.357537	1.21354	0.1766	0.325852	1
KEGG_AMYOTROPHIC_LATERAL_SCLEROSIS_ALS	47	0.416451	1.2113	0.1214	0.329189	1
PID_KITPATHWAY	48	0.357658	1.20971	0.1512	0.331428	1
BIOCARTA_RELA_PATHWAY	16	0.383331	1.2045	0.224	0.340064	1
REACTOME_REGULATION_OF_INSULIN_SECRETION_BY_GLUCAGON_LIKE_PEPTIDE1	41	0.393992	1.20201	0.1376	0.343994	1
PID_INSULIN_PATHWAY	41	0.348734	1.20104	0.1758	0.345171	1
REACTOME_IL_RECEPTOR_SHC_SIGNALING	27	0.413479	1.19764	0.159	0.350726	1
REACTOME_NEGATIVE_REGULATORS_OF_RIG_I_MDA5_SIGNALING	24	0.403649	1.1968	0.2354	0.351631	1
ST_DIFFERENTIATION_PATHWAY_IN_PC12_CELLS	43	0.37128	1.19596	0.2012	0.352621	1
REACTOME_KERATAN_SULFATE_KERATIN_METABOLISM	29	0.396074	1.1928	0.2048	0.357451	1
KEGG_APOPTOSIS	80	0.357504	1.19308	0.1326	0.357515	1
REACTOME_SIGNALING_BY_HIPPO	18	0.408961	1.19106	0.186	0.360146	1
PID_REG_GR_PATHWAY	79	0.331209	1.19066	0.1082	0.360273	1
REACTOME_RIP_MEDIATED_NFKB_ACTIVATION_VIA_DAI	17	0.419008	1.18608	0.201	0.368227	1
PID_P73PATHWAY	68	0.353898	1.18256	0.214	0.373681	1
REACTOME_RIG_I_MDA5_MEDIATED_INDUCTION_OF_IFN_ALPHA_BETA_PATHWAYS	61	0.358371	1.18287	0.1818	0.373749	1
KEGG_P53_SIGNALING_PATHWAY	63	0.389429	1.18022	0.2498	0.377395	1
PID_HDAC_CLASSIII_PATHWAY	20	0.359951	1.17468	0.2662	0.387476	1
PID_TGFBRPATHWAY	52	0.33558	1.17369	0.1716	0.388739	1
REACTOME_SIGNALING_BY_TGF_BETA_RECEPTOR_COMPLEX	56	0.319606	1.17199	0.2538	0.391496	1
REACTOME_ADP_SIGNALLING_THROUGH_P2RY1	24	0.4269	1.16799	0.2236	0.398828	1
BIOCARTA_DEATH_PATHWAY	31	0.40026	1.16714	0.2904	0.399803	1
BIOCARTA_TGFB_PATHWAY	18	0.361281	1.16611	0.3	0.401288	1
REACTOME_IL_3_5_AND_GM_CSF_SIGNALING	43	0.363523	1.16555	0.1908	0.401755	1
SIG_CHEMOTAXIS	44	0.348777	1.16511	0.2328	0.401941	1
KEGG_GLYCOSPHINGOLIPID_BIOSYNTHESIS_LACTO_AND_NEOLACTO_SERIES	26	0.413846	1.16402	0.2472	0.403471	1
BIOCARTA_NFKB_PATHWAY	22	0.371827	1.16296	0.2356	0.404885	1
KEGG_TASTE_TRANSDUCTION	42	0.411459	1.16152	0.2288	0.407067	1
REACTOME_SIGNALING_BY_BMP	21	0.383072	1.16053	0.318	0.40839	1
BIOCARTA_NTHI_PATHWAY	23	0.337127	1.15832	0.3016	0.412048	1
ST_G_ALPHA_S_PATHWAY	16	0.370424	1.15758	0.3224	0.412772	1
BIOCARTA_TH1TH2_PATHWAY	19	0.450872	1.15686	0.233	0.412847	1
REACTOME_NUCLEOTIDE_BINDING_DOMAIN_LEUCINE_RICH_REPEAT_CONTAINING_RECEPTOR_NLR_SIGNALING_PATHWAYS	36	0.378585	1.15697	0.254	0.413327	1
KEGG_PROGESTERONE_MEDIATED_OOCYTE_MATURATION	81	0.353491	1.15609	0.2346	0.413626	1
BIOCARTA_41BB_PATHWAY	17	0.397979	1.1543	0.2968	0.415843	1
PID_LKB1_PATHWAY	36	0.364326	1.15432	0.2494	0.416502	1
PID_NFKAPPABCANONICALPATHWAY	20	0.358993	1.15341	0.297	0.417016	1
BIOCARTA_IL1R_PATHWAY	30	0.369441	1.15005	0.253	0.423077	1
REACTOME_LOSS_OF_NLP_FROM_MITOTIC_CENTROSOMES	46	0.334656	1.14931	0.3094	0.423919	1
KEGG_LEISHMANIA_INFECTION	58	0.361551	1.14775	0.1734	0.426448	1
KEGG_DNA_REPLICATION	34	0.395155	1.1454	0.3242	0.430416	1
REACTOME_HS_GAG_BIOSYNTHESIS	29	0.409412	1.14426	0.2146	0.431957	1
BIOCARTA_PGC1A_PATHWAY	20	0.385173	1.14327	0.3268	0.433362	1
REACTOME_INTERFERON_ALPHA_BETA_SIGNALING	56	0.368955	1.14059	0.2102	0.436719	1
PID_PI3KCIAKTPATHWAY	28	0.333507	1.14081	0.2818	0.437004	1
REACTOME_PROSTACYCLIN_SIGNALLING_THROUGH_PROSTACYCLIN_RECEPTOR	18	0.415573	1.1399	0.2602	0.437419	1
REACTOME_G_ALPHA_Z_SIGNALLING_EVENTS	41	0.37902	1.1409	0.214	0.43754	1
REACTOME_TRANSCRIPTIONAL_REGULATION_OF_WHITE_ADIPOCYTE_DIFFERENTIATION	52	0.346233	1.13658	0.233	0.443573	1
KEGG_SYSTEMIC_LUPUS_ERYTHEMATOSUS	70	0.380448	1.13386	0.1924	0.448443	1
BIOCARTA_GSK3_PATHWAY	27	0.353867	1.13294	0.2866	0.448843	1
KEGG_CHRONIC_MYELOID_LEUKEMIA	72	0.323747	1.13313	0.2822	0.44917	1
KEGG_ANTIGEN_PROCESSING_AND_PRESENTATION	61	0.378567	1.13208	0.3074	0.449916	1
REACTOME_INHIBITION_OF_INSULIN_SECRETION_BY_ADRENALINE_NORADRENALINE	24	0.397027	1.13076	0.2636	0.45202	1
BIOCARTA_TOLL_PATHWAY	34	0.381379	1.12978	0.261	0.453364	1
PID_SMAD2_3NUCLEARPATHWAY	72	0.300786	1.12939	0.251	0.453488	1
REACTOME_CHEMOKINE_RECEPTORS_BIND_CHEMOKINES	47	0.41312	1.12794	0.311	0.454977	1
REACTOME_PURINE_METABOLISM	31	0.380709	1.12811	0.277	0.455371	1
REACTOME_BRANCHED_CHAIN_AMINO_ACID_CATABOLISM	15	0.284906	1.12589	0.458	0.457016	1
PID_INSULIN_GLUCOSE_PATHWAY	26	0.358353	1.12548	0.288	0.457108	1
PID_TNFPATHWAY	43	0.344821	1.12649	0.2858	0.457177	1
BIOCARTA_GATA3_PATHWAY	15	0.418852	1.1259	0.3566	0.45772	1
BIOCARTA_P53HYPOXIA_PATHWAY	20	0.347369	1.12481	0.3032	0.457765	1
REACTOME_ACTIVATION_OF_KAINATE_RECEPTORS_UPON_GLUTAMATE_BINDING	28	0.39326	1.12326	0.2772	0.460195	1
PID_AURORA_B_PATHWAY	37	0.37672	1.12107	0.3088	0.464002	1
BIOCARTA_TNFR1_PATHWAY	29	0.366343	1.11758	0.2896	0.47057	1
REACTOME_CLASS_B_2_SECRETIN_FAMILY_RECEPTORS	80	0.392016	1.11688	0.2734	0.471324	1
PID_HDAC_CLASSII_PATHWAY	29	0.353072	1.11359	0.3802	0.477392	1
PID_WNT_SIGNALING_PATHWAY	26	0.419807	1.11248	0.2904	0.478982	1
PID_HEDGEHOG_2PATHWAY	22	0.418734	1.11081	0.3298	0.480945	1
PID_PS1PATHWAY	40	0.330567	1.11108	0.2714	0.481127	1
REACTOME_PERK_REGULATED_GENE_EXPRESSION	26	0.362342	1.11032	0.3834	0.481179	1
WNT_SIGNALING	86	0.325827	1.10638	0.3036	0.488111	1
PID_IL3_PATHWAY	26	0.315833	1.10671	0.3682	0.488115	1
REACTOME_KINESINS	22	0.415447	1.10395	0.358	0.492509	1
REACTOME_DEGRADATION_OF_THE_EXTRACELLULAR_MATRIX	26	0.379839	1.10184	0.3302	0.496258	1
KEGG_TOLL_LIKE_RECEPTOR_SIGNALING_PATHWAY	94	0.339322	1.10049	0.27	0.498444	1
REACTOME_POTASSIUM_CHANNELS	96	0.388391	1.09749	0.3234	0.503994	1
KEGG_HEDGEHOG_SIGNALING_PATHWAY	53	0.382557	1.09624	0.3882	0.505885	1
PID_SMAD2_3PATHWAY	16	0.303886	1.09551	0.41	0.506721	1
BIOCARTA_PTDINS_PATHWAY	23	0.32645	1.09192	0.3858	0.513652	1
BIOCARTA_CK1_PATHWAY	17	0.395809	1.09095	0.3694	0.514936	1
PID_TOLL_ENDOGENOUS_PATHWAY	22	0.371076	1.08808	0.3902	0.520304	1
REACTOME_ACTIVATED_POINT_MUTANTS_OF_FGFR2	16	0.442806	1.08488	0.3984	0.526526	1
REACTOME_HEPARAN_SULFATE_HEPARIN_HS_GAG_METABOLISM	45	0.369167	1.08316	0.3442	0.529473	1
PID_HIVNEFPATHWAY	35	0.36113	1.08259	0.3492	0.529873	1
REACTOME_TRAF6_MEDIATED_IRF7_ACTIVATION	26	0.396038	1.0776	0.4276	0.539828	1
REACTOME_REGULATION_OF_IFNA_SIGNALING	22	0.400823	1.07321	0.47	0.546886	1
REACTOME_NOD1_2_SIGNALING_PATHWAY	24	0.385004	1.07342	0.3964	0.547266	1
KEGG_TYPE_I_DIABETES_MELLITUS	34	0.410845	1.07219	0.4002	0.547404	1
PID_FOXM1PATHWAY	39	0.370495	1.07368	0.4304	0.547544	1
BIOCARTA_IL7_PATHWAY	17	0.351075	1.07227	0.3848	0.548108	1
REACTOME_CYTOSOLIC_TRNA_AMINOACYLATION	20	0.285792	1.07087	0.502	0.549423	1
PID_S1P_META_PATHWAY	16	0.39723	1.06947	0.3782	0.551706	1
BIOCARTA_VIP_PATHWAY	24	0.386063	1.0669	0.4014	0.555655	1
ST_JNK_MAPK_PATHWAY	37	0.340417	1.06709	0.39	0.556064	1
BIOCARTA_FAS_PATHWAY	30	0.370324	1.0658	0.3704	0.556367	1
REACTOME_CTLA4_INHIBITORY_SIGNALING	21	0.357036	1.06585	0.4072	0.55711	1
REACTOME_BIOSYNTHESIS_OF_THE_N_GLYCAN_PRECURSOR_DOLICHOL_LIPID_LINKED_OLIGOSACCHARIDE_LLO_AND_TRANSFER_TO_A_NASCENT_PROTEIN	24	0.382562	1.06384	0.4472	0.55981	1
REACTOME_SIGNALING_BY_NODAL	15	0.392113	1.06248	0.47	0.561969	1
PID_WNT_CANONICAL_PATHWAY	18	0.341748	1.06077	0.4518	0.564119	1
PID_TRAIL_PATHWAY	28	0.37071	1.06102	0.414	0.564437	1
BIOCARTA_CERAMIDE_PATHWAY	21	0.353735	1.05784	0.4086	0.56878	1
PID_RHODOPSIN_PATHWAY	24	0.396074	1.05789	0.3894	0.56951	1
PID_P38_MK2PATHWAY	21	0.338849	1.05454	0.442	0.575267	1
SIG_REGULATION_OF_THE_ACTIN_CYTOSKELETON_BY_RHO_GTPASES	35	0.324828	1.05159	0.4174	0.580792	1
REACTOME_PIP3_ACTIVATES_AKT_SIGNALING	19	0.357209	1.04831	0.4146	0.586163	1
REACTOME_MYOGENESIS	25	0.317942	1.04856	0.4224	0.58652	1
KEGG_NOD_LIKE_RECEPTOR_SIGNALING_PATHWAY	50	0.336307	1.03987	0.427	0.602939	1
REACTOME_RESOLUTION_OF_AP_SITES_VIA_THE_MULTIPLE_NUCLEOTIDE_PATCH_REPLACEMENT_PATHWAY	16	0.372424	1.04023	0.4604	0.603051	1
BIOCARTA_MTOR_PATHWAY	19	0.321526	1.03847	0.4572	0.605077	1
REACTOME_PREFOLDIN_MEDIATED_TRANSFER_OF_SUBSTRATE_TO_CCT_TRIC	20	0.306826	1.038	0.4688	0.605253	1
REACTOME_ACTIVATION_OF_GENES_BY_ATF4	23	0.354094	1.03443	0.4764	0.612129	1
BIOCARTA_GLEEVEC_PATHWAY	23	0.333024	1.03333	0.4238	0.613572	1
REACTOME_GLUCAGON_TYPE_LIGAND_RECEPTORS	31	0.37939	1.03266	0.424	0.614188	1
REACTOME_EXTENSION_OF_TELOMERES	23	0.372002	1.03197	0.4944	0.614758	1
SA_CASPASE_CASCADE	18	0.394793	1.03149	0.4554	0.614889	1
REACTOME_DEFENSINS	25	0.440347	1.0293	0.537	0.618887	1
REACTOME_G_BETA_GAMMA_SIGNALLING_THROUGH_PLC_BETA	19	0.380804	1.02743	0.4612	0.621957	1
BIOCARTA_CASPASE_PATHWAY	22	0.376817	1.02559	0.4924	0.624967	1
REACTOME_SYNTHESIS_OF_GLYCOSYLPHOSPHATIDYLINOSITOL_GPI	17	0.390767	1.0246	0.4984	0.626162	1
ST_WNT_BETA_CATENIN_PATHWAY	32	0.334315	1.02297	0.4948	0.628791	1
REACTOME_ASSOCIATION_OF_TRIC_CCT_WITH_TARGET_PROTEINS_DURING_BIOSYNTHESIS	23	0.295193	1.0216	0.4698	0.629054	1
PID_IL2_PI3KPATHWAY	29	0.306116	1.0217	0.4438	0.629761	1
REACTOME_G_PROTEIN_BETA_GAMMA_SIGNALLING	26	0.353256	1.02182	0.4704	0.630397	1
REACTOME_ACTIVATION_OF_THE_PRE_REPLICATIVE_COMPLEX	22	0.381302	1.01859	0.4704	0.633631	1
REACTOME_BASE_EXCISION_REPAIR	18	0.367727	1.01892	0.4706	0.633829	1
BIOCARTA_STRESS_PATHWAY	24	0.340254	1.01493	0.4562	0.638733	1
BIOCARTA_MAPK_PATHWAY	84	0.304508	1.01546	0.4834	0.639432	1
PID_IL8CXCR1_PATHWAY	25	0.340035	1.01494	0.4576	0.639618	1
PID_IFNGPATHWAY	38	0.314853	1.01268	0.4658	0.640778	1
KEGG_SNARE_INTERACTIONS_IN_VESICULAR_TRANSPORT	33	0.313708	1.01281	0.4838	0.641419	1
ST_P38_MAPK_PATHWAY	34	0.302047	1.01177	0.471	0.6417	1
REACTOME_DOWNREGULATION_OF_SMAD2_3_SMAD4_TRANSCRIPTIONAL_ACTIVITY	16	0.269378	1.01295	0.5538	0.642026	1
REACTOME_POST_TRANSLATIONAL_MODIFICATION_SYNTHESIS_OF_GPI_ANCHORED_PROTEINS	25	0.356552	1.01047	0.5006	0.643577	1
SIG_CD40PATHWAYMAP	32	0.33819	1.00881	0.481	0.646118	1
PID_P38_MKK3_6PATHWAY	23	0.317765	1.00813	0.5076	0.64672	1
PID_TCRCALCIUMPATHWAY	23	0.375274	1.00601	0.4782	0.650413	1
KEGG_RIG_I_LIKE_RECEPTOR_SIGNALING_PATHWAY	63	0.332236	1.00265	0.4828	0.656615	1
REACTOME_THROMBOXANE_SIGNALLING_THROUGH_TP_RECEPTOR	22	0.3723	0.999609	0.513	0.662139	1
BIOCARTA_STEM_PATHWAY	15	0.397075	0.997689	0.5252	0.665274	1
KEGG_GRAFT_VERSUS_HOST_DISEASE	27	0.402192	0.995327	0.5346	0.667433	1
PID_HIF1APATHWAY	17	0.315883	0.996194	0.5072	0.667573	1
REACTOME_YAP1_AND_WWTR1_TAZ_STIMULATED_GENE_EXPRESSION	20	0.328031	0.995395	0.5068	0.668233	1
REACTOME_REGULATION_OF_HYPOXIA_INDUCIBLE_FACTOR_HIF_BY_OXYGEN	21	0.305883	0.989788	0.5078	0.678382	1
KEGG_BLADDER_CANCER	40	0.325537	0.988796	0.5252	0.678588	1
ST_TUMOR_NECROSIS_FACTOR_PATHWAY	26	0.336782	0.98912	0.4852	0.678873	1
PID_ERA_GENOMIC_PATHWAY	60	0.286742	0.985818	0.502	0.682978	1
BIOCARTA_TALL1_PATHWAY	15	0.380716	0.986202	0.559	0.683129	1
KEGG_GLYCOSYLPHOSPHATIDYLINOSITOL_GPI_ANCHOR_BIOSYNTHESIS	24	0.345247	0.985138	0.5536	0.683402	1
REACTOME_TRAFFICKING_OF_AMPA_RECEPTORS	26	0.349751	0.984518	0.5272	0.68374	1
PID_BARD1PATHWAY	28	0.341261	0.982178	0.554	0.687693	1
REACTOME_BETA_DEFENSINS	19	0.424392	0.980464	0.6012	0.690306	1
SA_PTEN_PATHWAY	15	0.308108	0.978997	0.5736	0.692357	1
REACTOME_CONVERSION_FROM_APC_C_CDC20_TO_APC_C_CDH1_IN_LATE_ANAPHASE	15	0.352232	0.975242	0.6066	0.699161	1
KEGG_REGULATION_OF_AUTOPHAGY	30	0.345121	0.974166	0.5434	0.699453	1
REACTOME_PRE_NOTCH_EXPRESSION_AND_PROCESSING	36	0.282053	0.974476	0.5396	0.699762	1
REACTOME_CREB_PHOSPHORYLATION_THROUGH_THE_ACTIVATION_OF_RAS	25	0.372038	0.97325	0.5514	0.700356	1
KEGG_BASE_EXCISION_REPAIR	33	0.335675	0.96858	0.5354	0.709001	1
REACTOME_KERATAN_SULFATE_BIOSYNTHESIS	25	0.331015	0.954286	0.5796	0.736034	1
BIOCARTA_ACH_PATHWAY	15	0.354488	0.954333	0.5632	0.736947	1
PID_TELOMERASEPATHWAY	64	0.25499	0.950927	0.5828	0.741721	1
REACTOME_LAGGING_STRAND_SYNTHESIS	17	0.365491	0.949466	0.589	0.74371	1
BIOCARTA_WNT_PATHWAY	24	0.28827	0.94797	0.574	0.745717	1
KEGG_TERPENOID_BACKBONE_BIOSYNTHESIS	15	0.312248	0.946999	0.579	0.746713	1
KEGG_MISMATCH_REPAIR	22	0.330062	0.943878	0.6122	0.751825	1
BIOCARTA_CYTOKINE_PATHWAY	20	0.413438	0.941713	0.567	0.752168	1
REACTOME_OLFACTORY_SIGNALING_PATHWAY	75	0.405637	0.94247	0.6356	0.752704	1
REACTOME_SIGNAL_AMPLIFICATION	30	0.336311	0.941834	0.6044	0.752973	1
KEGG_ASTHMA	23	0.393683	0.942674	0.5764	0.753333	1
REACTOME_POST_NMDA_RECEPTOR_ACTIVATION_EVENTS	31	0.354206	0.9403	0.6066	0.753915	1
BIOCARTA_TEL_PATHWAY	17	0.306813	0.93754	0.6204	0.758411	1
KEGG_BASAL_CELL_CARCINOMA	53	0.338325	0.935912	0.6256	0.760485	1
PID_HDAC_CLASSI_PATHWAY	61	0.238278	0.933003	0.5864	0.765159	1
REACTOME_MITOTIC_G2_G2_M_PHASES	68	0.274733	0.926628	0.6378	0.776369	1
PID_BETACATENIN_NUC_PATHWAY	75	0.261911	0.925402	0.6446	0.777796	1
BIOCARTA_PML_PATHWAY	16	0.337797	0.924215	0.6172	0.777902	1
REACTOME_G_PROTEIN_ACTIVATION	26	0.3246	0.924545	0.6382	0.778352	1
REACTOME_ACTIVATION_OF_BH3_ONLY_PROTEINS	15	0.352025	0.921523	0.6138	0.782046	1
REACTOME_PROTEIN_FOLDING	39	0.268409	0.92051	0.6144	0.782906	1
REACTOME_INCRETIN_SYNTHESIS_SECRETION_AND_INACTIVATION	17	0.36529	0.915204	0.6324	0.791974	1
REACTOME_INSULIN_SYNTHESIS_AND_PROCESSING	20	0.346566	0.91456	0.6012	0.792089	1
PID_AR_PATHWAY	49	0.244474	0.913398	0.6284	0.793223	1
KEGG_ALLOGRAFT_REJECTION	28	0.377295	0.911537	0.6732	0.794585	1
REACTOME_G_BETA_GAMMA_SIGNALLING_THROUGH_PI3KGAMMA	23	0.316974	0.911549	0.6448	0.795631	1
REACTOME_AMINE_LIGAND_BINDING_RECEPTORS	35	0.372671	0.906919	0.6664	0.801047	1
REACTOME_ANTIVIRAL_MECHANISM_BY_IFN_STIMULATED_GENES	60	0.27233	0.907232	0.6498	0.801522	1
REACTOME_AMINE_DERIVED_HORMONES	15	0.382138	0.905974	0.6458	0.801695	1
REACTOME_DNA_STRAND_ELONGATION	27	0.335775	0.903769	0.66	0.803749	1
REACTOME_INTRINSIC_PATHWAY_FOR_APOPTOSIS	26	0.32234	0.904114	0.6498	0.804157	1
REACTOME_ACTIVATION_OF_NMDA_RECEPTOR_UPON_GLUTAMATE_BINDING_AND_POSTSYNAPTIC_EVENTS	35	0.341913	0.899451	0.6564	0.810614	1
KEGG_PRIMARY_IMMUNODEFICIENCY	35	0.338412	0.893656	0.6864	0.82003	1
BIOCARTA_DC_PATHWAY	21	0.352235	0.891183	0.6626	0.823385	1
REACTOME_ELONGATION_ARREST_AND_RECOVERY	29	0.265923	0.879871	0.6374	0.842267	1
BIOCARTA_MITOCHONDRIA_PATHWAY	18	0.315352	0.868584	0.6366	0.860365	1
REACTOME_ENDOSOMAL_SORTING_COMPLEX_REQUIRED_FOR_TRANSPORT_ESCRT	23	0.295039	0.866622	0.6682	0.862648	1
KEGG_AUTOIMMUNE_THYROID_DISEASE	41	0.366988	0.863813	0.6884	0.866225	1
ST_FAS_SIGNALING_PATHWAY	57	0.269214	0.846722	0.739	0.891546	1
PID_CD40_PATHWAY	30	0.297706	0.846907	0.7378	0.892448	1
REACTOME_REGULATION_OF_GLUCOKINASE_BY_GLUCOKINASE_REGULATORY_PROTEIN	27	0.281073	0.837101	0.715	0.905394	1
BIOCARTA_ATM_PATHWAY	20	0.299623	0.832588	0.729	0.910999	1
BIOCARTA_NKT_PATHWAY	26	0.315611	0.82833	0.7554	0.916193	1
BIOCARTA_NOS1_PATHWAY	18	0.334381	0.827222	0.7388	0.916529	1
REACTOME_E2F_MEDIATED_REGULATION_OF_DNA_REPLICATION	23	0.310209	0.823621	0.7326	0.919376	1
REACTOME_RNA_POL_II_TRANSCRIPTION_PRE_INITIATION_AND_PROMOTER_OPENING	39	0.268975	0.824338	0.7362	0.919488	1
BIOCARTA_TNFR2_PATHWAY	18	0.271307	0.819283	0.7252	0.920933	1
REACTOME_TRNA_AMINOACYLATION	33	0.231693	0.819816	0.735	0.92138	1
REACTOME_OXYGEN_DEPENDENT_PROLINE_HYDROXYLATION_OF_HYPOXIA_INDUCIBLE_FACTOR_ALPHA	15	0.268586	0.820982	0.7192	0.922081	1
PID_E2F_PATHWAY	64	0.254634	0.820023	0.739	0.922265	1
REACTOME_VOLTAGE_GATED_POTASSIUM_CHANNELS	43	0.329027	0.810196	0.7998	0.928954	1
REACTOME_LATE_PHASE_OF_HIV_LIFE_CYCLE	96	0.237351	0.812311	0.7388	0.929615	1
KEGG_CYTOSOLIC_DNA_SENSING_PATHWAY	48	0.284549	0.810606	0.7904	0.929624	1
REACTOME_RNA_POL_I_PROMOTER_OPENING	20	0.328388	0.811401	0.7996	0.929704	1
REACTOME_LIGAND_GATED_ION_CHANNEL_TRANSPORT	21	0.342847	0.808443	0.7736	0.930193	1
REACTOME_TRANSCRIPTIONAL_ACTIVITY_OF_SMAD2_SMAD3_SMAD4_HETEROTRIMER	33	0.240086	0.805769	0.7298	0.931411	1
REACTOME_INTERACTIONS_OF_VPR_WITH_HOST_CELLULAR_PROTEINS	32	0.252668	0.804646	0.756	0.931738	1
KEGG_NUCLEOTIDE_EXCISION_REPAIR	43	0.252875	0.806251	0.736	0.931963	1
REACTOME_RAS_ACTIVATION_UOPN_CA2_INFUX_THROUGH_NMDA_RECEPTOR	15	0.355777	0.802538	0.7604	0.933359	1
PID_CONE_PATHWAY	22	0.322984	0.801232	0.7404	0.933804	1
KEGG_RNA_POLYMERASE	27	0.275974	0.794154	0.759	0.939341	1
REACTOME_DOWNSTREAM_SIGNALING_EVENTS_OF_B_CELL_RECEPTOR_BCR	80	0.205939	0.794276	0.743	0.940377	1
REACTOME_CHROMOSOME_MAINTENANCE	82	0.261717	0.795003	0.781	0.940671	1
REACTOME_RNA_POL_II_PRE_TRANSCRIPTION_EVENTS	56	0.23763	0.788006	0.7572	0.94338	1
BIOCARTA_P53_PATHWAY	16	0.262008	0.78943	0.7314	0.944061	1
REACTOME_RNA_POL_I_TRANSCRIPTION	42	0.272305	0.788223	0.8128	0.944307	1
PID_MYC_ACTIVPATHWAY	71	0.224347	0.785319	0.8074	0.94567	1
BIOCARTA_ARF_PATHWAY	17	0.284255	0.782583	0.7482	0.947776	1
KEGG_GLYCOSAMINOGLYCAN_BIOSYNTHESIS_HEPARAN_SULFATE	25	0.296336	0.78028	0.7876	0.949353	1
KEGG_RNA_DEGRADATION	47	0.238646	0.777344	0.7588	0.950444	1
REACTOME_MEIOTIC_SYNAPSIS	42	0.261143	0.77818	0.8244	0.950606	1
BIOCARTA_CTCF_PATHWAY	21	0.275706	0.77372	0.7698	0.953485	1
REACTOME_TELOMERE_MAINTENANCE	45	0.262624	0.759114	0.8068	0.968726	1
PID_RB_1PATHWAY	63	0.215996	0.749611	0.814	0.977811	1
KEGG_BASAL_TRANSCRIPTION_FACTORS	32	0.258455	0.744239	0.8294	0.979639	1
REACTOME_TRANSPORT_OF_RIBONUCLEOPROTEINS_INTO_THE_HOST_NUCLEUS	27	0.243649	0.744575	0.785	0.980521	1
BIOCARTA_G2_PATHWAY	23	0.26329	0.745462	0.7844	0.980879	1
REACTOME_DNA_REPAIR	98	0.233869	0.740453	0.7858	0.982166	1
BIOCARTA_INFLAM_PATHWAY	28	0.302066	0.732989	0.8326	0.986905	1
REACTOME_NUCLEOTIDE_EXCISION_REPAIR	46	0.236371	0.733268	0.8112	0.98788	1
REACTOME_NEP_NS2_INTERACTS_WITH_THE_CELLULAR_EXPORT_MACHINERY	26	0.242381	0.728043	0.8068	0.990434	1
REACTOME_GLOBAL_GENOMIC_NER_GG_NER	32	0.245116	0.721086	0.8238	0.99548	1
PID_BETACATENIN_DEG_PATHWAY	15	0.238156	0.716648	0.7784	0.995647	1
BIOCARTA_P38MAPK_PATHWAY	39	0.23209	0.717068	0.8186	0.996528	1
REACTOME_G1_PHASE	33	0.225331	0.717607	0.8112	0.997298	1
REACTOME_DOUBLE_STRAND_BREAK_REPAIR	22	0.252575	0.712752	0.8238	0.997725	1
REACTOME_APC_CDC20_MEDIATED_DEGRADATION_OF_NEK2A	19	0.0001	0.000263514	1	0.998903	1
REACTOME_PHOSPHORYLATION_OF_THE_APC_C	15	0.0001	0.000264674	1	0.999852	1
REACTOME_ACTIVATION_OF_ATR_IN_RESPONSE_TO_REPLICATION_STRESS	27	0.258008	0.703832	0.8132	1	1
REACTOME_REGULATION_OF_MRNA_STABILITY_BY_PROTEINS_THAT_BIND_AU_RICH_ELEMENTS	77	0.173259	0.702899	0.864	1	1
KEGG_HOMOLOGOUS_RECOMBINATION	26	0.256897	0.701632	0.8026	1	1
REACTOME_DESTABILIZATION_OF_MRNA_BY_TRISTETRAPROLIN_TTP	16	0.258214	0.697544	0.824	1	1
REACTOME_PRE_NOTCH_TRANSCRIPTION_AND_TRANSLATION	23	0.195666	0.69679	0.8118	1	1
REACTOME_RNA_POL_I_RNA_POL_III_AND_MITOCHONDRIAL_TRANSCRIPTION	75	0.220623	0.690706	0.83	1	1
REACTOME_ADP_SIGNALLING_THROUGH_P2RY12	20	0.251169	0.687425	0.8818	1	1
REACTOME_RNA_POL_I_TRANSCRIPTION_INITIATION	21	0.216865	0.685374	0.8332	1	1
REACTOME_G2_M_CHECKPOINTS	32	0.251143	0.6763	0.8238	1	1
REACTOME_ANTIGEN_PROCESSING_CROSS_PRESENTATION	67	0.181415	0.675264	0.8358	1	1
REACTOME_DEPOSITION_OF_NEW_CENPA_CONTAINING_NUCLEOSOMES_AT_THE_CENTROMERE	33	0.263009	0.670685	0.8766	1	1
REACTOME_RNA_POL_III_TRANSCRIPTION	33	0.223995	0.667451	0.8048	1	1
REACTOME_METABOLISM_OF_NON_CODING_RNA	43	0.220631	0.666028	0.843	1	1
PID_P53REGULATIONPATHWAY	55	0.204367	0.6646	0.8024	1	1
REACTOME_G1_S_TRANSITION	93	0.187933	0.664136	0.8162	1	1
REACTOME_MEIOSIS	68	0.216821	0.652229	0.9038	1	1
REACTOME_DEADENYLATION_OF_MRNA	17	0.21131	0.650356	0.8524	1	1
PID_ATM_PATHWAY	31	0.219791	0.647313	0.8832	1	1
REACTOME_TRANSCRIPTION_COUPLED_NER_TC_NER	41	0.213037	0.635211	0.8746	1	1
REACTOME_RNA_POL_III_TRANSCRIPTION_INITIATION_FROM_TYPE_3_PROMOTER	26	0.219593	0.628383	0.8206	1	1
PID_ATR_PATHWAY	37	0.2116	0.617724	0.8658	1	1
BIOCARTA_ATRBRCA_PATHWAY	20	0.242412	0.614868	0.8326	1	1
PID_AURORA_A_PATHWAY	28	0.20814	0.614769	0.8908	1	1
REACTOME_UNBLOCKING_OF_NMDA_RECEPTOR_GLUTAMATE_BINDING_AND_ACTIVATION	15	0.282559	0.614484	0.854	1	1
KEGG_INTESTINAL_IMMUNE_NETWORK_FOR_IGA_PRODUCTION	41	0.240315	0.614379	0.9332	1	1
REACTOME_SIGNALING_BY_WNT	60	0.144448	0.612095	0.8672	1	1
PID_MYC_PATHWAY	23	0.209829	0.610505	0.8942	1	1
REACTOME_FANCONI_ANEMIA_PATHWAY	19	0.250339	0.60637	0.8748	1	1
REACTOME_FORMATION_OF_INCISION_COMPLEX_IN_GG_NER	20	0.202201	0.60041	0.9298	1	1
REACTOME_M_G1_TRANSITION	68	0.166953	0.591108	0.8934	1	1
REACTOME_HOMOLOGOUS_RECOMBINATION_REPAIR_OF_REPLICATION_INDEPENDENT_DOUBLE_STRAND_BREAKS	16	0.215382	0.581838	0.9052	1	1
REACTOME_S_PHASE	94	0.162373	0.573825	0.8758	1	1
REACTOME_PACKAGING_OF_TELOMERE_ENDS	22	0.214538	0.564885	0.9272	1	1
REACTOME_RNA_POL_II_TRANSCRIPTION	88	0.164035	0.563316	0.8884	1	1
REACTOME_SYNTHESIS_OF_DNA	79	0.156714	0.549372	0.9138	1	1
REACTOME_MEIOTIC_RECOMBINATION	43	0.200145	0.536456	0.96	1	1
REACTOME_DEADENYLATION_DEPENDENT_MRNA_DECAY	40	0.17413	0.53638	0.9196	1	1
BIOCARTA_CD40_PATHWAY	15	0.199201	0.529594	0.9392	1	1
REACTOME_MITOTIC_PROMETAPHASE	73	0.169986	0.502778	0.9172	1	1
PID_FANCONI_PATHWAY	42	0.177369	0.481102	0.885	1	1
PID_PLK1_PATHWAY	37	0.145544	0.449122	0.9124	1	1
BIOCARTA_PROTEASOME_PATHWAY	26	0.0001	0.00050124	1	1	1
REACTOME_PEPTIDE_CHAIN_ELONGATION	74	0.0001	0.000499958	1	1	1
REACTOME_3_UTR_MEDIATED_TRANSLATIONAL_REGULATION	80	0.0001	0.000496896	1	1	1
KEGG_RIBOSOME	75	0.0001	0.000486364	1	1	1
REACTOME_NONSENSE_MEDIATED_DECAY_ENHANCED_BY_THE_EXON_JUNCTION_COMPLEX	92	0.0001	0.000481588	1	1	1
REACTOME_SRP_DEPENDENT_COTRANSLATIONAL_PROTEIN_TARGETING_TO_MEMBRANE	95	0.0001	0.000465283	1	1	1
REACTOME_INFLUENZA_VIRAL_RNA_TRANSCRIPTION_AND_REPLICATION	88	0.0001	0.000462279	1	1	1
REACTOME_FORMATION_OF_THE_TERNARY_COMPLEX_AND_SUBSEQUENTLY_THE_43S_COMPLEX	34	0.0001	0.000441634	1	1	1
REACTOME_ACTIVATION_OF_THE_MRNA_UPON_BINDING_OF_THE_CAP_BINDING_COMPLEX_AND_EIFS_AND_SUBSEQUENT_BINDING_TO_43S	40	0.0001	0.000439064	1	1	1
REACTOME_REGULATION_OF_ORNITHINE_DECARBOXYLASE_ODC	47	0.0001	0.000425047	1	1	1
KEGG_PROTEASOME	42	0.0001	0.000423541	1	1	1
REACTOME_DESTABILIZATION_OF_MRNA_BY_AUF1_HNRNP_D0	47	0.0001	0.000422966	1	1	1
REACTOME_CDK_MEDIATED_PHOSPHORYLATION_AND_REMOVAL_OF_CDC6	44	0.0001	0.000407606	1	1	1
REACTOME_SCF_BETA_TRCP_MEDIATED_DEGRADATION_OF_EMI1	46	0.0001	0.000407474	1	1	1
REACTOME_VIF_MEDIATED_DEGRADATION_OF_APOBEC3G	47	0.0001	0.00040249	1	1	1
REACTOME_AUTODEGRADATION_OF_THE_E3_UBIQUITIN_LIGASE_COP1	45	0.0001	0.000400736	1	1	1
REACTOME_ACTIVATION_OF_NF_KAPPAB_IN_B_CELLS	57	0.0001	0.000399204	1	1	1
REACTOME_CROSS_PRESENTATION_OF_SOLUBLE_EXOGENOUS_ANTIGENS_ENDOSOMES	44	0.0001	0.000397041	1	1	1
REACTOME_AUTODEGRADATION_OF_CDH1_BY_CDH1_APC_C	53	0.0001	0.000393923	1	1	1
KEGG_SPLICEOSOME	93	0.0001	0.000390137	1	1	1
REACTOME_CDT1_ASSOCIATION_WITH_THE_CDC6_ORC_ORIGIN_COMPLEX	46	0.0001	0.000390125	1	1	1
REACTOME_SCFSKP2_MEDIATED_DEGRADATION_OF_P27_P21	50	0.0001	0.000389265	1	1	1
REACTOME_P53_INDEPENDENT_G1_S_DNA_DAMAGE_CHECKPOINT	46	0.0001	0.000387575	1	1	1
REACTOME_ER_PHAGOSOME_PATHWAY	55	0.0001	0.000387471	1	1	1
REACTOME_P53_DEPENDENT_G1_DNA_DAMAGE_RESPONSE	51	0.0001	0.000385877	1	1	1
REACTOME_REGULATION_OF_APOPTOSIS	53	0.0001	0.000383626	1	1	1
REACTOME_ORC1_REMOVAL_FROM_CHROMATIN	57	0.0001	0.000379939	1	1	1
REACTOME_CYCLIN_E_ASSOCIATED_EVENTS_DURING_G1_S_TRANSITION_	59	0.0001	0.000372764	1	1	1
REACTOME_ASSEMBLY_OF_THE_PRE_REPLICATIVE_COMPLEX	55	0.0001	0.000372342	1	1	1
REACTOME_APC_C_CDC20_MEDIATED_DEGRADATION_OF_MITOTIC_PROTEINS	60	0.0001	0.000370404	1	1	1
REACTOME_APC_C_CDH1_MEDIATED_DEGRADATION_OF_CDC20_AND_OTHER_APC_C_CDH1_TARGETED_PROTEINS_IN_LATE_MITOSIS_EARLY_G1	60	0.0001	0.000365898	1	1	1
REACTOME_MRNA_SPLICING	76	0.0001	0.000362062	1	1	1
REACTOME_REGULATION_OF_MITOTIC_CELL_CYCLE	71	0.0001	0.00035747	1	1	1
KEGG_AMINOACYL_TRNA_BIOSYNTHESIS	32	0.0001	0.000354393	1	1	1
REACTOME_CELL_CYCLE_CHECKPOINTS	99	0.0001	0.000339979	1	1	1
REACTOME_FORMATION_OF_RNA_POL_II_ELONGATION_COMPLEX_	40	0.0001	0.000337259	1	1	1
REACTOME_REGULATORY_RNA_PATHWAYS	23	0.0001	0.000333939	1	1	1
REACTOME_MRNA_SPLICING_MINOR_PATHWAY	35	0.0001	0.000331972	1	1	1
REACTOME_FORMATION_OF_THE_HIV1_EARLY_ELONGATION_COMPLEX	31	0.0001	0.000326982	1	1	1
REACTOME_MRNA_CAPPING	28	0.0001	0.000319479	1	1	1
REACTOME_ABORTIVE_ELONGATION_OF_HIV1_TRANSCRIPT_IN_THE_ABSENCE_OF_TAT	22	0.0001	0.000317394	1	1	1
REACTOME_RNA_POL_I_TRANSCRIPTION_TERMINATION	20	0.0001	0.000316594	1	1	1
REACTOME_TRANSPORT_OF_MATURE_TRANSCRIPT_TO_CYTOPLASM	44	0.0001	0.000313845	1	1	1
REACTOME_MRNA_3_END_PROCESSING	23	0.0001	0.000312778	1	1	1
REACTOME_MICRORNA_MIRNA_BIOGENESIS	20	0.0001	0.000311903	1	1	1
REACTOME_CLEAVAGE_OF_GROWING_TRANSCRIPT_IN_THE_TERMINATION_REGION_	32	0.0001	0.000309303	1	1	1
REACTOME_MITOCHONDRIAL_TRNA_AMINOACYLATION	16	0.0001	0.000305292	1	1	1
REACTOME_SMAD2_SMAD3_SMAD4_HETEROTRIMER_REGULATES_TRANSCRIPTION	23	0.0001	0.000302561	1	1	1
REACTOME_PROCESSING_OF_CAPPED_INTRONLESS_PRE_MRNA	21	0.0001	0.00029579	1	1	1
REACTOME_TRANSPORT_OF_MATURE_MRNA_DERIVED_FROM_AN_INTRONLESS_TRANSCRIPT	33	0.0001	0.000295691	1	1	1
REACTOME_FORMATION_OF_TRANSCRIPTION_COUPLED_NER_TC_NER_REPAIR_COMPLEX	26	0.0001	0.000294552	1	1	1
BIOCARTA_G1_PATHWAY	26	0.0001	0.000294022	1	1	1
REACTOME_RNA_POL_III_TRANSCRIPTION_INITIATION_FROM_TYPE_2_PROMOTER	23	0.0001	0.000293218	1	1	1
BIOCARTA_CELLCYCLE_PATHWAY	22	0.0001	0.000282766	1	1	1
REACTOME_DESTABILIZATION_OF_MRNA_BY_KSRP	16	0.0001	0.000278107	1	1	1
REACTOME_RNA_POL_III_TRANSCRIPTION_TERMINATION	19	0.0001	0.00027746	1	1	1
REACTOME_RNA_POL_III_CHAIN_ELONGATION	17	0.0001	0.000273334	1	1	1
REACTOME_DESTABILIZATION_OF_MRNA_BY_BRF1	16	0.0001	0.000271533	1	1	1
REACTOME_APC_C_CDC20_MEDIATED_DEGRADATION_OF_CYCLIN_B	16	0.0001	0.000268161	1	1	1
REACTOME_G0_AND_EARLY_G1	19	0.0001	0.000266858	1	1	1
REACTOME_INHIBITION_OF_THE_PROTEOLYTIC_ACTIVITY_OF_APC_C_REQUIRED_FOR_THE_ONSET_OF_ANAPHASE_BY_MITOTIC_SPINDLE_CHECKPOINT_COMPONENTS	17	0.0001	0.000266677	1	1	1

## Sheet: Table S5
Table S5. The results of canonical pathway association analysis from Signal2Noise:L2Norm (Kidney & Liver)
sorted by FDR and NAS
GENE SET NAME	SIZE	AS	NAS	P-VALUE	FDR	FWER
REACTOME_XENOBIOTICS	15	7.95552e-07	11.3467	0.0004	0.0004	0.0004
BIOCARTA_AMI_PATHWAY	19	7.92991e-07	9.62041	0.0004	0.0004	0.0004
BIOCARTA_INTRINSIC_PATHWAY	23	9.52092e-07	9.53461	0.0004	0.0004	0.0004
REACTOME_COMPLEMENT_CASCADE	28	1.0258e-06	7.79154	0.0004	0.0004	0.0004
REACTOME_SYNTHESIS_OF_BILE_ACIDS_AND_BILE_SALTS	18	6.15628e-07	6.14029	0.0004	0.00048	0.0012
KEGG_PRIMARY_BILE_ACID_BIOSYNTHESIS	15	5.14854e-07	6.21411	0.0004	0.000488889	0.0012
REACTOME_FORMATION_OF_FIBRIN_CLOT_CLOTTING_CASCADE	32	9.5417e-07	6.03362	0.0004	0.000490909	0.0014
KEGG_RETINOL_METABOLISM	46	1.54421e-06	6.48194	0.0004	0.0005	0.0012
REACTOME_BILE_ACID_AND_BILE_SALT_METABOLISM	26	9.66771e-07	6.75838	0.0004	0.000514286	0.0012
BIOCARTA_COMP_PATHWAY	16	5.49311e-07	7.03999	0.0004	0.000533333	0.0012
KEGG_COMPLEMENT_AND_COAGULATION_CASCADES	66	2.2407e-06	7.21716	0.0004	0.00056	0.0012
REACTOME_CHYLOMICRON_MEDIATED_LIPID_TRANSPORT	15	4.06122e-07	5.84519	0.0004	0.000616667	0.0022
REACTOME_LIPOPROTEIN_METABOLISM	27	7.66541e-07	5.56144	0.0004	0.000742857	0.0036
REACTOME_CYTOCHROME_P450_ARRANGED_BY_SUBSTRATE_TYPE	49	1.56673e-06	5.56267	0.0004	0.000769231	0.0036
KEGG_LINOLEIC_ACID_METABOLISM	27	8.53841e-07	5.40354	0.0004	0.000773333	0.0044
REACTOME_PHASE1_FUNCTIONALIZATION_OF_COMPOUNDS	67	1.98386e-06	5.36306	0.0004	0.000776471	0.0044
KEGG_DRUG_METABOLISM_CYTOCHROME_P450	57	1.62732e-06	5.39796	0.0004	0.0008	0.0044
KEGG_PROXIMAL_TUBULE_BICARBONATE_RECLAMATION	22	5.7839e-07	5.28513	0.0004	0.000866667	0.0064
KEGG_METABOLISM_OF_XENOBIOTICS_BY_CYTOCHROME_P450	56	1.59177e-06	5.23324	0.0004	0.000873684	0.007
REACTOME_REGULATION_OF_INSULIN_LIKE_GROWTH_FACTOR_IGF_ACTIVITY_BY_INSULIN_LIKE_GROWTH_FACTOR_BINDING_PROTEINS_IGFBPS	16	3.60752e-07	4.74567	0.0004	0.000965217	0.01
KEGG_STEROID_HORMONE_BIOSYNTHESIS	43	1.17002e-06	4.93858	0.0004	0.00097	0.0092
PID_INTEGRIN3_PATHWAY	42	9.80203e-07	4.82367	0.0004	0.000990909	0.01
REACTOME_TRANSFERRIN_ENDOCYTOSIS_AND_RECYCLING	24	5.64612e-07	4.8272	0.0004	0.00101905	0.01
REACTOME_HDL_MEDIATED_LIPID_TRANSPORT	15	3.86794e-07	4.54925	0.0004	0.00109167	0.0134
REACTOME_IRON_UPTAKE_AND_TRANSPORT	33	6.85147e-07	4.46898	0.0004	0.00112	0.0148
REACTOME_INSULIN_RECEPTOR_RECYCLING	22	4.62564e-07	4.43561	0.0004	0.00114074	0.0154
REACTOME_INTRINSIC_PATHWAY	17	3.99036e-07	4.43638	0.0004	0.00116923	0.0154
REACTOME_GRB2_SOS_PROVIDES_LINKAGE_TO_MAPK_SIGNALING_FOR_INTERGRINS_	15	3.31081e-07	4.38595	0.0004	0.00119286	0.0168
PID_INTEGRIN2_PATHWAY	28	6.38305e-07	4.31382	0.0004	0.0011931	0.0176
KEGG_RENIN_ANGIOTENSIN_SYSTEM	16	3.34293e-07	4.28062	0.001	0.00119333	0.0176
REACTOME_LIPID_DIGESTION_MOBILIZATION_AND_TRANSPORT	43	9.24641e-07	4.20061	0.0004	0.00132903	0.0202
REACTOME_P130CAS_LINKAGE_TO_MAPK_SIGNALING_FOR_INTEGRINS	15	3.34976e-07	4.11721	0.0004	0.00135758	0.0202
REACTOME_AMINO_ACID_TRANSPORT_ACROSS_THE_PLASMA_MEMBRANE	30	6.90185e-07	4.1438	0.0004	0.00138125	0.0202
KEGG_NITROGEN_METABOLISM	22	5.23659e-07	4.05562	0.0004	0.00143529	0.0218
KEGG_DRUG_METABOLISM_OTHER_ENZYMES	37	8.22723e-07	4.01851	0.0004	0.00149143	0.0236
REACTOME_SULFUR_AMINO_ACID_METABOLISM	22	3.7536e-07	4.00043	0.0004	0.00152222	0.0242
REACTOME_PHASE_II_CONJUGATION	51	1.04906e-06	3.89076	0.0004	0.0017027	0.0272
KEGG_ALDOSTERONE_REGULATED_SODIUM_REABSORPTION	40	8.32847e-07	3.87259	0.0004	0.00170526	0.0286
PID_INTEGRIN1_PATHWAY	64	1.28692e-06	3.72618	0.0004	0.00207692	0.0398
REACTOME_GLYCOLYSIS	26	4.36028e-07	3.66998	0.0004	0.00219512	0.0448
PID_INTEGRIN5_PATHWAY	17	3.40202e-07	3.69785	0.0004	0.002205	0.0434
KEGG_MATURITY_ONSET_DIABETES_OF_THE_YOUNG	19	3.73239e-07	3.63113	0.0004	0.0023619	0.0502
KEGG_TRYPTOPHAN_METABOLISM	38	6.1298e-07	3.58036	0.0004	0.00246364	0.054
REACTOME_INTEGRIN_CELL_SURFACE_INTERACTIONS	78	1.41726e-06	3.58176	0.0004	0.00250698	0.054
PID_HNF3BPATHWAY	40	7.16709e-07	3.52493	0.0004	0.0025234	0.0594
PID_HNF3APATHWAY	42	7.89074e-07	3.5621	0.0004	0.00252444	0.0556
REACTOME_TRIGLYCERIDE_BIOSYNTHESIS	30	4.69381e-07	3.52648	0.0004	0.00256957	0.0594
REACTOME_TRANSPORT_OF_GLUCOSE_AND_OTHER_SUGARS_BILE_SALTS_AND_ORGANIC_ACIDS_METAL_IONS_AND_AMINE_COMPOUNDS	84	1.64379e-06	3.43351	0.0004	0.00274074	0.0708
REACTOME_STEROID_HORMONES	28	6.17886e-07	3.45335	0.0004	0.00276863	0.0684
REACTOME_RESPONSE_TO_ELEVATED_PLATELET_CYTOSOLIC_CA2_	73	1.30309e-06	3.46341	0.0004	0.002784	0.0668
PID_INTEGRIN_CS_PATHWAY	25	4.98971e-07	3.43723	0.0004	0.00278491	0.0708
KEGG_GLYCINE_SERINE_AND_THREONINE_METABOLISM	29	4.71488e-07	3.43853	0.0004	0.00280769	0.0696
KEGG_PENTOSE_AND_GLUCURONATE_INTERCONVERSIONS	16	2.9032e-07	3.46341	0.0004	0.00283265	0.0668
REACTOME_ABC_FAMILY_PROTEINS_MEDIATED_TRANSPORT	33	6.58365e-07	3.40683	0.0004	0.00283273	0.0752
KEGG_PRION_DISEASES	34	6.29288e-07	3.47041	0.0004	0.00286667	0.0668
KEGG_CYSTEINE_AND_METHIONINE_METABOLISM	31	5.39214e-07	3.36843	0.0004	0.00290877	0.08
REACTOME_FATTY_ACYL_COA_BIOSYNTHESIS	17	2.57696e-07	3.37229	0.0004	0.002925	0.0786
KEGG_FATTY_ACID_METABOLISM	38	5.61043e-07	3.34642	0.0004	0.00299655	0.0834
REACTOME_LATENT_INFECTION_OF_HOMO_SAPIENS_WITH_MYCOBACTERIUM_TUBERCULOSIS	28	5.09884e-07	3.30292	0.0004	0.00313667	0.0906
KEGG_ABC_TRANSPORTERS	44	8.48707e-07	3.30737	0.0004	0.00315593	0.0896
PID_UPA_UPAR_PATHWAY	39	7.06705e-07	3.28174	0.0004	0.00322951	0.0948
KEGG_SELENOAMINO_ACID_METABOLISM	21	3.15605e-07	3.2539	0.0004	0.00334516	0.1002
KEGG_ARGININE_AND_PROLINE_METABOLISM	51	7.56613e-07	3.20418	0.0004	0.0036125	0.1104
KEGG_ARACHIDONIC_ACID_METABOLISM	51	1.01224e-06	3.19277	0.0004	0.00362769	0.1128
KEGG_BUTANOATE_METABOLISM	31	4.21811e-07	3.20894	0.0004	0.00364762	0.1104
REACTOME_INTEGRIN_ALPHAIIB_BETA3_SIGNALING	27	4.40954e-07	3.1542	0.0004	0.00368235	0.117
KEGG_HISTIDINE_METABOLISM	27	4.4142e-07	3.16677	0.0004	0.00368358	0.1154
KEGG_PPAR_SIGNALING_PATHWAY	65	1.11469e-06	3.16782	0.0004	0.0037303	0.1154
REACTOME_BASIGIN_INTERACTIONS	24	4.35829e-07	3.1221	0.0004	0.00387536	0.1242
REACTOME_METABOLISM_OF_STEROID_HORMONES_AND_VITAMINS_A_AND_D	34	6.64324e-07	3.08319	0.0004	0.00405714	0.1356
REACTOME_GLUCOSE_METABOLISM	61	8.87607e-07	3.054	0.0004	0.00408219	0.142
REACTOME_TRANSPORT_OF_INORGANIC_CATIONS_ANIONS_AND_AMINO_ACIDS_OLIGOPEPTIDES	90	1.62728e-06	3.06006	0.0004	0.00409444	0.1408
REACTOME_TRANSPORT_OF_VITAMINS_NUCLEOSIDES_AND_RELATED_MOLECULES	31	5.31304e-07	3.07243	0.0004	0.00409859	0.139
KEGG_STARCH_AND_SUCROSE_METABOLISM	36	5.82522e-07	3.01647	0.0004	0.00434865	0.1522
REACTOME_PTM_GAMMA_CARBOXYLATION_HYPUSINE_FORMATION_AND_ARYLSULFATASE_ACTIVATION	24	4.13042e-07	3.01156	0.0004	0.00436533	0.1548
PID_S1P_S1P1_PATHWAY	19	2.68472e-07	2.9861	0.0004	0.00447013	0.1624
REACTOME_AMINO_ACID_AND_OLIGOPEPTIDE_SLC_TRANSPORTERS	48	8.40473e-07	2.99166	0.0004	0.00448421	0.1596
REACTOME_ENDOGENOUS_STEROLS	15	2.7457e-07	2.86636	0.0004	0.00561	0.201
KEGG_BETA_ALANINE_METABOLISM	22	2.65695e-07	2.86864	0.0026	0.0056557	0.201
REACTOME_CELL_SURFACE_INTERACTIONS_AT_THE_VASCULAR_WALL	84	1.30781e-06	2.86968	0.0004	0.00571538	0.201
KEGG_GLYCOLYSIS_GLUCONEOGENESIS	59	8.5112e-07	2.84266	0.0004	0.00573902	0.2082
KEGG_VIBRIO_CHOLERAE_INFECTION	50	6.9099e-07	2.84608	0.0004	0.00576049	0.2078
REACTOME_ACTIVATED_AMPK_STIMULATES_FATTY_ACID_OXIDATION_IN_MUSCLE	16	2.09754e-07	2.83744	0.0004	0.0057759	0.2094
REACTOME_REGULATION_OF_BETA_CELL_DEVELOPMENT	22	3.4186e-07	2.79623	0.001	0.00626667	0.2248
PID_HIF1_TFPATHWAY	60	7.92266e-07	2.76376	0.0004	0.00664706	0.2384
REACTOME_NUCLEAR_RECEPTOR_TRANSCRIPTION_PATHWAY	44	6.89499e-07	2.75712	0.0004	0.00673256	0.2458
REACTOME_PLATELET_AGGREGATION_PLUG_FORMATION	35	5.42535e-07	2.7136	0.0004	0.00721124	0.2706
BIOCARTA_LAIR_PATHWAY	16	2.38815e-07	2.71574	0.0004	0.00723636	0.2702
REACTOME_METAL_ION_SLC_TRANSPORTERS	22	3.09071e-07	2.69819	0.0004	0.00724783	0.2796
KEGG_BIOSYNTHESIS_OF_UNSATURATED_FATTY_ACIDS	18	2.50478e-07	2.70512	0.0004	0.00727778	0.2768
PID_AVB3_INTEGRIN_PATHWAY	71	1.02489e-06	2.71722	0.0004	0.00729425	0.2696
REACTOME_TIGHT_JUNCTION_INTERACTIONS	28	4.32001e-07	2.69884	0.0004	0.00731648	0.279
REACTOME_TERMINATION_OF_O_GLYCAN_BIOSYNTHESIS	18	2.6431e-07	2.66365	0.0012	0.00796989	0.3058
KEGG_TYROSINE_METABOLISM	38	5.84387e-07	2.65435	0.0004	0.00812128	0.3096
KEGG_ALANINE_ASPARTATE_AND_GLUTAMATE_METABOLISM	31	4.24119e-07	2.63514	0.001	0.00850947	0.3214
KEGG_ONE_CARBON_POOL_BY_FOLATE	16	1.96471e-07	2.58296	0.0004	0.00968958	0.3548
KEGG_FRUCTOSE_AND_MANNOSE_METABOLISM	33	4.5564e-07	2.56676	0.0004	0.0099551	0.3674
REACTOME_ION_TRANSPORT_BY_P_TYPE_ATPASES	31	4.77321e-07	2.56181	0.003	0.0100202	0.3728
BIOCARTA_IGF1_PATHWAY	20	2.32832e-07	2.5686	0.0004	0.0100474	0.3668
KEGG_GLYCEROLIPID_METABOLISM	41	5.37641e-07	2.52176	0.0004	0.011174	0.4154
PID_AVB3_OPN_PATHWAY	31	3.68577e-07	2.50679	0.0004	0.0115881	0.4266
REACTOME_ABCA_TRANSPORTERS_IN_LIPID_HOMEOSTASIS	17	2.82016e-07	2.49546	0.0086	0.0116913	0.4314
REACTOME_ACYL_CHAIN_REMODELLING_OF_PC	16	2.59466e-07	2.49607	0.0108	0.011798	0.4314
KEGG_GALACTOSE_METABOLISM	25	3.3241e-07	2.47073	0.0004	0.012575	0.4446
BIOCARTA_HER2_PATHWAY	22	2.69172e-07	2.43617	0.001	0.0140343	0.4768
PID_EPHRINBREVPATHWAY	30	4.19806e-07	2.43016	0.0004	0.0141	0.4822
REACTOME_PPARA_ACTIVATES_GENE_EXPRESSION	82	1.03728e-06	2.41659	0.0004	0.0146729	0.4948
REACTOME_REGULATION_OF_GENE_EXPRESSION_IN_BETA_CELLS	16	2.16573e-07	2.39294	0.0064	0.0156796	0.5228
KEGG_GLUTATHIONE_METABOLISM	44	5.55757e-07	2.38945	0.0004	0.0156991	0.525
REACTOME_PYRUVATE_METABOLISM	16	2.06044e-07	2.3737	0.0072	0.0163964	0.5356
KEGG_PYRUVATE_METABOLISM	40	4.59231e-07	2.36829	0.0004	0.0165586	0.5422
REACTOME_SIGNALING_BY_ROBO_RECEPTOR	29	3.30789e-07	2.35617	0.0004	0.0169964	0.554
BIOCARTA_NO1_PATHWAY	26	3.45548e-07	2.34258	0.0014	0.0176018	0.563
SA_B_CELL_RECEPTOR_COMPLEXES	24	2.74103e-07	2.32778	0.0004	0.0177356	0.5754
REACTOME_ACYL_CHAIN_REMODELLING_OF_PE	17	2.59758e-07	2.33055	0.0114	0.0177624	0.5742
PID_SYNDECAN_4_PATHWAY	32	4.13359e-07	2.33088	0.0042	0.0178914	0.5742
KEGG_STEROID_BIOSYNTHESIS	16	1.69419e-07	2.32024	0.0022	0.01797	0.5836
REACTOME_LYSOSOME_VESICLE_BIOGENESIS	22	2.35209e-07	2.33373	0.0004	0.0179982	0.5722
PID_INTEGRIN_A9B1_PATHWAY	23	2.99659e-07	2.32175	0.0036	0.0180084	0.5816
KEGG_CITRATE_CYCLE_TCA_CYCLE	29	2.95115e-07	2.33107	0.0004	0.0180435	0.5742
PID_EPHA2_FWDPATHWAY	18	1.84589e-07	2.30348	0.0004	0.0186721	0.5996
KEGG_ECM_RECEPTOR_INTERACTION	80	1.08868e-06	2.3006	0.0004	0.0186992	0.6024
REACTOME_NETRIN1_SIGNALING	37	4.8697e-07	2.30493	0.0006	0.0187587	0.5966
PID_RHOA_PATHWAY	41	4.49412e-07	2.29137	0.0004	0.0190903	0.609
PID_RXR_VDR_PATHWAY	25	3.05233e-07	2.28964	0.0004	0.0190944	0.6116
PID_ARF6_PATHWAY	28	3.7739e-07	2.28527	0.0004	0.0192159	0.614
BIOCARTA_UCALPAIN_PATHWAY	15	1.67523e-07	2.2797	0.0004	0.0192531	0.6188
PID_PRLSIGNALINGEVENTSPATHWAY	21	2.49483e-07	2.28018	0.0098	0.0193827	0.6182
KEGG_PENTOSE_PHOSPHATE_PATHWAY	25	2.83491e-07	2.27246	0.001	0.0195581	0.6252
KEGG_EPITHELIAL_CELL_SIGNALING_IN_HELICOBACTER_PYLORI_INFECTION	62	7.39739e-07	2.25842	0.0004	0.0203523	0.6314
REACTOME_PLATELET_SENSITIZATION_BY_LDL	16	1.80522e-07	2.24588	0.0034	0.0210473	0.6386
PID_RHOA_REG_PATHWAY	40	4.52062e-07	2.23842	0.0004	0.0213652	0.6416
REACTOME_GLUCONEOGENESIS	30	3.23065e-07	2.22334	0.0032	0.0223383	0.6504
REACTOME_AMINE_COMPOUND_SLC_TRANSPORTERS	27	3.7805e-07	2.21152	0.0014	0.0228444	0.6606
BIOCARTA_IL10_PATHWAY	17	1.74862e-07	2.21418	0.007	0.0228612	0.6588
BIOCARTA_MCALPAIN_PATHWAY	22	2.65493e-07	2.18858	0.0058	0.0246118	0.68
PID_ECADHERIN_STABILIZATION_PATHWAY	41	4.43338e-07	2.18128	0.0004	0.024764	0.6818
REACTOME_SIGNALING_BY_INSULIN_RECEPTOR	98	1.14635e-06	2.18172	0.0004	0.0248841	0.6818
BIOCARTA_IL17_PATHWAY	15	1.96473e-07	2.18349	0.0054	0.0249226	0.6816
PID_S1P_S1P3_PATHWAY	25	2.83886e-07	2.17171	0.001	0.0254329	0.6844
REACTOME_PYRUVATE_METABOLISM_AND_CITRIC_ACID_TCA_CYCLE	37	4.03398e-07	2.16595	0.0024	0.0258284	0.6878
KEGG_PEROXISOME	71	8.06851e-07	2.15688	0.0004	0.0265268	0.6932
PID_TAP63PATHWAY	51	6.04459e-07	2.15059	0.0018	0.0271021	0.6966
PID_IL6_7PATHWAY	46	5.24755e-07	2.13776	0.0004	0.0281917	0.7024
BIOCARTA_SPPA_PATHWAY	19	2.14055e-07	2.12763	0.0096	0.0289738	0.707
PID_GLYPICAN_1PATHWAY	25	3.20107e-07	2.12105	0.0072	0.0290446	0.7098
REACTOME_SYNTHESIS_OF_PA	22	2.6727e-07	2.12321	0.0164	0.0292041	0.7086
REACTOME_GLYCEROPHOSPHOLIPID_BIOSYNTHESIS	67	7.79183e-07	2.1212	0.0008	0.0292272	0.7098
KEGG_RIBOFLAVIN_METABOLISM	16	1.80816e-07	2.11231	0.0032	0.0297839	0.7148
BIOCARTA_IL22BP_PATHWAY	16	1.58782e-07	2.1071	0.0032	0.0300172	0.7184
KEGG_PORPHYRIN_AND_CHLOROPHYLL_METABOLISM	29	3.15433e-07	2.10767	0.0016	0.0301427	0.7176
PID_BMPPATHWAY	38	4.45124e-07	2.10259	0.0048	0.0302855	0.7208
KEGG_VALINE_LEUCINE_AND_ISOLEUCINE_DEGRADATION	42	3.65326e-07	2.09851	0.0004	0.0304601	0.7244
REACTOME_N_GLYCAN_ANTENNAE_ELONGATION_IN_THE_MEDIAL_TRANS_GOLGI	18	2.20318e-07	2.08933	0.0082	0.0309961	0.7258
REACTOME_ZINC_TRANSPORTERS	15	1.65832e-07	2.09078	0.0004	0.0310286	0.7258
BIOCARTA_BAD_PATHWAY	26	2.85149e-07	2.08266	0.0074	0.0315013	0.7284
PID_AMB2_NEUTROPHILS_PATHWAY	41	4.7838e-07	2.07791	0.0004	0.0318726	0.7302
BIOCARTA_EGF_PATHWAY	29	2.86705e-07	2.06876	0.0018	0.0326201	0.7344
PID_NECTIN_PATHWAY	30	2.80396e-07	2.06972	0.0044	0.0327139	0.734
KEGG_PROPANOATE_METABOLISM	31	2.69772e-07	2.06536	0.0012	0.0328437	0.7352
BIOCARTA_IL2_PATHWAY	21	2.12467e-07	2.04777	0.0054	0.0345043	0.7432
REACTOME_O_LINKED_GLYCOSYLATION_OF_MUCINS	50	6.10277e-07	2.05016	0.0032	0.0345578	0.7422
KEGG_HYPERTROPHIC_CARDIOMYOPATHY_HCM	81	9.68451e-07	2.04784	0.0008	0.0347074	0.7432
REACTOME_NEF_MEDIATES_DOWN_MODULATION_OF_CELL_SURFACE_RECEPTORS_BY_RECRUITING_THEM_TO_CLATHRIN_ADAPTERS	20	1.90788e-07	2.037	0.0024	0.0355636	0.7456
KEGG_ALPHA_LINOLENIC_ACID_METABOLISM	17	2.28809e-07	2.03823	0.0214	0.0356012	0.7456
BIOCARTA_IL6_PATHWAY	21	2.05177e-07	2.03431	0.012	0.0356349	0.7456
REACTOME_CELL_CELL_JUNCTION_ORGANIZATION	53	6.23918e-07	2.02814	0.0014	0.0362719	0.7492
REACTOME_TRANSPORT_TO_THE_GOLGI_AND_SUBSEQUENT_MODIFICATION	32	3.3867e-07	2.02562	0.0008	0.0364345	0.7492
PID_SHP2_PATHWAY	54	5.91282e-07	2.01975	0.0028	0.0369811	0.7518
REACTOME_NEPHRIN_INTERACTIONS	17	1.6377e-07	2.01621	0.0026	0.0372918	0.7542
REACTOME_CITRIC_ACID_CYCLE_TCA_CYCLE	18	1.56777e-07	2.01164	0.0006	0.0374953	0.7584
REACTOME_INWARDLY_RECTIFYING_K_CHANNELS	30	4.11868e-07	2.01269	0.0096	0.0375731	0.7574
BIOCARTA_NKCELLS_PATHWAY	17	1.75291e-07	2.00689	0.0168	0.0377782	0.7586
KEGG_SPHINGOLIPID_METABOLISM	30	3.56116e-07	2.00781	0.0044	0.037837	0.7584
PID_SYNDECAN_1_PATHWAY	46	5.41422e-07	1.99968	0.0014	0.0382602	0.7614
REACTOME_SIGNAL_TRANSDUCTION_BY_L1	32	3.60878e-07	2.00123	0.0036	0.0382869	0.7614
PID_NEPHRIN_NEPH1_PATHWAY	30	2.98048e-07	1.99409	0.0004	0.0385022	0.7622
PID_FGF_PATHWAY	54	5.72556e-07	1.99574	0.001	0.0385299	0.7616
PID_VEGFR1_2_PATHWAY	64	5.76932e-07	1.99154	0.0004	0.0386492	0.7638
REACTOME_THE_ROLE_OF_NEF_IN_HIV1_REPLICATION_AND_DISEASE_PATHOGENESIS	27	2.50123e-07	1.98653	0.0016	0.0389083	0.7646
REACTOME_GPVI_MEDIATED_ACTIVATION_CASCADE	30	3.0155e-07	1.98697	0.0014	0.0390556	0.7646
REACTOME_SEMA4D_INDUCED_CELL_MIGRATION_AND_GROWTH_CONE_COLLAPSE	23	2.03925e-07	1.97759	0.0004	0.0395217	0.767
KEGG_PHENYLALANINE_METABOLISM	18	1.89897e-07	1.97872	0.0228	0.0395607	0.767
BIOCARTA_TID_PATHWAY	18	1.73741e-07	1.98019	0.0134	0.0395857	0.7646
BIOCARTA_MAL_PATHWAY	18	1.65689e-07	1.96652	0.0098	0.0410432	0.7714
REACTOME_NA_CL_DEPENDENT_NEUROTRANSMITTER_TRANSPORTERS	17	2.12667e-07	1.93479	0.013	0.0449105	0.7852
BIOCARTA_KERATINOCYTE_PATHWAY	43	4.20066e-07	1.9359	0.0004	0.0449132	0.7852
ST_GA12_PATHWAY	22	2.31306e-07	1.93087	0.0016	0.0450719	0.787
PID_AR_NONGENOMIC_PATHWAY	30	2.87948e-07	1.93639	0.0004	0.0450734	0.7848
REACTOME_EICOSANOID_LIGAND_BINDING_RECEPTORS	15	2.0629e-07	1.93221	0.0288	0.0450743	0.7862
REACTOME_NEUROTRANSMITTER_RELEASE_CYCLE	34	4.2212e-07	1.93659	0.0048	0.0452845	0.7842
PID_IGF1_PATHWAY	30	2.72821e-07	1.93711	0.0054	0.0454742	0.7842
PID_INTEGRIN_A4B1_PATHWAY	33	3.35263e-07	1.9243	0.0012	0.0458953	0.7914
REACTOME_ACTIVATED_NOTCH1_TRANSMITS_SIGNAL_TO_THE_NUCLEUS	24	2.52021e-07	1.91888	0.0096	0.0465804	0.7942
KEGG_ARRHYTHMOGENIC_RIGHT_VENTRICULAR_CARDIOMYOPATHY_ARVC	73	8.2883e-07	1.91561	0.0008	0.0470154	0.795
PID_A6B1_A6B4_INTEGRIN_PATHWAY	46	4.73481e-07	1.90564	0.0044	0.0488622	0.8006
PID_REELINPATHWAY	29	3.03008e-07	1.90277	0.0014	0.0489212	0.8006
KEGG_CARDIAC_MUSCLE_CONTRACTION	68	7.28739e-07	1.90312	0.0022	0.0491036	0.8006
KEGG_O_GLYCAN_BIOSYNTHESIS	28	3.19769e-07	1.90023	0.004	0.0492533	0.8014
BIOCARTA_SPRY_PATHWAY	18	1.68468e-07	1.89721	0.0122	0.049401	0.8034
BIOCARTA_BIOPEPTIDES_PATHWAY	39	3.79217e-07	1.89746	0.0004	0.049593	0.8034
PID_ARF6_TRAFFICKINGPATHWAY	44	4.4262e-07	1.89137	0.0004	0.0502119	0.807
REACTOME_SEMA4D_IN_SEMAPHORIN_SIGNALING	27	2.36811e-07	1.88737	0.0004	0.0508355	0.8088
KEGG_AMINO_SUGAR_AND_NUCLEOTIDE_SUGAR_METABOLISM	43	4.42069e-07	1.88293	0.0004	0.051551	0.8108
ST_ADRENERGIC	35	4.05264e-07	1.88035	0.0126	0.0518098	0.8118
PID_HIF2PATHWAY	30	2.57656e-07	1.8766	0.005	0.0520821	0.8136
BIOCARTA_CARDIACEGF_PATHWAY	17	2.05789e-07	1.87726	0.0348	0.0521777	0.813
REACTOME_GABA_SYNTHESIS_RELEASE_REUPTAKE_AND_DEGRADATION	17	2.03426e-07	1.87401	0.0364	0.0523519	0.8156
KEGG_ETHER_LIPID_METABOLISM	28	3.38708e-07	1.8707	0.0182	0.0527703	0.8192
BIOCARTA_INSULIN_PATHWAY	21	1.78545e-07	1.86806	0.0028	0.0529895	0.82
REACTOME_PEROXISOMAL_LIPID_METABOLISM	17	1.75322e-07	1.86564	0.0196	0.0531858	0.8216
KEGG_DILATED_CARDIOMYOPATHY	88	9.76032e-07	1.86276	0.0008	0.0534717	0.8244
REACTOME_SIGNALING_BY_RHO_GTPASES	99	1.01438e-06	1.85884	0.0004	0.0537542	0.8282
REACTOME_GRB2_EVENTS_IN_ERBB2_SIGNALING	21	2.35538e-07	1.85988	0.037	0.0537869	0.8266
REACTOME_GLUTATHIONE_CONJUGATION	19	2.05192e-07	1.834	0.0314	0.0589581	0.8462
REACTOME_GENERATION_OF_SECOND_MESSENGER_MOLECULES	23	2.37307e-07	1.83004	0.0122	0.0595083	0.8492
KEGG_PROSTATE_CANCER	85	8.21922e-07	1.8163	0.0014	0.0626654	0.861
PID_IL12_STAT4PATHWAY	32	3.39971e-07	1.80735	0.005	0.0646165	0.8686
KEGG_INOSITOL_PHOSPHATE_METABOLISM	44	4.40843e-07	1.80326	0.0058	0.0652548	0.8712
REACTOME_CELL_JUNCTION_ORGANIZATION	71	7.36864e-07	1.7954	0.0004	0.0670164	0.8786
REACTOME_FGFR_LIGAND_BINDING_AND_ACTIVATION	22	2.68084e-07	1.78997	0.027	0.0680697	0.882
REACTOME_CGMP_EFFECTS	19	2.20512e-07	1.78716	0.038	0.0685297	0.886
REACTOME_GLUTAMATE_NEUROTRANSMITTER_RELEASE_CYCLE	15	1.93192e-07	1.78338	0.0644	0.0692448	0.891
KEGG_GLYCEROPHOSPHOLIPID_METABOLISM	64	6.83943e-07	1.78193	0.0028	0.069358	0.8928
KEGG_PANTOTHENATE_AND_COA_BIOSYNTHESIS	16	1.63211e-07	1.77594	0.014	0.0706142	0.8974
REACTOME_INHIBITION_OF_VOLTAGE_GATED_CA2_CHANNELS_VIA_GBETA_GAMMA_SUBUNITS	24	2.90525e-07	1.77064	0.041	0.0718805	0.908
KEGG_HEMATOPOIETIC_CELL_LINEAGE	82	9.07045e-07	1.75821	0.0036	0.0752264	0.9154
PID_ALPHASYNUCLEIN_PATHWAY	32	3.18209e-07	1.75701	0.008	0.0752912	0.9176
KEGG_PHOSPHATIDYLINOSITOL_SIGNALING_SYSTEM	63	6.24047e-07	1.75459	0.0022	0.0757074	0.92
REACTOME_GAP_JUNCTION_TRAFFICKING	22	2.49893e-07	1.75324	0.0492	0.0757835	0.9202
PID_IL27PATHWAY	26	2.85051e-07	1.74601	0.033	0.0777143	0.9272
BIOCARTA_NGF_PATHWAY	16	1.36731e-07	1.74321	0.008	0.0782741	0.9308
KEGG_ADIPOCYTOKINE_SIGNALING_PATHWAY	66	6.22705e-07	1.73481	0.0008	0.080503	0.9376
PID_RAC1_REG_PATHWAY	36	3.22952e-07	1.73114	0.002	0.0809932	0.9404
BIOCARTA_PPARA_PATHWAY	51	4.21767e-07	1.72866	0.002	0.081189	0.945
REACTOME_AMYLOIDS	38	4.02993e-07	1.7317	0.0114	0.0812009	0.9404
PID_IL12_2PATHWAY	54	5.43059e-07	1.72911	0.0054	0.0813644	0.9432
KEGG_FC_GAMMA_R_MEDIATED_PHAGOCYTOSIS	84	7.50246e-07	1.72652	0.0004	0.0816261	0.9464
BIOCARTA_IGF1R_PATHWAY	23	1.88699e-07	1.72153	0.0152	0.0830444	0.9498
PID_SYNDECAN_2_PATHWAY	32	2.83926e-07	1.71494	0.0042	0.0850475	0.956
REACTOME_PI3K_EVENTS_IN_ERBB2_SIGNALING	34	3.47638e-07	1.71296	0.0152	0.0851066	0.9572
REACTOME_ION_CHANNEL_TRANSPORT	52	5.89707e-07	1.71383	0.0098	0.085127	0.956
PID_S1P_S1P2_PATHWAY	23	2.04158e-07	1.70921	0.015	0.0861029	0.9622
KEGG_FC_EPSILON_RI_SIGNALING_PATHWAY	74	7.10978e-07	1.70609	0.0004	0.0868623	0.9658
BIOCARTA_GH_PATHWAY	26	2.0614e-07	1.69985	0.0074	0.0887984	0.9694
BIOCARTA_PAR1_PATHWAY	35	3.36839e-07	1.69728	0.0132	0.0890097	0.9712
BIOCARTA_NFAT_PATHWAY	51	4.93805e-07	1.69829	0.008	0.0890333	0.9712
BIOCARTA_TPO_PATHWAY	22	1.86649e-07	1.69321	0.004	0.0901879	0.9732
BIOCARTA_EDG1_PATHWAY	24	2.1731e-07	1.68944	0.0152	0.0909144	0.9744
REACTOME_RORA_ACTIVATES_CIRCADIAN_EXPRESSION	20	1.48627e-07	1.68692	0.0102	0.09115	0.9766
BIOCARTA_EPO_PATHWAY	18	1.41571e-07	1.68773	0.014	0.091192	0.9766
REACTOME_PI3K_CASCADE	63	6.02193e-07	1.6895	0.0004	0.0912506	0.9744
REACTOME_NRAGE_SIGNALS_DEATH_THROUGH_JNK	42	3.99203e-07	1.68397	0.0052	0.0918972	0.979
BIOCARTA_NO2IL12_PATHWAY	15	1.62115e-07	1.674	0.0516	0.0952929	0.9826
REACTOME_PI3K_AKT_ACTIVATION	27	2.34097e-07	1.67118	0.0068	0.0959718	0.9872
REACTOME_APOPTOTIC_CLEAVAGE_OF_CELLULAR_PROTEINS	35	2.88651e-07	1.6656	0.0208	0.0978109	0.9904
REACTOME_NITRIC_OXIDE_STIMULATES_GUANYLATE_CYCLASE	24	2.62392e-07	1.66295	0.0482	0.0984716	0.991
PID_ANGIOPOIETINRECEPTOR_PATHWAY	49	3.98109e-07	1.65287	0.0096	0.102319	0.9924
KEGG_TYPE_II_DIABETES_MELLITUS	44	4.41234e-07	1.64504	0.0086	0.104972	0.9942
PID_EPHA_FWDPATHWAY	33	3.16289e-07	1.64522	0.013	0.105321	0.994
REACTOME_GROWTH_HORMONE_RECEPTOR_SIGNALING	23	1.88001e-07	1.63635	0.0004	0.108365	0.9958
PID_PDGFRAPATHWAY	21	1.67842e-07	1.6199	0.0314	0.108609	0.9968
PID_IL2_1PATHWAY	54	4.37012e-07	1.62312	0.0026	0.108742	0.9968
ST_G_ALPHA_I_PATHWAY	35	3.32029e-07	1.62141	0.0434	0.108774	0.9968
PID_DELTANP63PATHWAY	45	4.61336e-07	1.62227	0.034	0.108806	0.9968
KEGG_SMALL_CELL_LUNG_CANCER	81	7.58626e-07	1.63455	0.006	0.108824	0.9962
REACTOME_EGFR_DOWNREGULATION	23	1.90373e-07	1.62008	0.0344	0.108928	0.9968
BIOCARTA_EIF4_PATHWAY	20	1.5361e-07	1.63049	0.0316	0.10902	0.9962
BIOCARTA_PDGF_PATHWAY	30	2.36961e-07	1.63139	0.0098	0.109032	0.9962
REACTOME_GAB1_SIGNALOSOME	28	2.46392e-07	1.62424	0.0188	0.10907	0.9968
REACTOME_L1CAM_INTERACTIONS	76	7.4659e-07	1.62329	0.0032	0.109072	0.9968
REACTOME_TRANS_GOLGI_NETWORK_VESICLE_BUDDING	55	4.17311e-07	1.63296	0.0078	0.109127	0.9962
REACTOME_GOLGI_ASSOCIATED_VESICLE_BIOGENESIS	48	3.63389e-07	1.62546	0.0236	0.109286	0.9968
ST_GRANULE_CELL_SURVIVAL_PATHWAY	26	2.56119e-07	1.63169	0.0366	0.109307	0.9962
BIOCARTA_IL12_PATHWAY	20	2.0161e-07	1.62452	0.0328	0.109341	0.9968
REACTOME_GLUCOSE_TRANSPORT	37	3.26268e-07	1.62646	0.0018	0.109657	0.9962
PID_THROMBIN_PAR1_PATHWAY	42	3.6425e-07	1.61671	0.0014	0.109684	0.9976
REACTOME_INSULIN_RECEPTOR_SIGNALLING_CASCADE	78	6.98527e-07	1.62546	0.0004	0.10969	0.9968
PID_AJDISS_2PATHWAY	46	4.00868e-07	1.62778	0.0248	0.109843	0.9962
BIOCARTA_HDAC_PATHWAY	25	2.06163e-07	1.62666	0.023	0.109972	0.9962
KEGG_SYSTEMIC_LUPUS_ERYTHEMATOSUS	70	7.25333e-07	1.6143	0.0096	0.110364	0.9976
REACTOME_PLATELET_CALCIUM_HOMEOSTASIS	15	1.73031e-07	1.61293	0.0794	0.110553	0.9982
BIOCARTA_ECM_PATHWAY	23	1.69159e-07	1.60768	0.009	0.11137	0.9982
REACTOME_SPHINGOLIPID_DE_NOVO_BIOSYNTHESIS	19	1.77535e-07	1.60916	0.052	0.111521	0.9982
REACTOME_REGULATION_OF_KIT_SIGNALING	15	1.22921e-07	1.60774	0.03	0.111744	0.9982
REACTOME_PKB_MEDIATED_EVENTS	23	1.86794e-07	1.60941	0.0142	0.111779	0.9982
REACTOME_SEMAPHORIN_INTERACTIONS	60	5.09947e-07	1.6057	0.008	0.111895	0.9982
PID_VEGFR1_PATHWAY	23	1.85853e-07	1.60212	0.032	0.113199	0.9986
KEGG_THYROID_CANCER	29	2.45833e-07	1.59158	0.0244	0.117832	0.9986
PID_PTP1BPATHWAY	52	4.56557e-07	1.58925	0.0018	0.118171	0.9986
BIOCARTA_MET_PATHWAY	35	2.77421e-07	1.58983	0.003	0.118266	0.9986
BIOCARTA_CDMAC_PATHWAY	15	1.22057e-07	1.58326	0.0378	0.119374	0.9986
BIOCARTA_IL2RB_PATHWAY	38	3.2671e-07	1.58404	0.0134	0.119454	0.9986
REACTOME_SHC_MEDIATED_CASCADE	28	2.81596e-07	1.58435	0.0388	0.119689	0.9986
BIOCARTA_CSK_PATHWAY	22	1.96741e-07	1.58017	0.0398	0.119715	0.9986
PID_ATF2_PATHWAY	55	4.64213e-07	1.58514	0.0096	0.119729	0.9986
PID_HES_HEYPATHWAY	43	3.75704e-07	1.58079	0.034	0.119756	0.9986
REACTOME_COLLAGEN_FORMATION	56	5.65935e-07	1.58134	0.0308	0.119893	0.9986
REACTOME_CELL_DEATH_SIGNALLING_VIA_NRAGE_NRIF_AND_NADE	55	4.88088e-07	1.57633	0.0062	0.121304	0.9986
REACTOME_TCR_SIGNALING	45	3.96053e-07	1.57456	0.0014	0.121884	0.9986
ST_WNT_CA2_CYCLIC_GMP_PATHWAY	20	1.97205e-07	1.57303	0.0716	0.122359	0.9986
REACTOME_NEGATIVE_REGULATION_OF_FGFR_SIGNALING	35	3.33257e-07	1.56827	0.0266	0.12402	0.9986
PID_NOTCH_PATHWAY	54	4.37304e-07	1.56869	0.0096	0.124238	0.9986
PID_IL4_2PATHWAY	61	5.56496e-07	1.56583	0.0074	0.124826	0.9986
KEGG_LYSINE_DEGRADATION	42	3.10229e-07	1.56268	0.0024	0.126012	0.9986
PID_CERAMIDE_PATHWAY	46	4.01461e-07	1.55957	0.012	0.127226	0.9986
REACTOME_FRS2_MEDIATED_CASCADE	35	3.30044e-07	1.5581	0.0376	0.127607	0.9986
ST_INTERLEUKIN_4_PATHWAY	25	1.96873e-07	1.55545	0.0436	0.128677	0.9986
KEGG_LONG_TERM_DEPRESSION	66	6.34367e-07	1.55364	0.0168	0.128834	0.9986
KEGG_NICOTINATE_AND_NICOTINAMIDE_METABOLISM	21	2.03161e-07	1.55375	0.076	0.129198	0.9986
REACTOME_METABOLISM_OF_VITAMINS_AND_COFACTORS	46	3.83501e-07	1.54104	0.0082	0.135154	1
PID_LYMPHANGIOGENESIS_PATHWAY	24	2.03274e-07	1.53831	0.0498	0.136468	1
REACTOME_RESPIRATORY_ELECTRON_TRANSPORT_ATP_SYNTHESIS_BY_CHEMIOSMOTIC_COUPLING_AND_HEAT_PRODUCTION_BY_UNCOUPLING_PROTEINS_	76	5.45207e-07	1.53561	0.0382	0.137077	1
BIOCARTA_IGF1MTOR_PATHWAY	18	1.36385e-07	1.53612	0.0538	0.137236	1
REACTOME_IMMUNOREGULATORY_INTERACTIONS_BETWEEN_A_LYMPHOID_AND_A_NON_LYMPHOID_CELL	52	4.92373e-07	1.53313	0.0016	0.137642	1
BIOCARTA_VEGF_PATHWAY	26	2.00394e-07	1.53363	0.0296	0.137799	1
REACTOME_SYNTHESIS_OF_PC	17	1.50773e-07	1.52929	0.074	0.139509	1
REACTOME_GABA_B_RECEPTOR_ACTIVATION	37	3.68773e-07	1.52785	0.0412	0.139978	1
BIOCARTA_CHREBP2_PATHWAY	42	3.15457e-07	1.52675	0.027	0.140178	1
SIG_BCR_SIGNALING_PATHWAY	44	3.47363e-07	1.51764	0.0176	0.145305	1
KEGG_GLIOMA	60	5.19846e-07	1.51575	0.0146	0.146072	1
REACTOME_PI_3K_CASCADE	46	4.18241e-07	1.5111	0.013	0.148743	1
BIOCARTA_HSP27_PATHWAY	15	1.22849e-07	1.50991	0.0346	0.149005	1
KEGG_VEGF_SIGNALING_PATHWAY	69	6.01677e-07	1.50502	0.0096	0.150586	1
PID_RETINOIC_ACID_PATHWAY	28	2.00698e-07	1.50507	0.0268	0.151007	1
PID_ERBB2ERBB3PATHWAY	43	3.24261e-07	1.50575	0.0104	0.151075	1
REACTOME_SIGNALING_BY_ERBB4	73	5.84488e-07	1.50109	0.0104	0.151877	1
ST_INTEGRIN_SIGNALING_PATHWAY	78	6.40181e-07	1.49969	0.0042	0.151935	1
REACTOME_PHOSPHOLIPASE_C_MEDIATED_CASCADE	51	4.77271e-07	1.50231	0.0368	0.151977	1
REACTOME_SIGNALING_BY_FGFR1_MUTANTS	26	2.22338e-07	1.50016	0.045	0.152053	1
BIOCARTA_GSK3_PATHWAY	27	2.15369e-07	1.50116	0.0464	0.152299	1
REACTOME_MHC_CLASS_II_ANTIGEN_PRESENTATION	80	6.5809e-07	1.49611	0.01	0.153386	1
REACTOME_EXTRACELLULAR_MATRIX_ORGANIZATION	82	7.66377e-07	1.49673	0.0196	0.153402	1
REACTOME_NUCLEAR_SIGNALING_BY_ERBB4	34	2.78578e-07	1.48785	0.0372	0.158438	1
PID_TCPTP_PATHWAY	40	2.98602e-07	1.48659	0.0188	0.158845	1
BIOCARTA_AT1R_PATHWAY	29	2.1457e-07	1.48505	0.0394	0.158986	1
BIOCARTA_MYOSIN_PATHWAY	30	2.58302e-07	1.4852	0.0518	0.159322	1
REACTOME_CIRCADIAN_REPRESSION_OF_EXPRESSION_BY_REV_ERBA	19	1.23536e-07	1.47993	0.0406	0.162108	1
PID_CD8TCRDOWNSTREAMPATHWAY	61	5.13067e-07	1.47815	0.0106	0.162889	1
REACTOME_CTNNB1_PHOSPHORYLATION_CASCADE	16	1.14972e-07	1.47592	0.0886	0.163939	1
ST_G_ALPHA_S_PATHWAY	16	1.27041e-07	1.47014	0.1134	0.165736	1
REACTOME_ASPARAGINE_N_LINKED_GLYCOSYLATION	70	5.4219e-07	1.47015	0.026	0.166212	1
REACTOME_RESPIRATORY_ELECTRON_TRANSPORT	60	3.95545e-07	1.4721	0.074	0.16626	1
PID_NETRIN_PATHWAY	31	2.29367e-07	1.47098	0.0282	0.166584	1
REACTOME_BMAL1_CLOCK_NPAS2_ACTIVATES_CIRCADIAN_EXPRESSION	29	2.16788e-07	1.47021	0.0484	0.166653	1
BIOCARTA_IL3_PATHWAY	15	1.03759e-07	1.46801	0.0792	0.166794	1
PID_P38ALPHABETADOWNSTREAMPATHWAY	35	2.8894e-07	1.46212	0.057	0.168693	1
REACTOME_G_ALPHA1213_SIGNALLING_EVENTS	72	6.01604e-07	1.46443	0.0128	0.16889	1
PID_FAK_PATHWAY	56	3.95492e-07	1.46243	0.0212	0.168955	1
REACTOME_PLATELET_HOMEOSTASIS	73	6.82162e-07	1.46249	0.0236	0.169394	1
PID_ER_NONGENOMIC_PATHWAY	40	3.25252e-07	1.46279	0.0312	0.169633	1
PID_MAPKTRKPATHWAY	33	2.63908e-07	1.45947	0.0526	0.170167	1
PID_LIS1PATHWAY	26	2.07667e-07	1.45262	0.039	0.173906	1
KEGG_VASOPRESSIN_REGULATED_WATER_REABSORPTION	44	3.29868e-07	1.45299	0.0182	0.174094	1
PID_RAS_PATHWAY	27	2.2471e-07	1.45336	0.0636	0.174331	1
PID_CXCR4_PATHWAY	94	7.50139e-07	1.44888	0.0122	0.176163	1
PID_FCER1PATHWAY	56	4.43059e-07	1.4473	0.0334	0.176954	1
REACTOME_RECYCLING_PATHWAY_OF_L1	25	2.00764e-07	1.44434	0.054	0.1787	1
PID_CXCR3PATHWAY	39	3.15095e-07	1.44234	0.0186	0.17981	1
REACTOME_SHC_RELATED_EVENTS	16	1.09108e-07	1.43367	0.0762	0.186094	1
PID_ANTHRAXPATHWAY	15	1.41985e-07	1.4315	0.13	0.187356	1
ST_B_CELL_ANTIGEN_RECEPTOR	38	2.91605e-07	1.42657	0.0724	0.188728	1
PID_AR_TF_PATHWAY	45	3.08919e-07	1.42715	0.0268	0.188816	1
ST_GA13_PATHWAY	35	2.66629e-07	1.42508	0.0564	0.188869	1
PID_ERBB1_RECEPTOR_PROXIMAL_PATHWAY	35	2.46549e-07	1.4256	0.0232	0.188942	1
REACTOME_AQUAPORIN_MEDIATED_TRANSPORT	49	4.3023e-07	1.42822	0.0586	0.18904	1
REACTOME_SIGNALING_BY_FGFR	96	7.84089e-07	1.42734	0.005	0.189184	1
PID_EPHBFWDPATHWAY	40	3.01225e-07	1.42865	0.053	0.189212	1
REACTOME_SIGNALLING_TO_RAS	25	1.77435e-07	1.42344	0.0678	0.189714	1
BIOCARTA_RHO_PATHWAY	30	1.96521e-07	1.41789	0.0202	0.193724	1
BIOCARTA_HCMV_PATHWAY	16	1.1436e-07	1.41599	0.0924	0.194348	1
PID_MYC_REPRESSPATHWAY	61	4.38539e-07	1.41604	0.0248	0.194821	1
REACTOME_NCAM_SIGNALING_FOR_NEURITE_OUT_GROWTH	61	5.2337e-07	1.40918	0.0352	0.199699	1
PID_CMYB_PATHWAY	78	6.07784e-07	1.40852	0.0214	0.199779	1
KEGG_PATHOGENIC_ESCHERICHIA_COLI_INFECTION	42	2.82851e-07	1.40502	0.0372	0.202279	1
KEGG_MTOR_SIGNALING_PATHWAY	45	3.59435e-07	1.39437	0.027	0.208581	1
KEGG_MELANOMA	70	6.05301e-07	1.39442	0.037	0.209083	1
PID_LYSOPHOSPHOLIPID_PATHWAY	62	4.96984e-07	1.39497	0.0346	0.209127	1
BIOCARTA_BARRESTIN_SRC_PATHWAY	15	1.13883e-07	1.39167	0.1032	0.20937	1
PID_ERBB1_DOWNSTREAM_PATHWAY	98	6.98415e-07	1.39502	0.0188	0.20964	1
PID_ERBB4_PATHWAY	37	2.94173e-07	1.39195	0.0504	0.209713	1
REACTOME_HS_GAG_DEGRADATION	19	1.64099e-07	1.39539	0.0966	0.209795	1
REACTOME_SPHINGOLIPID_METABOLISM	51	4.10789e-07	1.39231	0.0542	0.20992	1
PID_IL1PATHWAY	30	2.31521e-07	1.39039	0.0702	0.21	1
PID_TXA2PATHWAY	55	4.34621e-07	1.39545	0.0462	0.210295	1
REACTOME_DOWNSTREAM_SIGNALING_OF_ACTIVATED_FGFR	86	6.91307e-07	1.38804	0.0174	0.211681	1
REACTOME_DARPP_32_EVENTS	21	1.48577e-07	1.38622	0.0662	0.212402	1
REACTOME_ENOS_ACTIVATION_AND_REGULATION	15	1.09354e-07	1.38655	0.1116	0.212609	1
REACTOME_PRE_NOTCH_PROCESSING_IN_GOLGI	15	1.26073e-07	1.38121	0.1354	0.216113	1
REACTOME_MAP_KINASE_ACTIVATION_IN_TLR_CASCADE	42	3.19522e-07	1.38156	0.0682	0.216329	1
REACTOME_PLC_BETA_MEDIATED_EVENTS	40	3.21762e-07	1.3799	0.0658	0.216839	1
REACTOME_ACTIVATION_OF_CHAPERONE_GENES_BY_XBP1S	41	2.64867e-07	1.37778	0.0564	0.218361	1
KEGG_GNRH_SIGNALING_PATHWAY	95	7.74752e-07	1.37555	0.023	0.219812	1
REACTOME_SIGNALING_BY_EGFR_IN_CANCER	92	6.85961e-07	1.36955	0.007	0.224974	1
REACTOME_PI3K_EVENTS_IN_ERBB4_SIGNALING	28	2.31967e-07	1.3672	0.0978	0.226131	1
KEGG_NON_SMALL_CELL_LUNG_CANCER	52	3.92204e-07	1.36661	0.0506	0.226154	1
PID_ALK1PATHWAY	25	1.76669e-07	1.36466	0.116	0.226335	1
REACTOME_DOWNSTREAM_TCR_SIGNALING	28	2.2039e-07	1.36753	0.0448	0.226415	1
REACTOME_SYNTHESIS_OF_PIPS_AT_THE_PLASMA_MEMBRANE	22	1.68878e-07	1.36486	0.089	0.226712	1
PID_MTOR_4PATHWAY	59	4.03395e-07	1.36509	0.035	0.227052	1
REACTOME_NFKB_AND_MAP_KINASES_ACTIVATION_MEDIATED_BY_TLR4_SIGNALING_REPERTOIRE	60	4.53616e-07	1.36003	0.038	0.230549	1
REACTOME_SIGNALING_BY_ERBB2	84	6.46153e-07	1.35937	0.0316	0.230653	1
ST_GAQ_PATHWAY	26	2.00584e-07	1.35878	0.0826	0.230681	1
REACTOME_EFFECTS_OF_PIP2_HYDROLYSIS	20	1.79595e-07	1.358	0.1268	0.230934	1
REACTOME_GABA_RECEPTOR_ACTIVATION	51	4.67941e-07	1.35572	0.0824	0.232673	1
REACTOME_NCAM1_INTERACTIONS	37	3.31816e-07	1.35411	0.087	0.233659	1
PID_REG_GR_PATHWAY	79	5.76809e-07	1.35093	0.0504	0.236347	1
REACTOME_P75_NTR_RECEPTOR_MEDIATED_SIGNALLING	75	5.71807e-07	1.3468	0.0292	0.240199	1
PID_KITPATHWAY	48	3.5346e-07	1.34478	0.0684	0.241832	1
BIOCARTA_P53HYPOXIA_PATHWAY	20	1.33171e-07	1.34404	0.0938	0.242028	1
SIG_IL4RECEPTOR_IN_B_LYPHOCYTES	27	1.85497e-07	1.34205	0.0976	0.242999	1
PID_P38ALPHABETAPATHWAY	29	2.05131e-07	1.34227	0.0876	0.243324	1
REACTOME_MAPK_TARGETS_NUCLEAR_EVENTS_MEDIATED_BY_MAP_KINASES	30	2.16533e-07	1.33764	0.125	0.244692	1
KEGG_TGF_BETA_SIGNALING_PATHWAY	82	6.26484e-07	1.33973	0.048	0.244783	1
REACTOME_CHONDROITIN_SULFATE_DERMATAN_SULFATE_METABOLISM	33	2.75937e-07	1.33781	0.1198	0.245057	1
PID_BCR_5PATHWAY	60	4.24627e-07	1.33784	0.0496	0.245597	1
PID_ECADHERIN_KERATINOCYTE_PATHWAY	20	1.27423e-07	1.33837	0.1166	0.245629	1
PID_TCR_PATHWAY	62	4.60191e-07	1.33603	0.0504	0.245828	1
BIOCARTA_FCER1_PATHWAY	35	2.58264e-07	1.33398	0.0548	0.246881	1
REACTOME_APOPTOTIC_EXECUTION_PHASE	48	3.30067e-07	1.33436	0.0754	0.247064	1
REACTOME_IL1_SIGNALING	32	2.46493e-07	1.33194	0.1298	0.248515	1
REACTOME_CIRCADIAN_CLOCK	43	2.85388e-07	1.33034	0.0462	0.249566	1
REACTOME_SHC1_EVENTS_IN_ERBB4_SIGNALING	19	1.48316e-07	1.3287	0.1426	0.250217	1
KEGG_GAP_JUNCTION	75	5.87611e-07	1.32896	0.0408	0.250539	1
BIOCARTA_CCR3_PATHWAY	22	1.57538e-07	1.32312	0.0942	0.255939	1
BIOCARTA_MPR_PATHWAY	31	2.22825e-07	1.31573	0.1038	0.263942	1
KEGG_MELANOGENESIS	95	7.86497e-07	1.31113	0.0586	0.268511	1
REACTOME_SIGNALING_BY_CONSTITUTIVELY_ACTIVE_EGFR	15	1.07967e-07	1.30952	0.1402	0.269218	1
BIOCARTA_IL1R_PATHWAY	30	2.31799e-07	1.30999	0.1244	0.26928	1
SIG_PIP3_SIGNALING_IN_B_LYMPHOCYTES	33	2.51714e-07	1.30737	0.1014	0.270581	1
REACTOME_PI_METABOLISM	34	2.366e-07	1.30767	0.1092	0.270828	1
REACTOME_INTERACTION_BETWEEN_L1_AND_ANKYRINS	20	1.77993e-07	1.30462	0.1864	0.272598	1
ST_T_CELL_SIGNAL_TRANSDUCTION	43	3.24253e-07	1.30508	0.096	0.272652	1
BIOCARTA_INTEGRIN_PATHWAY	36	2.34568e-07	1.3038	0.1532	0.272953	1
REACTOME_PIP3_ACTIVATES_AKT_SIGNALING	19	1.32405e-07	1.3026	0.1326	0.273122	1
KEGG_ERBB_SIGNALING_PATHWAY	85	6.55757e-07	1.30306	0.044	0.27315	1
REACTOME_ANTIGEN_ACTIVATES_B_CELL_RECEPTOR_LEADING_TO_GENERATION_OF_SECOND_MESSENGERS	26	1.84916e-07	1.30027	0.1112	0.273442	1
PID_EPOPATHWAY	33	2.12213e-07	1.3016	0.0632	0.273637	1
REACTOME_DEGRADATION_OF_THE_EXTRACELLULAR_MATRIX	26	2.00441e-07	1.30028	0.1288	0.274043	1
REACTOME_ADHERENS_JUNCTIONS_INTERACTIONS	25	1.91917e-07	1.3006	0.1292	0.274288	1
KEGG_TASTE_TRANSDUCTION	42	3.58085e-07	1.29524	0.1338	0.278939	1
KEGG_B_CELL_RECEPTOR_SIGNALING_PATHWAY	67	4.92157e-07	1.29311	0.0676	0.280902	1
PID_CASPASE_PATHWAY	50	3.60469e-07	1.29236	0.0856	0.281216	1
REACTOME_DOWNSTREAM_SIGNAL_TRANSDUCTION	80	5.46446e-07	1.28925	0.0308	0.283128	1
PID_ENDOTHELINPATHWAY	62	4.72885e-07	1.29009	0.072	0.283411	1
BIOCARTA_PTDINS_PATHWAY	23	1.4704e-07	1.28946	0.16	0.283485	1
KEGG_N_GLYCAN_BIOSYNTHESIS	42	2.92397e-07	1.28462	0.1298	0.288198	1
SIG_PIP3_SIGNALING_IN_CARDIAC_MYOCTES	63	4.43338e-07	1.28377	0.0598	0.288604	1
PID_P73PATHWAY	68	5.33082e-07	1.28179	0.1258	0.290472	1
REACTOME_RAP1_SIGNALLING	15	1.11242e-07	1.28038	0.1806	0.291601	1
PID_PI3KPLCTRKPATHWAY	33	2.28223e-07	1.27869	0.0876	0.293023	1
BIOCARTA_TCR_PATHWAY	41	2.80753e-07	1.27805	0.0716	0.293222	1
REACTOME_TIE2_SIGNALING	17	1.22681e-07	1.2772	0.1534	0.293654	1
KEGG_ADHERENS_JUNCTION	71	4.76203e-07	1.27576	0.0668	0.294882	1
PID_ERBB1_INTERNALIZATION_PATHWAY	40	2.67137e-07	1.27483	0.1148	0.295468	1
KEGG_GLYCOSAMINOGLYCAN_BIOSYNTHESIS_KERATAN_SULFATE	15	1.24464e-07	1.27084	0.2124	0.299932	1
PID_HEDGEHOG_GLIPATHWAY	47	3.08919e-07	1.26809	0.0892	0.302897	1
PID_NFAT_TFPATHWAY	46	3.59009e-07	1.26696	0.1132	0.303754	1
PID_CDC42_REG_PATHWAY	28	1.80607e-07	1.26581	0.1398	0.304588	1
REACTOME_GLYCOSPHINGOLIPID_METABOLISM	32	2.33254e-07	1.26279	0.1312	0.307912	1
REACTOME_PYRIMIDINE_METABOLISM	23	1.87495e-07	1.26066	0.1794	0.310112	1
KEGG_DORSO_VENTRAL_AXIS_FORMATION	23	1.78645e-07	1.25856	0.1954	0.312243	1
REACTOME_SIGNALING_BY_NOTCH1	60	4.09188e-07	1.2578	0.133	0.312583	1
BIOCARTA_ACTINY_PATHWAY	18	9.61931e-08	1.2562	0.1616	0.31404	1
BIOCARTA_AKT_PATHWAY	18	1.0816e-07	1.25201	0.1298	0.319154	1
REACTOME_METABOLISM_OF_NUCLEOTIDES	65	4.70983e-07	1.25053	0.087	0.320641	1
ST_MYOCYTE_AD_PATHWAY	26	2.11522e-07	1.24665	0.1932	0.325285	1
REACTOME_DAG_AND_IP3_SIGNALING	29	2.09187e-07	1.24575	0.138	0.325905	1
BIOCARTA_CTLA4_PATHWAY	19	1.44011e-07	1.24151	0.1858	0.331207	1
PID_NCADHERINPATHWAY	31	1.91466e-07	1.23506	0.1378	0.337935	1
BIOCARTA_TOB1_PATHWAY	19	1.30985e-07	1.23515	0.1946	0.338496	1
ST_ERK1_ERK2_MAPK_PATHWAY	31	2.15944e-07	1.23614	0.1632	0.338545	1
REACTOME_SIGNALLING_TO_ERKS	33	2.04277e-07	1.23551	0.1186	0.338709	1
REACTOME_CD28_DEPENDENT_PI3K_AKT_SIGNALING	18	1.29335e-07	1.22598	0.1962	0.347638	1
REACTOME_SIGNALING_BY_SCF_KIT	65	4.22897e-07	1.22623	0.0962	0.347982	1
REACTOME_PURINE_METABOLISM	31	2.223e-07	1.22637	0.1484	0.348477	1
BIOCARTA_GLEEVEC_PATHWAY	23	1.46644e-07	1.22709	0.1672	0.348866	1
PID_RAC1_PATHWAY	49	3.21225e-07	1.22657	0.1184	0.348908	1
PID_P75NTRPATHWAY	64	4.47597e-07	1.22193	0.096	0.352128	1
PID_AP1_PATHWAY	68	5.04232e-07	1.22199	0.1806	0.352767	1
BIOCARTA_BCR_PATHWAY	31	2.0633e-07	1.22081	0.1784	0.353025	1
PID_SMAD2_3NUCLEARPATHWAY	72	4.59124e-07	1.21462	0.1224	0.360964	1
REACTOME_CHOLESTEROL_BIOSYNTHESIS	21	1.21936e-07	1.21502	0.2046	0.361063	1
PID_IL23PATHWAY	36	2.88742e-07	1.21107	0.1776	0.365744	1
PID_ECADHERIN_NASCENTAJ_PATHWAY	36	1.98241e-07	1.20724	0.1662	0.370884	1
BIOCARTA_GPCR_PATHWAY	31	2.09989e-07	1.20652	0.1664	0.371202	1
PID_TRKRPATHWAY	59	3.81853e-07	1.20561	0.126	0.371858	1
REACTOME_A_TETRASACCHARIDE_LINKER_SEQUENCE_IS_REQUIRED_FOR_GAG_SYNTHESIS	19	1.46168e-07	1.20128	0.2488	0.377779	1
REACTOME_IL_2_SIGNALING	40	2.58272e-07	1.19538	0.1544	0.386489	1
ST_JNK_MAPK_PATHWAY	37	2.46501e-07	1.19381	0.1688	0.388268	1
PID_LKB1_PATHWAY	36	2.48169e-07	1.1914	0.2034	0.390754	1
PID_WNT_NONCANONICAL_PATHWAY	30	1.98124e-07	1.19157	0.2038	0.391293	1
REACTOME_SIGNALING_BY_ILS	98	6.56947e-07	1.18973	0.1042	0.392703	1
REACTOME_CA_DEPENDENT_EVENTS	27	1.90508e-07	1.18872	0.1754	0.39354	1
KEGG_RENAL_CELL_CARCINOMA	69	4.41393e-07	1.1865	0.1532	0.396383	1
KEGG_NOTCH_SIGNALING_PATHWAY	41	2.44258e-07	1.18587	0.215	0.396676	1
BIOCARTA_TFF_PATHWAY	21	1.26963e-07	1.18431	0.2398	0.397686	1
PID_GMCSF_PATHWAY	36	2.16516e-07	1.18445	0.1464	0.398222	1
REACTOME_THROMBIN_SIGNALLING_THROUGH_PROTEINASE_ACTIVATED_RECEPTORS_PARS	30	2.238e-07	1.182	0.1826	0.400745	1
REACTOME_SIGNALING_BY_FGFR1_FUSION_MUTANTS	15	8.23741e-08	1.17929	0.268	0.402965	1
PID_HDAC_CLASSIII_PATHWAY	20	1.25627e-07	1.17939	0.2224	0.403587	1
REACTOME_MITOCHONDRIAL_PROTEIN_IMPORT	44	2.70301e-07	1.17957	0.1474	0.404109	1
BIOCARTA_PTEN_PATHWAY	16	8.64617e-08	1.17725	0.2976	0.405639	1
REACTOME_ACTIVATED_POINT_MUTANTS_OF_FGFR2	16	1.36624e-07	1.1669	0.275	0.421001	1
REACTOME_OPIOID_SIGNALLING	73	5.06046e-07	1.16732	0.1328	0.421106	1
REACTOME_HS_GAG_BIOSYNTHESIS	29	2.32332e-07	1.16736	0.2384	0.42187	1
REACTOME_ERK_MAPK_TARGETS	21	1.30431e-07	1.16537	0.2508	0.422863	1
KEGG_AMYOTROPHIC_LATERAL_SCLEROSIS_ALS	47	3.56819e-07	1.16296	0.2086	0.424722	1
REACTOME_CD28_CO_STIMULATION	28	1.74355e-07	1.16369	0.2194	0.42504	1
SIG_INSULIN_RECEPTOR_PATHWAY_IN_CARDIAC_MYOCYTES	48	2.98763e-07	1.16301	0.153	0.425477	1
REACTOME_SIGNALING_BY_BMP	21	1.38614e-07	1.15938	0.2684	0.429266	1
ST_PHOSPHOINOSITIDE_3_KINASE_PATHWAY	33	2.14251e-07	1.15976	0.197	0.429459	1
REACTOME_POTASSIUM_CHANNELS	96	8.28633e-07	1.15393	0.253	0.438179	1
PID_FASPATHWAY	37	2.44108e-07	1.15329	0.197	0.438393	1
REACTOME_TRIF_MEDIATED_TLR3_SIGNALING	63	4.16044e-07	1.15271	0.1688	0.438559	1
PID_IL2_STAT5PATHWAY	30	1.7419e-07	1.1477	0.21	0.445308	1
REACTOME_PROLONGED_ERK_ACTIVATION_EVENTS	16	9.24259e-08	1.1486	0.2526	0.44537	1
PID_RET_PATHWAY	39	2.31247e-07	1.14812	0.2448	0.445394	1
BIOCARTA_ERK_PATHWAY	27	1.75352e-07	1.14498	0.244	0.449644	1
SA_TRKA_RECEPTOR	16	9.60307e-08	1.14148	0.287	0.455247	1
ST_P38_MAPK_PATHWAY	34	1.99929e-07	1.13718	0.2244	0.461829	1
BIOCARTA_FMLP_PATHWAY	32	2.01794e-07	1.13731	0.2098	0.462478	1
PID_HEDGEHOG_2PATHWAY	22	1.73488e-07	1.13601	0.2708	0.463196	1
REACTOME_REGULATION_OF_SIGNALING_BY_CBL	18	1.06733e-07	1.13463	0.3104	0.465035	1
PID_CD8TCRPATHWAY	51	3.29038e-07	1.13182	0.2136	0.466671	1
REACTOME_TRAF6_MEDIATED_INDUCTION_OF_NFKB_AND_MAP_KINASES_UPON_TLR7_8_OR_9_ACTIVATION	65	4.24306e-07	1.13263	0.2156	0.466971	1
PID_MET_PATHWAY	75	4.19053e-07	1.133	0.2172	0.46714	1
REACTOME_TGF_BETA_RECEPTOR_SIGNALING_ACTIVATES_SMADS	22	1.15292e-07	1.13205	0.2558	0.46717	1
REACTOME_GLYCOSAMINOGLYCAN_METABOLISM	92	6.72143e-07	1.13034	0.2468	0.468688	1
REACTOME_REGULATION_OF_INSULIN_SECRETION	85	6.16128e-07	1.12873	0.2484	0.470006	1
REACTOME_TRANSCRIPTIONAL_REGULATION_OF_WHITE_ADIPOCYTE_DIFFERENTIATION	52	3.33548e-07	1.12889	0.2096	0.470551	1
KEGG_ENDOMETRIAL_CANCER	50	3.22326e-07	1.12784	0.2442	0.470831	1
BIOCARTA_ETS_PATHWAY	18	1.09431e-07	1.12654	0.2944	0.472426	1
PID_WNT_CANONICAL_PATHWAY	18	1.07814e-07	1.11847	0.2978	0.487281	1
PID_PI3KCIPATHWAY	38	2.35619e-07	1.11697	0.2456	0.489302	1
PID_FOXOPATHWAY	43	2.36059e-07	1.11645	0.248	0.48944	1
REACTOME_SIGNALING_BY_NOTCH	90	5.51835e-07	1.11598	0.243	0.489494	1
BIOCARTA_ALK_PATHWAY	36	2.60545e-07	1.11086	0.347	0.498494	1
BIOCARTA_PYK2_PATHWAY	24	1.30734e-07	1.10814	0.3446	0.50298	1
BIOCARTA_AGR_PATHWAY	35	2.41747e-07	1.09883	0.273	0.521035	1
BIOCARTA_ERK5_PATHWAY	17	9.32477e-08	1.09673	0.3118	0.524495	1
REACTOME_SIGNALING_BY_FGFR_MUTANTS	40	2.59975e-07	1.09575	0.2828	0.525515	1
BIOCARTA_CXCR4_PATHWAY	23	1.38021e-07	1.09412	0.3308	0.52697	1
REACTOME_COSTIMULATION_BY_THE_CD28_FAMILY	55	3.55207e-07	1.09452	0.2524	0.527086	1
REACTOME_ANTIGEN_PRESENTATION_FOLDING_ASSEMBLY_AND_PEPTIDE_LOADING_OF_CLASS_I_MHC	17	9.12661e-08	1.09115	0.3016	0.532206	1
KEGG_LONG_TERM_POTENTIATION	64	4.22495e-07	1.08773	0.2908	0.538339	1
REACTOME_SIGNALING_BY_NODAL	15	1.03586e-07	1.08293	0.392	0.546865	1
REACTOME_DEFENSINS	25	1.4297e-07	1.08301	0.4214	0.547684	1
BIOCARTA_RAC1_PATHWAY	23	1.31246e-07	1.07884	0.3746	0.554626	1
REACTOME_STRIATED_MUSCLE_CONTRACTION	26	1.76985e-07	1.07819	0.2902	0.55506	1
PID_RHODOPSIN_PATHWAY	24	1.74426e-07	1.07767	0.3134	0.555172	1
REACTOME_TAK1_ACTIVATES_NFKB_BY_PHOSPHORYLATION_AND_ACTIVATION_OF_IKKS_COMPLEX	17	9.92511e-08	1.07242	0.337	0.565476	1
BIOCARTA_CARM_ER_PATHWAY	31	1.61419e-07	1.07145	0.3332	0.566492	1
REACTOME_PROTEOLYTIC_CLEAVAGE_OF_SNARE_COMPLEX_PROTEINS	15	9.84844e-08	1.06764	0.3466	0.571753	1
REACTOME_CHEMOKINE_RECEPTORS_BIND_CHEMOKINES	47	3.77937e-07	1.06791	0.3376	0.572228	1
KEGG_TOLL_LIKE_RECEPTOR_SIGNALING_PATHWAY	94	6.28011e-07	1.06829	0.2992	0.572375	1
KEGG_TERPENOID_BACKBONE_BIOSYNTHESIS	15	8.59399e-08	1.06677	0.3218	0.57267	1
REACTOME_ACTIVATED_TLR4_SIGNALLING	80	5.10072e-07	1.06087	0.3134	0.584719	1
BIOCARTA_RAS_PATHWAY	22	1.09716e-07	1.05809	0.3566	0.589937	1
BIOCARTA_CHEMICAL_PATHWAY	21	1.19371e-07	1.05635	0.376	0.591783	1
PID_IL2_PI3KPATHWAY	29	1.63435e-07	1.05647	0.3054	0.592569	1
REACTOME_REGULATION_OF_WATER_BALANCE_BY_RENAL_AQUAPORINS	42	2.79689e-07	1.05487	0.3174	0.594023	1
BIOCARTA_HIVNEF_PATHWAY	55	3.2175e-07	1.05403	0.3354	0.594773	1
KEGG_COLORECTAL_CANCER	61	3.65057e-07	1.05356	0.3378	0.594789	1
PID_WNT_SIGNALING_PATHWAY	26	2.06519e-07	1.05079	0.377	0.599868	1
KEGG_PANCREATIC_CANCER	69	4.1481e-07	1.04321	0.3592	0.616043	1
ST_DIFFERENTIATION_PATHWAY_IN_PC12_CELLS	43	2.66155e-07	1.04088	0.3756	0.620232	1
REACTOME_MUSCLE_CONTRACTION	41	2.4907e-07	1.03897	0.3642	0.623437	1
BIOCARTA_FAS_PATHWAY	30	1.89559e-07	1.03794	0.3494	0.624809	1
PID_TGFBRPATHWAY	52	2.834e-07	1.03466	0.3586	0.629093	1
KEGG_GLYCOSPHINGOLIPID_BIOSYNTHESIS_LACTO_AND_NEOLACTO_SERIES	26	1.79893e-07	1.03544	0.3638	0.629473	1
PID_HDAC_CLASSII_PATHWAY	29	1.74311e-07	1.03466	0.3742	0.630176	1
BIOCARTA_GATA3_PATHWAY	15	9.49258e-08	1.02894	0.3942	0.641018	1
REACTOME_UNFOLDED_PROTEIN_RESPONSE	72	3.71693e-07	1.02656	0.401	0.64435	1
REACTOME_IL_RECEPTOR_SHC_SIGNALING	27	1.62025e-07	1.02675	0.3836	0.645008	1
REACTOME_NUCLEAR_EVENTS_KINASE_AND_TRANSCRIPTION_FACTOR_ACTIVATION	24	1.34924e-07	1.02414	0.3824	0.648783	1
PID_IFNGPATHWAY	38	2.18807e-07	1.02244	0.3958	0.651634	1
REACTOME_MYD88_MAL_CASCADE_INITIATED_ON_PLASMA_MEMBRANE	71	4.30842e-07	1.02103	0.398	0.653831	1
PID_TOLL_ENDOGENOUS_PATHWAY	22	1.3886e-07	1.01255	0.3842	0.672341	1
KEGG_APOPTOSIS	80	4.8247e-07	1.00921	0.4096	0.67907	1
KEGG_ACUTE_MYELOID_LEUKEMIA	55	3.12659e-07	1.00819	0.4002	0.680355	1
REACTOME_SMOOTH_MUSCLE_CONTRACTION	19	9.49715e-08	1.00747	0.4562	0.680951	1
PID_ARF_3PATHWAY	16	6.03216e-08	1.00353	0.4798	0.689116	1
PID_S1P_META_PATHWAY	16	9.9175e-08	1.00237	0.4128	0.690697	1
REACTOME_BETA_DEFENSINS	19	1.00046e-07	0.998815	0.4916	0.696742	1
REACTOME_SIGNALING_BY_HIPPO	18	9.83789e-08	0.998842	0.4768	0.697846	1
SIG_REGULATION_OF_THE_ACTIN_CYTOSKELETON_BY_RHO_GTPASES	35	1.9897e-07	0.996222	0.436	0.70154	1
PID_CDC42_PATHWAY	65	3.41715e-07	0.994468	0.4702	0.703254	1
BIOCARTA_CERAMIDE_PATHWAY	21	1.16869e-07	0.994918	0.4464	0.703413	1
PID_CD40_PATHWAY	30	1.87268e-07	0.990596	0.421	0.709736	1
REACTOME_CREB_PHOSPHORYLATION_THROUGH_THE_ACTIVATION_OF_RAS	25	1.73723e-07	0.991004	0.4258	0.710033	1
REACTOME_SYNTHESIS_AND_INTERCONVERSION_OF_NUCLEOTIDE_DI_AND_TRIPHOSPHATES	15	7.70943e-08	0.986155	0.4414	0.719046	1
BIOCARTA_TOLL_PATHWAY	34	2.13902e-07	0.985604	0.4146	0.719269	1
PID_ERA_GENOMIC_PATHWAY	60	3.27214e-07	0.984454	0.4576	0.72071	1
PID_P38_MKK3_6PATHWAY	23	1.1531e-07	0.983133	0.4684	0.72262	1
REACTOME_YAP1_AND_WWTR1_TAZ_STIMULATED_GENE_EXPRESSION	20	1.10446e-07	0.98256	0.481	0.722739	1
KEGG_P53_SIGNALING_PATHWAY	63	4.12649e-07	0.9802	0.468	0.727183	1
BIOCARTA_NFKB_PATHWAY	22	1.15537e-07	0.979394	0.528	0.7278	1
SIG_CHEMOTAXIS	44	2.39147e-07	0.978284	0.4692	0.729257	1
KEGG_ANTIGEN_PROCESSING_AND_PRESENTATION	61	3.22356e-07	0.975386	0.5316	0.734921	1
KEGG_VIRAL_MYOCARDITIS	60	3.75647e-07	0.974601	0.4476	0.735465	1
PID_NFAT_3PATHWAY	45	2.40772e-07	0.973353	0.4562	0.737298	1
WNT_SIGNALING	86	5.07056e-07	0.972198	0.4984	0.738769	1
REACTOME_IL_3_5_AND_GM_CSF_SIGNALING	43	2.33747e-07	0.970785	0.5436	0.740865	1
REACTOME_NUCLEOTIDE_BINDING_DOMAIN_LEUCINE_RICH_REPEAT_CONTAINING_RECEPTOR_NLR_SIGNALING_PATHWAYS	36	2.10562e-07	0.969871	0.4728	0.741865	1
REACTOME_HEPARAN_SULFATE_HEPARIN_HS_GAG_METABOLISM	45	2.90488e-07	0.966878	0.4764	0.747601	1
REACTOME_INCRETIN_SYNTHESIS_SECRETION_AND_INACTIVATION	17	1.0978e-07	0.962352	0.4662	0.756826	1
REACTOME_KERATAN_SULFATE_KERATIN_METABOLISM	29	1.71139e-07	0.961827	0.4652	0.75689	1
REACTOME_BOTULINUM_NEUROTOXICITY	16	9.85574e-08	0.960962	0.4474	0.757751	1
KEGG_PROGESTERONE_MEDIATED_OOCYTE_MATURATION	81	4.96277e-07	0.957287	0.505	0.764992	1
BIOCARTA_RELA_PATHWAY	16	7.67844e-08	0.956489	0.5348	0.765675	1
BIOCARTA_TH1TH2_PATHWAY	19	1.19976e-07	0.953195	0.4818	0.772176	1
BIOCARTA_PML_PATHWAY	16	8.53919e-08	0.952406	0.5352	0.772684	1
PID_IL8CXCR2_PATHWAY	30	1.64143e-07	0.95185	0.5624	0.772731	1
PID_INSULIN_PATHWAY	41	1.97959e-07	0.950281	0.5828	0.775243	1
REACTOME_AMINE_LIGAND_BINDING_RECEPTORS	35	2.23955e-07	0.948983	0.5626	0.775651	1
BIOCARTA_TEL_PATHWAY	17	8.99467e-08	0.948134	0.4888	0.776413	1
PID_FOXM1PATHWAY	39	2.58418e-07	0.949006	0.4998	0.776862	1
PID_PS1PATHWAY	40	2.04719e-07	0.946492	0.511	0.778956	1
KEGG_LEISHMANIA_INFECTION	58	3.34528e-07	0.942089	0.5698	0.788275	1
REACTOME_PKA_MEDIATED_PHOSPHORYLATION_OF_CREB	17	9.49829e-08	0.93808	0.4584	0.796157	1
PID_INSULIN_GLUCOSE_PATHWAY	26	1.33929e-07	0.931855	0.5172	0.806499	1
REACTOME_INTERFERON_GAMMA_SIGNALING	51	3.09235e-07	0.932328	0.5186	0.806697	1
BIOCARTA_TGFB_PATHWAY	18	8.52908e-08	0.932424	0.5056	0.807781	1
KEGG_GLYCOSAMINOGLYCAN_DEGRADATION	21	1.18148e-07	0.93014	0.5182	0.809149	1
KEGG_NOD_LIKE_RECEPTOR_SIGNALING_PATHWAY	50	2.97819e-07	0.922056	0.502	0.825274	1
PID_TELOMERASEPATHWAY	64	3.09993e-07	0.922069	0.5436	0.826565	1
PID_FRA_PATHWAY	35	1.92568e-07	0.91969	0.5042	0.82936	1
REACTOME_PREFOLDIN_MEDIATED_TRANSFER_OF_SUBSTRATE_TO_CCT_TRIC	20	9.16096e-08	0.914924	0.552	0.839138	1
REACTOME_INTERFERON_ALPHA_BETA_SIGNALING	56	2.9036e-07	0.909404	0.754	0.849021	1
REACTOME_POST_NMDA_RECEPTOR_ACTIVATION_EVENTS	31	2.00973e-07	0.909574	0.5276	0.850007	1
BIOCARTA_WNT_PATHWAY	24	1.09735e-07	0.906584	0.529	0.851415	1
BIOCARTA_GCR_PATHWAY	16	8.6672e-08	0.90719	0.5816	0.851418	1
BIOCARTA_STATHMIN_PATHWAY	18	1.09648e-07	0.907344	0.503	0.852428	1
PID_AR_PATHWAY	49	2.25021e-07	0.900272	0.5662	0.862865	1
PID_HIVNEFPATHWAY	35	1.85149e-07	0.900574	0.667	0.863552	1
PID_ILK_PATHWAY	41	1.87482e-07	0.897141	0.6694	0.868579	1
REACTOME_AMINE_DERIVED_HORMONES	15	1.0064e-07	0.891847	0.4946	0.879142	1
REACTOME_ACTIVATION_OF_KAINATE_RECEPTORS_UPON_GLUTAMATE_BINDING	28	1.65656e-07	0.888674	0.5746	0.885	1
PID_IL3_PATHWAY	26	1.12241e-07	0.88793	0.614	0.885165	1
BIOCARTA_NTHI_PATHWAY	23	1.07167e-07	0.886365	0.5644	0.885866	1
REACTOME_INHIBITION_OF_INSULIN_SECRETION_BY_ADRENALINE_NORADRENALINE	24	1.36913e-07	0.886856	0.6098	0.886115	1
REACTOME_MYOGENESIS	25	1.20642e-07	0.882977	0.6422	0.892015	1
REACTOME_REGULATION_OF_INSULIN_SECRETION_BY_GLUCAGON_LIKE_PEPTIDE1	41	2.35466e-07	0.881657	0.5996	0.892116	1
BIOCARTA_CREB_PATHWAY	26	1.28971e-07	0.881763	0.6044	0.893263	1
BIOCARTA_CK1_PATHWAY	17	8.6418e-08	0.876412	0.628	0.902329	1
KEGG_PYRIMIDINE_METABOLISM	85	4.52767e-07	0.875498	0.685	0.902992	1
REACTOME_DOWNREGULATION_OF_TGF_BETA_RECEPTOR_SIGNALING	19	7.75562e-08	0.872621	0.6382	0.906489	1
PID_PI3KCIAKTPATHWAY	28	1.17471e-07	0.871584	0.7094	0.907421	1
PID_SMAD2_3PATHWAY	16	5.81115e-08	0.872764	0.6796	0.907556	1
KEGG_HEDGEHOG_SIGNALING_PATHWAY	53	3.33711e-07	0.868254	0.5894	0.913092	1
KEGG_REGULATION_OF_AUTOPHAGY	30	1.25951e-07	0.865978	0.631	0.916634	1
KEGG_BLADDER_CANCER	40	2.25746e-07	0.863956	0.5716	0.919523	1
REACTOME_REGULATION_OF_GLUCOKINASE_BY_GLUCOKINASE_REGULATORY_PROTEIN	27	1.30737e-07	0.862672	0.6514	0.920937	1
BIOCARTA_TNFR1_PATHWAY	29	1.43926e-07	0.860919	0.71	0.923366	1
BIOCARTA_IL7_PATHWAY	17	7.79863e-08	0.859484	0.631	0.924934	1
REACTOME_TRAF6_MEDIATED_NFKB_ACTIVATION	19	9.05253e-08	0.857428	0.6794	0.927811	1
BIOCARTA_STEM_PATHWAY	15	8.33568e-08	0.856745	0.5728	0.927843	1
REACTOME_RAS_ACTIVATION_UOPN_CA2_INFUX_THROUGH_NMDA_RECEPTOR	15	1.05338e-07	0.854872	0.5444	0.930373	1
ST_WNT_BETA_CATENIN_PATHWAY	32	1.7333e-07	0.85241	0.5804	0.931381	1
REACTOME_REGULATION_OF_HYPOXIA_INDUCIBLE_FACTOR_HIF_BY_OXYGEN	21	8.78404e-08	0.85369	0.7176	0.931462	1
BIOCARTA_MAPK_PATHWAY	84	4.0595e-07	0.852557	0.7804	0.932464	1
PID_SYNDECAN_3_PATHWAY	15	7.84091e-08	0.847534	0.5822	0.940068	1
REACTOME_CTLA4_INHIBITORY_SIGNALING	21	1.0172e-07	0.845711	0.6768	0.942418	1
REACTOME_PRE_NOTCH_EXPRESSION_AND_PROCESSING	36	1.60644e-07	0.840884	0.6946	0.951047	1
REACTOME_RESOLUTION_OF_AP_SITES_VIA_THE_MULTIPLE_NUCLEOTIDE_PATCH_REPLACEMENT_PATHWAY	16	7.88217e-08	0.835217	0.6166	0.96111	1
ST_FAS_SIGNALING_PATHWAY	57	2.87452e-07	0.832839	0.7618	0.964499	1
REACTOME_REGULATION_OF_IFNA_SIGNALING	22	9.07119e-08	0.829849	0.6728	0.968953	1
BIOCARTA_MTOR_PATHWAY	19	7.64548e-08	0.819737	0.7118	0.987448	1
REACTOME_RIP_MEDIATED_NFKB_ACTIVATION_VIA_DAI	17	8.37683e-08	0.813668	0.736	0.99756	1
REACTOME_INHIBITION_OF_THE_PROTEOLYTIC_ACTIVITY_OF_APC_C_REQUIRED_FOR_THE_ONSET_OF_ANAPHASE_BY_MITOTIC_SPINDLE_CHECKPOINT_COMPONENTS	17	1.069e-08	0.085884	1	0.999999	1
KEGG_ASTHMA	23	1.25911e-07	0.808223	0.6312	1	1
REACTOME_NOTCH1_INTRACELLULAR_DOMAIN_REGULATES_TRANSCRIPTION	37	1.60865e-07	0.807751	0.7412	1	1
PID_MYC_ACTIVPATHWAY	71	3.22966e-07	0.806587	0.7986	1	1
BIOCARTA_PGC1A_PATHWAY	20	9.09303e-08	0.806023	0.672	1	1
SIG_CD40PATHWAYMAP	32	1.54578e-07	0.800905	0.779	1	1
BIOCARTA_CALCINEURIN_PATHWAY	15	6.43361e-08	0.795157	0.6912	1	1
KEGG_GLYCOSYLPHOSPHATIDYLINOSITOL_GPI_ANCHOR_BIOSYNTHESIS	24	1.16964e-07	0.79111	0.6774	1	1
REACTOME_CLASS_B_2_SECRETIN_FAMILY_RECEPTORS	80	4.65468e-07	0.790232	0.7622	1	1
PID_E2F_PATHWAY	64	3.12619e-07	0.789298	0.738	1	1
KEGG_CHRONIC_MYELOID_LEUKEMIA	72	3.08286e-07	0.787898	0.889	1	1
REACTOME_PROTEIN_FOLDING	39	1.62084e-07	0.787033	0.8112	1	1
PID_TNFPATHWAY	43	1.83363e-07	0.785535	0.8706	1	1
REACTOME_BRANCHED_CHAIN_AMINO_ACID_CATABOLISM	15	4.90351e-08	0.782377	0.749	1	1
PID_TCRCALCIUMPATHWAY	23	1.17354e-07	0.781268	0.7192	1	1
REACTOME_BASE_EXCISION_REPAIR	18	8.44673e-08	0.78003	0.6996	1	1
SA_PTEN_PATHWAY	15	5.72699e-08	0.779823	0.734	1	1
REACTOME_ACTIVATION_OF_NMDA_RECEPTOR_UPON_GLUTAMATE_BINDING_AND_POSTSYNAPTIC_EVENTS	35	2.04767e-07	0.776876	0.6814	1	1
REACTOME_GLUCAGON_SIGNALING_IN_METABOLIC_REGULATION	31	1.4756e-07	0.776472	0.8668	1	1
REACTOME_ACTIVATION_OF_THE_PRE_REPLICATIVE_COMPLEX	22	1.11001e-07	0.773292	0.7184	1	1
REACTOME_ASSOCIATION_OF_TRIC_CCT_WITH_TARGET_PROTEINS_DURING_BIOSYNTHESIS	23	8.40537e-08	0.772162	0.7508	1	1
PID_HDAC_CLASSI_PATHWAY	61	2.30831e-07	0.771436	0.9372	1	1
REACTOME_TRAFFICKING_OF_AMPA_RECEPTORS	26	1.39558e-07	0.766137	0.6982	1	1
BIOCARTA_STRESS_PATHWAY	24	1.0671e-07	0.765878	0.8596	1	1
REACTOME_G_PROTEIN_ACTIVATION	26	1.30873e-07	0.764429	0.7738	1	1
KEGG_SNARE_INTERACTIONS_IN_VESICULAR_TRANSPORT	33	1.4214e-07	0.763694	0.7806	1	1
REACTOME_SIGNALING_BY_TGF_BETA_RECEPTOR_COMPLEX	56	2.13595e-07	0.755866	0.8966	1	1
REACTOME_NOD1_2_SIGNALING_PATHWAY	24	1.10953e-07	0.755802	0.7794	1	1
REACTOME_OXYGEN_DEPENDENT_PROLINE_HYDROXYLATION_OF_HYPOXIA_INDUCIBLE_FACTOR_ALPHA	15	5.68551e-08	0.754897	0.8032	1	1
REACTOME_CYTOSOLIC_TRNA_AMINOACYLATION	20	6.37442e-08	0.753007	0.7832	1	1
REACTOME_KERATAN_SULFATE_BIOSYNTHESIS	25	1.2027e-07	0.750748	0.7242	1	1
REACTOME_G_ALPHA_Z_SIGNALLING_EVENTS	41	2.03711e-07	0.745631	0.8822	1	1
SA_CASPASE_CASCADE	18	8.64328e-08	0.744034	0.7352	1	1
PID_AURORA_B_PATHWAY	37	1.81639e-07	0.741337	0.7968	1	1
PID_BETACATENIN_NUC_PATHWAY	75	3.17906e-07	0.738026	0.9522	1	1
KEGG_TYPE_I_DIABETES_MELLITUS	34	1.69955e-07	0.736039	0.801	1	1
PID_P38_MK2PATHWAY	21	8.43633e-08	0.734476	0.7926	1	1
ST_TUMOR_NECROSIS_FACTOR_PATHWAY	26	1.12753e-07	0.732828	0.9038	1	1
REACTOME_BIOSYNTHESIS_OF_THE_N_GLYCAN_PRECURSOR_DOLICHOL_LIPID_LINKED_OLIGOSACCHARIDE_LLO_AND_TRANSFER_TO_A_NASCENT_PROTEIN	24	1.15038e-07	0.731937	0.7314	1	1
REACTOME_VOLTAGE_GATED_POTASSIUM_CHANNELS	43	2.5216e-07	0.731389	0.7762	1	1
REACTOME_RIG_I_MDA5_MEDIATED_INDUCTION_OF_IFN_ALPHA_BETA_PATHWAYS	61	2.34087e-07	0.729331	0.9596	1	1
REACTOME_MEIOTIC_SYNAPSIS	42	1.92536e-07	0.727966	0.8848	1	1
KEGG_BASAL_CELL_CARCINOMA	53	2.81732e-07	0.727888	0.8236	1	1
REACTOME_NEGATIVE_REGULATORS_OF_RIG_I_MDA5_SIGNALING	24	9.6476e-08	0.713049	0.8586	1	1
REACTOME_LIGAND_GATED_ION_CHANNEL_TRANSPORT	21	1.12387e-07	0.712366	0.7594	1	1
BIOCARTA_RACCYCD_PATHWAY	26	9.16107e-08	0.712283	0.8782	1	1
REACTOME_RECRUITMENT_OF_MITOTIC_CENTROSOME_PROTEINS_AND_COMPLEXES	53	2.07033e-07	0.712002	0.9078	1	1
BIOCARTA_DEATH_PATHWAY	31	1.38564e-07	0.71169	0.8228	1	1
PID_HIF1APATHWAY	17	6.10624e-08	0.701242	0.8608	1	1
PID_BARD1PATHWAY	28	1.24936e-07	0.697125	0.809	1	1
KEGG_PROTEIN_EXPORT	20	7.78364e-08	0.696558	0.8554	1	1
KEGG_PRIMARY_IMMUNODEFICIENCY	35	1.73848e-07	0.696416	0.9066	1	1
KEGG_DNA_REPLICATION	34	1.44581e-07	0.69579	0.8514	1	1
PID_NFKAPPABCANONICALPATHWAY	20	7.33085e-08	0.693382	0.8694	1	1
REACTOME_LOSS_OF_NLP_FROM_MITOTIC_CENTROSOMES	46	1.71544e-07	0.687013	0.927	1	1
REACTOME_POST_TRANSLATIONAL_MODIFICATION_SYNTHESIS_OF_GPI_ANCHORED_PROTEINS	25	1.0657e-07	0.685256	0.829	1	1
REACTOME_INTERACTIONS_OF_VPR_WITH_HOST_CELLULAR_PROTEINS	32	1.19882e-07	0.681187	0.9428	1	1
BIOCARTA_ACH_PATHWAY	15	6.40861e-08	0.681011	0.8152	1	1
PID_BETACATENIN_DEG_PATHWAY	15	5.63475e-08	0.680158	0.7376	1	1
BIOCARTA_TNFR2_PATHWAY	18	6.48161e-08	0.674192	0.9116	1	1
REACTOME_PERK_REGULATED_GENE_EXPRESSION	26	9.64575e-08	0.671749	0.8992	1	1
REACTOME_DOWNSTREAM_SIGNALING_EVENTS_OF_B_CELL_RECEPTOR_BCR	80	2.57637e-07	0.668419	0.9904	1	1
REACTOME_ACTIVATION_OF_GENES_BY_ATF4	23	8.89447e-08	0.668209	0.9004	1	1
BIOCARTA_CYTOKINE_PATHWAY	20	8.36444e-08	0.66455	0.818	1	1
KEGG_BASE_EXCISION_REPAIR	33	1.34055e-07	0.663088	0.9316	1	1
REACTOME_KINESINS	22	1.03527e-07	0.659853	0.8548	1	1
PID_IL8CXCR1_PATHWAY	25	9.64038e-08	0.656879	0.9406	1	1
BIOCARTA_MITOCHONDRIA_PATHWAY	18	7.12689e-08	0.654805	0.8568	1	1
KEGG_GLYCOSAMINOGLYCAN_BIOSYNTHESIS_HEPARAN_SULFATE	25	1.1547e-07	0.653699	0.8368	1	1
BIOCARTA_ATM_PATHWAY	20	7.74323e-08	0.65365	0.9098	1	1
BIOCARTA_NKT_PATHWAY	26	1.21363e-07	0.653332	0.869	1	1
REACTOME_SYNTHESIS_OF_GLYCOSYLPHOSPHATIDYLINOSITOL_GPI	17	7.16196e-08	0.651941	0.8224	1	1
PID_RB_1PATHWAY	63	2.29881e-07	0.647476	0.9738	1	1
REACTOME_ADP_SIGNALLING_THROUGH_P2RY1	24	1.06648e-07	0.646569	0.934	1	1
PID_TRAIL_PATHWAY	28	1.11004e-07	0.638662	0.9588	1	1
REACTOME_TRAF6_MEDIATED_IRF7_ACTIVATION	26	8.33183e-08	0.637952	0.8998	1	1
BIOCARTA_CASPASE_PATHWAY	22	8.91246e-08	0.632421	0.854	1	1
REACTOME_SIGNALING_BY_WNT	60	1.66144e-07	0.626548	0.987	1	1
REACTOME_ANTIVIRAL_MECHANISM_BY_IFN_STIMULATED_GENES	60	2.0441e-07	0.624591	0.9916	1	1
BIOCARTA_SHH_PATHWAY	16	6.53419e-08	0.6244	0.8918	1	1
REACTOME_DNA_STRAND_ELONGATION	27	1.14973e-07	0.62431	0.9076	1	1
REACTOME_GLUCAGON_TYPE_LIGAND_RECEPTORS	31	1.33811e-07	0.621766	0.9826	1	1
REACTOME_G_PROTEIN_BETA_GAMMA_SIGNALLING	26	1.03594e-07	0.616019	0.9312	1	1
KEGG_RIG_I_LIKE_RECEPTOR_SIGNALING_PATHWAY	63	2.19138e-07	0.611148	0.9948	1	1
REACTOME_ACTIVATION_OF_BH3_ONLY_PROTEINS	15	5.99543e-08	0.608268	0.9006	1	1
KEGG_CYTOSOLIC_DNA_SENSING_PATHWAY	48	1.80047e-07	0.599931	0.985	1	1
REACTOME_EXTENSION_OF_TELOMERES	23	8.74816e-08	0.599815	0.9098	1	1
BIOCARTA_TALL1_PATHWAY	15	5.86743e-08	0.590908	0.8778	1	1
BIOCARTA_NOS1_PATHWAY	18	7.72062e-08	0.58885	0.9162	1	1
REACTOME_SIGNAL_AMPLIFICATION	30	1.1915e-07	0.587329	0.9772	1	1
REACTOME_CHROMOSOME_MAINTENANCE	82	3.20061e-07	0.583256	0.9954	1	1
REACTOME_INTRINSIC_PATHWAY_FOR_APOPTOSIS	26	9.51489e-08	0.580583	0.989	1	1
REACTOME_G_BETA_GAMMA_SIGNALLING_THROUGH_PI3KGAMMA	23	8.6188e-08	0.579499	0.9444	1	1
KEGG_GRAFT_VERSUS_HOST_DISEASE	27	1.15199e-07	0.575053	0.9554	1	1
REACTOME_INSULIN_SYNTHESIS_AND_PROCESSING	20	7.58304e-08	0.567303	0.9632	1	1
REACTOME_G_BETA_GAMMA_SIGNALLING_THROUGH_PLC_BETA	19	7.38691e-08	0.56622	0.9322	1	1
REACTOME_TRNA_AMINOACYLATION	33	8.92251e-08	0.563737	0.9888	1	1
REACTOME_MITOTIC_G2_G2_M_PHASES	68	2.26051e-07	0.558941	0.9904	1	1
REACTOME_MEIOSIS	68	2.48123e-07	0.553808	0.997	1	1
KEGG_AUTOIMMUNE_THYROID_DISEASE	41	1.55346e-07	0.551261	0.9776	1	1
KEGG_NUCLEOTIDE_EXCISION_REPAIR	43	1.37941e-07	0.550916	0.999	1	1
REACTOME_LAGGING_STRAND_SYNTHESIS	17	6.34248e-08	0.550584	0.9024	1	1
REACTOME_PROSTACYCLIN_SIGNALLING_THROUGH_PROSTACYCLIN_RECEPTOR	18	6.62176e-08	0.547265	0.9532	1	1
BIOCARTA_VIP_PATHWAY	24	8.5568e-08	0.543641	0.9902	1	1
BIOCARTA_P38MAPK_PATHWAY	39	1.18426e-07	0.541531	0.9856	1	1
BIOCARTA_CTCF_PATHWAY	21	7.49286e-08	0.541127	0.9554	1	1
BIOCARTA_G2_PATHWAY	23	7.85019e-08	0.540531	0.9586	1	1
BIOCARTA_ARF_PATHWAY	17	6.03268e-08	0.540237	0.8792	1	1
BIOCARTA_P53_PATHWAY	16	4.95765e-08	0.539642	0.931	1	1
REACTOME_ENDOSOMAL_SORTING_COMPLEX_REQUIRED_FOR_TRANSPORT_ESCRT	23	6.92879e-08	0.539058	0.9868	1	1
BIOCARTA_41BB_PATHWAY	17	4.86379e-08	0.533196	0.9658	1	1
REACTOME_DOWNREGULATION_OF_SMAD2_3_SMAD4_TRANSCRIPTIONAL_ACTIVITY	16	3.58328e-08	0.531716	0.9222	1	1
REACTOME_DNA_REPAIR	98	3.32033e-07	0.530131	1	1	1
KEGG_MISMATCH_REPAIR	22	6.91963e-08	0.527063	0.968	1	1
PID_CONE_PATHWAY	22	9.52295e-08	0.524197	0.8894	1	1
REACTOME_DEADENYLATION_OF_MRNA	17	4.63778e-08	0.524119	0.9332	1	1
KEGG_RNA_DEGRADATION	47	1.39811e-07	0.522923	0.9958	1	1
KEGG_BASAL_TRANSCRIPTION_FACTORS	32	1.02855e-07	0.520983	0.9906	1	1
REACTOME_ANTIGEN_PROCESSING_CROSS_PRESENTATION	67	1.78854e-07	0.520701	0.9982	1	1
PID_ATM_PATHWAY	31	1.03178e-07	0.519313	0.9884	1	1
REACTOME_REGULATION_OF_MRNA_STABILITY_BY_PROTEINS_THAT_BIND_AU_RICH_ELEMENTS	77	1.87384e-07	0.518802	1	1	1
REACTOME_THROMBOXANE_SIGNALLING_THROUGH_TP_RECEPTOR	22	7.95342e-08	0.51291	0.9842	1	1
REACTOME_REGULATION_OF_ORNITHINE_DECARBOXYLASE_ODC	47	1.04709e-07	0.512191	0.999	1	1
REACTOME_DOUBLE_STRAND_BREAK_REPAIR	22	7.00661e-08	0.511005	0.9808	1	1
REACTOME_GLOBAL_GENOMIC_NER_GG_NER	32	1.01472e-07	0.508861	0.9986	1	1
REACTOME_UNBLOCKING_OF_NMDA_RECEPTOR_GLUTAMATE_BINDING_AND_ACTIVATION	15	7.15737e-08	0.508368	0.819	1	1
REACTOME_HOMOLOGOUS_RECOMBINATION_REPAIR_OF_REPLICATION_INDEPENDENT_DOUBLE_STRAND_BREAKS	16	5.21569e-08	0.505593	0.936	1	1
REACTOME_RNA_POL_I_PROMOTER_OPENING	20	6.69303e-08	0.50307	0.9882	1	1
REACTOME_CONVERSION_FROM_APC_C_CDC20_TO_APC_C_CDH1_IN_LATE_ANAPHASE	15	5.13232e-08	0.502915	0.7998	1	1
KEGG_AMINOACYL_TRNA_BIOSYNTHESIS	32	7.58514e-08	0.497667	0.998	1	1
BIOCARTA_DC_PATHWAY	21	7.06131e-08	0.49233	0.969	1	1
REACTOME_G1_PHASE	33	9.32828e-08	0.487042	0.9986	1	1
PID_AURORA_A_PATHWAY	28	8.20032e-08	0.482445	0.9886	1	1
REACTOME_G1_S_TRANSITION	93	2.5216e-07	0.47787	1	1	1
REACTOME_ADP_SIGNALLING_THROUGH_P2RY12	20	6.40038e-08	0.475913	0.973	1	1
REACTOME_TRANSCRIPTIONAL_ACTIVITY_OF_SMAD2_SMAD3_SMAD4_HETEROTRIMER	33	7.99963e-08	0.469802	0.9906	1	1
REACTOME_ACTIVATION_OF_ATR_IN_RESPONSE_TO_REPLICATION_STRESS	27	8.64522e-08	0.468902	0.9888	1	1
REACTOME_TRANSPORT_OF_RIBONUCLEOPROTEINS_INTO_THE_HOST_NUCLEUS	27	6.82367e-08	0.467696	0.9978	1	1
REACTOME_E2F_MEDIATED_REGULATION_OF_DNA_REPLICATION	23	8.09678e-08	0.467386	0.9756	1	1
REACTOME_NUCLEOTIDE_EXCISION_REPAIR	46	1.29312e-07	0.465482	1	1	1
BIOCARTA_INFLAM_PATHWAY	28	9.16714e-08	0.462977	0.9814	1	1
REACTOME_RNA_POL_I_TRANSCRIPTION	42	1.1453e-07	0.461738	1	1	1
REACTOME_NEP_NS2_INTERACTS_WITH_THE_CELLULAR_EXPORT_MACHINERY	26	6.5359e-08	0.460363	0.9978	1	1
PID_P53REGULATIONPATHWAY	55	1.45731e-07	0.460146	1	1	1
REACTOME_M_G1_TRANSITION	68	1.66684e-07	0.460062	1	1	1
REACTOME_PRE_NOTCH_TRANSCRIPTION_AND_TRANSLATION	23	5.10876e-08	0.457598	0.9804	1	1
REACTOME_FANCONI_ANEMIA_PATHWAY	19	6.93553e-08	0.455065	0.943	1	1
REACTOME_SYNTHESIS_OF_DNA	79	1.97502e-07	0.454807	1	1	1
REACTOME_TELOMERE_MAINTENANCE	45	1.32364e-07	0.454435	0.9998	1	1
KEGG_ALLOGRAFT_REJECTION	28	9.51335e-08	0.452711	0.9936	1	1
REACTOME_LATE_PHASE_OF_HIV_LIFE_CYCLE	96	2.37969e-07	0.444479	1	1	1
REACTOME_FORMATION_OF_INCISION_COMPLEX_IN_GG_NER	20	5.04984e-08	0.443198	0.9928	1	1
REACTOME_OLFACTORY_SIGNALING_PATHWAY	75	1.74732e-07	0.442922	0.9114	1	1
KEGG_INTESTINAL_IMMUNE_NETWORK_FOR_IGA_PRODUCTION	41	1.41646e-07	0.442846	0.9972	1	1
KEGG_RNA_POLYMERASE	27	7.11348e-08	0.442712	0.9978	1	1
REACTOME_RNA_POL_II_TRANSCRIPTION_PRE_INITIATION_AND_PROMOTER_OPENING	39	9.82397e-08	0.437453	0.9994	1	1
REACTOME_S_PHASE	94	2.29305e-07	0.436823	1	1	1
REACTOME_RNA_POL_I_RNA_POL_III_AND_MITOCHONDRIAL_TRANSCRIPTION	75	1.9972e-07	0.434105	1	1	1
REACTOME_SRP_DEPENDENT_COTRANSLATIONAL_PROTEIN_TARGETING_TO_MEMBRANE	95	1.79919e-07	0.432298	1	1	1
REACTOME_TRANSCRIPTION_COUPLED_NER_TC_NER	41	1.09217e-07	0.429564	1	1	1
REACTOME_METABOLISM_OF_NON_CODING_RNA	43	1.08189e-07	0.426723	1	1	1
PID_MYC_PATHWAY	23	5.72085e-08	0.416984	0.9976	1	1
REACTOME_RNA_POL_II_PRE_TRANSCRIPTION_EVENTS	56	1.29039e-07	0.414583	1	1	1
REACTOME_ORC1_REMOVAL_FROM_CHROMATIN	57	1.15102e-07	0.41209	1	1	1
BIOCARTA_CD40_PATHWAY	15	3.69701e-08	0.410658	1	1	1
REACTOME_RNA_POL_I_TRANSCRIPTION_INITIATION	21	4.45632e-08	0.40993	0.9952	1	1
REACTOME_ELONGATION_ARREST_AND_RECOVERY	29	5.97609e-08	0.40379	1	1	1
REACTOME_ASSEMBLY_OF_THE_PRE_REPLICATIVE_COMPLEX	55	1.11721e-07	0.403269	1	1	1
REACTOME_ACTIVATION_OF_THE_MRNA_UPON_BINDING_OF_THE_CAP_BINDING_COMPLEX_AND_EIFS_AND_SUBSEQUENT_BINDING_TO_43S	40	7.20138e-08	0.402728	0.9998	1	1
REACTOME_MITOCHONDRIAL_TRNA_AMINOACYLATION	16	3.42144e-08	0.399336	0.9942	1	1
REACTOME_SMAD2_SMAD3_SMAD4_HETEROTRIMER_REGULATES_TRANSCRIPTION	23	5.07979e-08	0.399065	0.9956	1	1
KEGG_SPLICEOSOME	93	1.89393e-07	0.397374	1	1	1
REACTOME_G2_M_CHECKPOINTS	32	9.0835e-08	0.393995	0.9994	1	1
REACTOME_DEADENYLATION_DEPENDENT_MRNA_DECAY	40	9.29429e-08	0.393268	1	1	1
KEGG_HOMOLOGOUS_RECOMBINATION	26	6.72557e-08	0.384489	0.9878	1	1
REACTOME_REGULATION_OF_APOPTOSIS	53	9.6438e-08	0.383394	1	1	1
REACTOME_MRNA_SPLICING	76	1.54884e-07	0.381784	1	1	1
REACTOME_RNA_POL_III_TRANSCRIPTION	33	7.78442e-08	0.380673	1	1	1
REACTOME_PEPTIDE_CHAIN_ELONGATION	74	1.18072e-07	0.379337	1	1	1
REACTOME_MITOTIC_PROMETAPHASE	73	1.9345e-07	0.379302	1	1	1
REACTOME_ACTIVATION_OF_NF_KAPPAB_IN_B_CELLS	57	9.81781e-08	0.374291	1	1	1
REACTOME_MRNA_SPLICING_MINOR_PATHWAY	35	6.98308e-08	0.371283	1	1	1
REACTOME_MEIOTIC_RECOMBINATION	43	1.10576e-07	0.370079	1	1	1
REACTOME_RNA_POL_II_TRANSCRIPTION	88	1.82522e-07	0.367604	1	1	1
BIOCARTA_ATRBRCA_PATHWAY	20	5.59593e-08	0.365271	0.95	1	1
REACTOME_DESTABILIZATION_OF_MRNA_BY_KSRP	16	3.4463e-08	0.363378	0.9984	1	1
REACTOME_TRANSPORT_OF_MATURE_MRNA_DERIVED_FROM_AN_INTRONLESS_TRANSCRIPT	33	7.14258e-08	0.36209	1	1	1
REACTOME_DESTABILIZATION_OF_MRNA_BY_AUF1_HNRNP_D0	47	7.22898e-08	0.360027	1	1	1
PID_ATR_PATHWAY	37	8.70869e-08	0.357495	1	1	1
REACTOME_FORMATION_OF_RNA_POL_II_ELONGATION_COMPLEX_	40	7.62106e-08	0.357096	1	1	1
PID_FANCONI_PATHWAY	42	1.11236e-07	0.356773	0.9976	1	1
REACTOME_NONSENSE_MEDIATED_DECAY_ENHANCED_BY_THE_EXON_JUNCTION_COMPLEX	92	1.39595e-07	0.353066	1	1	1
REACTOME_DESTABILIZATION_OF_MRNA_BY_TRISTETRAPROLIN_TTP	16	3.47874e-08	0.348315	0.9976	1	1
REACTOME_DEPOSITION_OF_NEW_CENPA_CONTAINING_NUCLEOSOMES_AT_THE_CENTROMERE	33	8.53424e-08	0.343254	1	1	1
REACTOME_RNA_POL_III_TRANSCRIPTION_TERMINATION	19	4.05672e-08	0.342552	0.9956	1	1
REACTOME_INFLUENZA_VIRAL_RNA_TRANSCRIPTION_AND_REPLICATION	88	1.32848e-07	0.341989	1	1	1
REACTOME_RNA_POL_III_TRANSCRIPTION_INITIATION_FROM_TYPE_2_PROMOTER	23	4.63456e-08	0.337144	0.9996	1	1
KEGG_RIBOSOME	75	1.07912e-07	0.334629	1	1	1
REACTOME_TRANSPORT_OF_MATURE_TRANSCRIPT_TO_CYTOPLASM	44	8.50108e-08	0.334475	1	1	1
REACTOME_FORMATION_OF_THE_TERNARY_COMPLEX_AND_SUBSEQUENTLY_THE_43S_COMPLEX	34	5.07792e-08	0.333987	1	1	1
REACTOME_3_UTR_MEDIATED_TRANSLATIONAL_REGULATION	80	1.12721e-07	0.333301	1	1	1
REACTOME_REGULATORY_RNA_PATHWAYS	23	3.79615e-08	0.33305	0.9996	1	1
REACTOME_MICRORNA_MIRNA_BIOGENESIS	20	3.35552e-08	0.323536	0.9972	1	1
REACTOME_PROCESSING_OF_CAPPED_INTRONLESS_PRE_MRNA	21	4.11261e-08	0.321311	0.9998	1	1
REACTOME_ABORTIVE_ELONGATION_OF_HIV1_TRANSCRIPT_IN_THE_ABSENCE_OF_TAT	22	3.74721e-08	0.320473	0.9992	1	1
KEGG_PROTEASOME	42	5.57416e-08	0.319931	1	1	1
REACTOME_DESTABILIZATION_OF_MRNA_BY_BRF1	16	3.15702e-08	0.319454	0.9966	1	1
REACTOME_RNA_POL_I_TRANSCRIPTION_TERMINATION	20	3.33588e-08	0.318636	0.9998	1	1
REACTOME_FORMATION_OF_THE_HIV1_EARLY_ELONGATION_COMPLEX	31	5.29797e-08	0.315313	1	1	1
REACTOME_FORMATION_OF_TRANSCRIPTION_COUPLED_NER_TC_NER_REPAIR_COMPLEX	26	4.86902e-08	0.315242	1	1	1
REACTOME_ER_PHAGOSOME_PATHWAY	55	8.2477e-08	0.314938	1	1	1
REACTOME_CROSS_PRESENTATION_OF_SOLUBLE_EXOGENOUS_ANTIGENS_ENDOSOMES	44	6.33434e-08	0.313953	1	1	1
REACTOME_MRNA_CAPPING	28	4.76375e-08	0.311605	1	1	1
REACTOME_PACKAGING_OF_TELOMERE_ENDS	22	4.48827e-08	0.308632	1	1	1
REACTOME_RNA_POL_III_TRANSCRIPTION_INITIATION_FROM_TYPE_3_PROMOTER	26	5.21873e-08	0.308385	1	1	1
REACTOME_VIF_MEDIATED_DEGRADATION_OF_APOBEC3G	47	6.38599e-08	0.305927	1	1	1
REACTOME_CDK_MEDIATED_PHOSPHORYLATION_AND_REMOVAL_OF_CDC6	44	5.85895e-08	0.30402	1	1	1
REACTOME_REGULATION_OF_MITOTIC_CELL_CYCLE	71	1.15906e-07	0.290438	1	1	1
REACTOME_CYCLIN_E_ASSOCIATED_EVENTS_DURING_G1_S_TRANSITION_	59	8.58761e-08	0.285157	1	1	1
REACTOME_SCFSKP2_MEDIATED_DEGRADATION_OF_P27_P21	50	6.86693e-08	0.284446	1	1	1
REACTOME_RNA_POL_III_CHAIN_ELONGATION	17	3.04371e-08	0.280412	0.9962	1	1
REACTOME_CLEAVAGE_OF_GROWING_TRANSCRIPT_IN_THE_TERMINATION_REGION_	32	5.35829e-08	0.280387	1	1	1
PID_PLK1_PATHWAY	37	6.91848e-08	0.277832	1	1	1
REACTOME_CELL_CYCLE_CHECKPOINTS	99	1.64285e-07	0.276216	1	1	1
REACTOME_MRNA_3_END_PROCESSING	23	3.64597e-08	0.274587	1	1	1
REACTOME_CDT1_ASSOCIATION_WITH_THE_CDC6_ORC_ORIGIN_COMPLEX	46	5.85709e-08	0.267382	1	1	1
REACTOME_P53_DEPENDENT_G1_DNA_DAMAGE_RESPONSE	51	6.43351e-08	0.265281	1	1	1
REACTOME_AUTODEGRADATION_OF_THE_E3_UBIQUITIN_LIGASE_COP1	45	5.30268e-08	0.260925	1	1	1
REACTOME_P53_INDEPENDENT_G1_S_DNA_DAMAGE_CHECKPOINT	46	5.47473e-08	0.253281	1	1	1
REACTOME_SCF_BETA_TRCP_MEDIATED_DEGRADATION_OF_EMI1	46	5.14547e-08	0.244761	1	1	1
BIOCARTA_PROTEASOME_PATHWAY	26	2.23157e-08	0.23196	1	1	1
REACTOME_APC_C_CDH1_MEDIATED_DEGRADATION_OF_CDC20_AND_OTHER_APC_C_CDH1_TARGETED_PROTEINS_IN_LATE_MITOSIS_EARLY_G1	60	7.00898e-08	0.222075	1	1	1
REACTOME_AUTODEGRADATION_OF_CDH1_BY_CDH1_APC_C	53	5.53958e-08	0.214619	1	1	1
REACTOME_G0_AND_EARLY_G1	19	2.65957e-08	0.199399	0.999	1	1
REACTOME_APC_C_CDC20_MEDIATED_DEGRADATION_OF_MITOTIC_PROTEINS	60	6.20159e-08	0.196274	1	1	1
BIOCARTA_G1_PATHWAY	26	3.11669e-08	0.184813	1	1	1
BIOCARTA_CELLCYCLE_PATHWAY	22	2.23999e-08	0.148072	1	1	1
REACTOME_APC_C_CDC20_MEDIATED_DEGRADATION_OF_CYCLIN_B	16	1.48429e-08	0.132037	0.999	1	1
REACTOME_PHOSPHORYLATION_OF_THE_APC_C	15	1.13607e-08	0.10743	1	1	1
REACTOME_APC_CDC20_MEDIATED_DEGRADATION_OF_NEK2A	19	1.50257e-08	0.106451	1	1	1

## Sheet: Table S6
Table S6. The results of canonical pathway association analysis from Signal2Noise:Mean (Kidney & Liver)
sorted by FDR and NAS
GENE SET NAME	SIZE	AS	NAS	P-VALUE	FDR	FWER
BIOCARTA_COMP_PATHWAY	16	0.000163753	2.62674	0.0002	0.0002	0.0002
REACTOME_CYTOCHROME_P450_ARRANGED_BY_SUBSTRATE_TYPE	49	0.000152348	2.32257	0.0002	0.0002	0.0002
KEGG_STEROID_HORMONE_BIOSYNTHESIS	43	0.000137192	2.14184	0.0002	0.0002	0.0002
REACTOME_HDL_MEDIATED_LIPID_TRANSPORT	15	0.000136899	2.11194	0.0002	0.0002	0.0002
REACTOME_INTRINSIC_PATHWAY	17	0.000126664	1.98792	0.0002	0.0002	0.0002
REACTOME_XENOBIOTICS	15	0.000224533	3.54785	0.0002	0.0002	0.0002
BIOCARTA_AMI_PATHWAY	19	0.000199736	3.21483	0.0002	0.0002	0.0002
BIOCARTA_INTRINSIC_PATHWAY	23	0.000194243	3.14191	0.0002	0.0002	0.0002
REACTOME_COMPLEMENT_CASCADE	28	0.000175156	2.8178	0.0002	0.0002	0.0002
KEGG_COMPLEMENT_AND_COAGULATION_CASCADES	66	0.000166687	2.67801	0.0002	0.0002	0.0002
REACTOME_BILE_ACID_AND_BILE_SALT_METABOLISM	26	0.000173073	2.67775	0.0002	0.0002	0.0002
KEGG_PRIMARY_BILE_ACID_BIOSYNTHESIS	15	0.000165165	2.54979	0.0002	0.0002	0.0002
KEGG_RETINOL_METABOLISM	46	0.000163234	2.54975	0.0002	0.0002	0.0002
REACTOME_SYNTHESIS_OF_BILE_ACIDS_AND_BILE_SALTS	18	0.000162855	2.51223	0.0002	0.0002	0.0002
REACTOME_FORMATION_OF_FIBRIN_CLOT_CLOTTING_CASCADE	32	0.00015176	2.41471	0.0002	0.0002	0.0002
REACTOME_CHYLOMICRON_MEDIATED_LIPID_TRANSPORT	15	0.000141734	2.35018	0.0002	0.0002	0.0002
REACTOME_LIPOPROTEIN_METABOLISM	27	0.000145877	2.33331	0.0002	0.0002	0.0002
KEGG_LINOLEIC_ACID_METABOLISM	27	0.00015048	2.29697	0.0002	0.0002	0.0002
KEGG_PROXIMAL_TUBULE_BICARBONATE_RECLAMATION	22	0.000141864	2.27107	0.0002	0.0002	0.0002
KEGG_DRUG_METABOLISM_CYTOCHROME_P450	57	0.000144607	2.26315	0.0002	0.0002	0.0002
REACTOME_PHASE1_FUNCTIONALIZATION_OF_COMPOUNDS	67	0.000145658	2.25748	0.0002	0.0002	0.0002
KEGG_METABOLISM_OF_XENOBIOTICS_BY_CYTOCHROME_P450	56	0.000145956	2.25688	0.0002	0.0002	0.0002
REACTOME_REGULATION_OF_INSULIN_LIKE_GROWTH_FACTOR_IGF_ACTIVITY_BY_INSULIN_LIKE_GROWTH_FACTOR_BINDING_PROTEINS_IGFBPS	16	0.000131199	2.17718	0.0002	0.0002	0.0002
PID_INTEGRIN3_PATHWAY	42	0.000131978	2.14097	0.0002	0.0002	0.0002
REACTOME_TRANSFERRIN_ENDOCYTOSIS_AND_RECYCLING	24	0.000131119	2.10371	0.0002	0.0002	0.0002
PID_INTEGRIN2_PATHWAY	28	0.000133604	2.07406	0.0002	0.0002	0.0002
KEGG_RENIN_ANGIOTENSIN_SYSTEM	16	0.000123907	2.04607	0.0002	0.0002	0.0002
REACTOME_INSULIN_RECEPTOR_RECYCLING	22	0.000124885	2.01719	0.0002	0.0002	0.0002
REACTOME_AMINO_ACID_TRANSPORT_ACROSS_THE_PLASMA_MEMBRANE	30	0.000128495	1.9852	0.0002	0.0002	0.0002
REACTOME_IRON_UPTAKE_AND_TRANSPORT	33	0.000119846	1.985	0.0002	0.0002	0.0002
KEGG_NITROGEN_METABOLISM	22	0.000127389	1.94866	0.0002	0.0002125	0.0006
KEGG_DRUG_METABOLISM_OTHER_ENZYMES	37	0.000125179	1.95201	0.0002	0.000212903	0.0006
REACTOME_PHASE_II_CONJUGATION	51	0.000120059	1.90726	0.0002	0.000264706	0.0024
REACTOME_GRB2_SOS_PROVIDES_LINKAGE_TO_MAPK_SIGNALING_FOR_INTERGRINS_	15	0.000116063	1.90993	0.0002	0.000266667	0.0024
REACTOME_P130CAS_LINKAGE_TO_MAPK_SIGNALING_FOR_INTEGRINS	15	0.000120437	1.89641	0.0002	0.00032973	0.005
KEGG_ALDOSTERONE_REGULATED_SODIUM_REABSORPTION	40	0.000121575	1.89725	0.0002	0.000333333	0.005
REACTOME_GLYCOLYSIS	26	0.000111779	1.89311	0.0002	0.000336842	0.0054
REACTOME_LIPID_DIGESTION_MOBILIZATION_AND_TRANSPORT	43	0.000116458	1.89939	0.0002	0.000337143	0.005
PID_INTEGRIN1_PATHWAY	64	0.000119846	1.88875	0.0002	0.000364103	0.0066
REACTOME_SULFUR_AMINO_ACID_METABOLISM	22	0.000108192	1.87217	0.0002	0.000505	0.0108
KEGG_PENTOSE_AND_GLUCURONATE_INTERCONVERSIONS	16	0.000116373	1.8708	0.0002	0.000531707	0.0122
PID_INTEGRIN_CS_PATHWAY	25	0.000119203	1.84786	0.0002	0.000614286	0.016
REACTOME_INTEGRIN_CELL_SURFACE_INTERACTIONS	78	0.000112741	1.82633	0.0002	0.000711628	0.018
PID_INTEGRIN5_PATHWAY	17	0.000115944	1.81821	0.0002	0.000840909	0.0204
KEGG_TRYPTOPHAN_METABOLISM	38	0.000106141	1.79949	0.0002	0.00105333	0.0258
REACTOME_TRANSPORT_OF_GLUCOSE_AND_OTHER_SUGARS_BILE_SALTS_AND_ORGANIC_ACIDS_METAL_IONS_AND_AMINE_COMPOUNDS	84	0.000115698	1.79144	0.0002	0.00114783	0.0266
REACTOME_ABC_FAMILY_PROTEINS_MEDIATED_TRANSPORT	33	0.000115413	1.78641	0.0002	0.00122979	0.028
REACTOME_FATTY_ACYL_COA_BIOSYNTHESIS	17	0.000104163	1.78303	0.0002	0.00125	0.03
REACTOME_LATENT_INFECTION_OF_HOMO_SAPIENS_WITH_MYCOBACTERIUM_TUBERCULOSIS	28	0.000113392	1.77356	0.0002	0.00137551	0.0344
REACTOME_BASIGIN_INTERACTIONS	24	0.000114523	1.77226	0.0002	0.00138	0.0344
REACTOME_RESPONSE_TO_ELEVATED_PLATELET_CYTOSOLIC_CA2_	73	0.000109074	1.75905	0.0002	0.00147308	0.0402
REACTOME_TRIGLYCERIDE_BIOSYNTHESIS	30	0.000102317	1.76237	0.0002	0.00149412	0.04
KEGG_GLYCINE_SERINE_AND_THREONINE_METABOLISM	29	0.000104501	1.74854	0.0002	0.00155094	0.0454
KEGG_MATURITY_ONSET_DIABETES_OF_THE_YOUNG	19	0.000111614	1.7404	0.0002	0.0015963	0.0486
PID_UPA_UPAR_PATHWAY	39	0.000109075	1.73954	0.0002	0.00164	0.0512
KEGG_STARCH_AND_SUCROSE_METABOLISM	36	0.000109371	1.73275	0.0002	0.00165172	0.0544
KEGG_ABC_TRANSPORTERS	44	0.000111809	1.73289	0.0002	0.00167719	0.0544
PID_HNF3APATHWAY	42	0.000105655	1.73415	0.0002	0.00168214	0.0532
PID_HNF3BPATHWAY	40	0.000105074	1.72283	0.0002	0.00174237	0.06
PID_S1P_S1P1_PATHWAY	19	0.000103408	1.71369	0.0002	0.00182258	0.068
KEGG_PRION_DISEASES	34	0.000105656	1.71424	0.0002	0.00183934	0.0674
KEGG_BUTANOATE_METABOLISM	31	9.85311e-05	1.71518	0.0002	0.00185667	0.0668
REACTOME_STEROID_HORMONES	28	0.000113753	1.70418	0.0002	0.00193016	0.074
REACTOME_CELL_SURFACE_INTERACTIONS_AT_THE_VASCULAR_WALL	84	0.0001063	1.6936	0.0002	0.00196176	0.0794
REACTOME_ACTIVATED_AMPK_STIMULATES_FATTY_ACID_OXIDATION_IN_MUSCLE	16	0.000101207	1.69576	0.0002	0.00197576	0.0772
REACTOME_GLUCOSE_METABOLISM	61	0.000101432	1.70109	0.0002	0.00198125	0.076
KEGG_FATTY_ACID_METABOLISM	38	9.82672e-05	1.69415	0.0002	0.00198806	0.0794
KEGG_CYSTEINE_AND_METHIONINE_METABOLISM	31	0.000103109	1.69631	0.0002	0.00199385	0.0768
KEGG_PPAR_SIGNALING_PATHWAY	65	0.000105581	1.68279	0.0002	0.00228406	0.0986
KEGG_HISTIDINE_METABOLISM	27	0.000101618	1.66527	0.0002	0.00277808	0.129
REACTOME_AMINO_ACID_AND_OLIGOPEPTIDE_SLC_TRANSPORTERS	48	0.000108231	1.66543	0.0002	0.00280833	0.1286
KEGG_ARGININE_AND_PROLINE_METABOLISM	51	9.69984e-05	1.66589	0.0002	0.00284507	0.1286
REACTOME_TRANSPORT_OF_INORGANIC_CATIONS_ANIONS_AND_AMINO_ACIDS_OLIGOPEPTIDES	90	0.000108362	1.66617	0.0002	0.00288	0.1286
KEGG_ARACHIDONIC_ACID_METABOLISM	51	0.000108661	1.65421	0.0002	0.00315946	0.1468
REACTOME_TRANSPORT_OF_VITAMINS_NUCLEOSIDES_AND_RELATED_MOLECULES	31	0.000104664	1.65051	0.0002	0.00326667	0.1526
KEGG_GLYCOLYSIS_GLUCONEOGENESIS	59	9.94192e-05	1.61672	0.0002	0.00471053	0.2154
REACTOME_NUCLEAR_RECEPTOR_TRANSCRIPTION_PATHWAY	44	0.000103149	1.61442	0.0002	0.00479481	0.2196
REACTOME_INTEGRIN_ALPHAIIB_BETA3_SIGNALING	27	9.87838e-05	1.60813	0.0002	0.00487	0.2256
REACTOME_METABOLISM_OF_STEROID_HORMONES_AND_VITAMINS_A_AND_D	34	0.000106923	1.60889	0.0002	0.00491646	0.2256
KEGG_BETA_ALANINE_METABOLISM	22	9.04728e-05	1.60993	0.0002	0.0049359	0.225
PID_HIF1_TFPATHWAY	60	9.45874e-05	1.59443	0.0002	0.00559268	0.2496
REACTOME_TIGHT_JUNCTION_INTERACTIONS	28	0.000103226	1.5945	0.0002	0.00565679	0.2494
KEGG_FRUCTOSE_AND_MANNOSE_METABOLISM	33	9.94624e-05	1.59298	0.0002	0.00567229	0.2558
KEGG_VIBRIO_CHOLERAE_INFECTION	50	9.63085e-05	1.58618	0.0002	0.00607857	0.273
KEGG_SELENOAMINO_ACID_METABOLISM	21	9.19113e-05	1.58255	0.0002	0.00632471	0.2808
REACTOME_METAL_ION_SLC_TRANSPORTERS	22	9.74343e-05	1.58004	0.0002	0.00647442	0.2886
PID_AVB3_INTEGRIN_PATHWAY	71	9.75981e-05	1.56904	0.0002	0.00725977	0.3152
KEGG_BIOSYNTHESIS_OF_UNSATURATED_FATTY_ACIDS	18	9.42513e-05	1.5563	0.0002	0.00822022	0.3538
KEGG_GALACTOSE_METABOLISM	25	9.92356e-05	1.55719	0.0002	0.00823409	0.3524
KEGG_ONE_CARBON_POOL_BY_FOLATE	16	9.25701e-05	1.55289	0.0012	0.00844	0.361
REACTOME_PTM_GAMMA_CARBOXYLATION_HYPUSINE_FORMATION_AND_ARYLSULFATASE_ACTIVATION	24	9.64389e-05	1.53415	0.0016	0.0104848	0.4248
KEGG_CITRATE_CYCLE_TCA_CYCLE	29	9.07223e-05	1.53494	0.0002	0.0104857	0.4212
REACTOME_ION_TRANSPORT_BY_P_TYPE_ATPASES	31	9.9377e-05	1.53138	0.0002	0.0107204	0.431
BIOCARTA_NO1_PATHWAY	26	9.81444e-05	1.52175	0.0002	0.0119638	0.4724
REACTOME_TERMINATION_OF_O_GLYCAN_BIOSYNTHESIS	18	9.66002e-05	1.51482	0.0002	0.0128737	0.496
PID_RXR_VDR_PATHWAY	25	9.47421e-05	1.51363	0.0002	0.0129021	0.498
REACTOME_ENDOGENOUS_STEROLS	15	0.00010161	1.50846	0.0002	0.0134184	0.5156
BIOCARTA_IGF1_PATHWAY	20	8.60429e-05	1.50901	0.0002	0.0134804	0.5152
BIOCARTA_IL17_PATHWAY	15	9.84507e-05	1.50657	0.0022	0.0135111	0.5184
REACTOME_PYRUVATE_METABOLISM	16	9.48744e-05	1.50243	0.0036	0.014072	0.5382
BIOCARTA_LAIR_PATHWAY	16	9.48836e-05	1.49805	0.0002	0.0146634	0.5564
REACTOME_REGULATION_OF_BETA_CELL_DEVELOPMENT	22	9.56464e-05	1.49347	0.0002	0.0153471	0.571
KEGG_GLYCEROLIPID_METABOLISM	41	9.17121e-05	1.49233	0.0002	0.0154	0.577
REACTOME_PLATELET_AGGREGATION_PLUG_FORMATION	35	9.42376e-05	1.481	0.0002	0.0177442	0.6206
REACTOME_NETRIN1_SIGNALING	37	9.35707e-05	1.47702	0.0002	0.0181537	0.6322
KEGG_ALANINE_ASPARTATE_AND_GLUTAMATE_METABOLISM	31	8.85251e-05	1.47787	0.0002	0.0182547	0.6302
BIOCARTA_UCALPAIN_PATHWAY	15	8.97184e-05	1.4773	0.0014	0.0182617	0.6312
PID_EPHRINBREVPATHWAY	30	9.36806e-05	1.47833	0.0002	0.0183162	0.6296
PID_ARF6_PATHWAY	28	9.46835e-05	1.47333	0.0002	0.0187327	0.6438
REACTOME_SIGNALING_BY_ROBO_RECEPTOR	29	8.71936e-05	1.47411	0.0002	0.018745	0.6408
BIOCARTA_HER2_PATHWAY	22	8.66707e-05	1.46684	0.0002	0.0200607	0.666
REACTOME_GLUCONEOGENESIS	30	8.67153e-05	1.46734	0.0002	0.0201369	0.664
PID_RHOA_REG_PATHWAY	40	8.8918e-05	1.46508	0.0002	0.0203646	0.6726
REACTOME_LYSOSOME_VESICLE_BIOGENESIS	22	8.49169e-05	1.46403	0.0016	0.0204667	0.6768
REACTOME_NEPHRIN_INTERACTIONS	17	8.84639e-05	1.45599	0.008	0.0227287	0.7158
KEGG_ECM_RECEPTOR_INTERACTION	80	9.39046e-05	1.45447	0.0002	0.0230552	0.7202
PID_SYNDECAN_4_PATHWAY	32	9.24812e-05	1.44584	0.0002	0.0255761	0.7616
PID_INTEGRIN_A9B1_PATHWAY	23	9.13802e-05	1.44305	0.0002	0.026	0.772
SA_B_CELL_RECEPTOR_COMPLEXES	24	8.59089e-05	1.44237	0.0002	0.0260132	0.7732
REACTOME_PYRUVATE_METABOLISM_AND_CITRIC_ACID_TCA_CYCLE	37	8.88938e-05	1.44344	0.0002	0.0260908	0.7712
BIOCARTA_NKCELLS_PATHWAY	17	8.60516e-05	1.44373	0.0124	0.0262186	0.7712
REACTOME_ACYL_CHAIN_REMODELLING_OF_PC	16	9.54155e-05	1.44034	0.0038	0.0265279	0.782
REACTOME_GENERATION_OF_SECOND_MESSENGER_MOLECULES	23	9.08989e-05	1.4378	0.0024	0.0270258	0.795
KEGG_TYROSINE_METABOLISM	38	8.98529e-05	1.43807	0.0012	0.0270878	0.794
KEGG_EPITHELIAL_CELL_SIGNALING_IN_HELICOBACTER_PYLORI_INFECTION	62	8.87617e-05	1.43657	0.0002	0.027176	0.7988
PID_S1P_S1P3_PATHWAY	25	8.87346e-05	1.43307	0.0002	0.0283714	0.8184
REACTOME_ABCA_TRANSPORTERS_IN_LIPID_HOMEOSTASIS	17	9.51252e-05	1.42984	0.005	0.0290609	0.8284
KEGG_PYRUVATE_METABOLISM	40	8.55762e-05	1.43021	0.0002	0.0291606	0.826
KEGG_PENTOSE_PHOSPHATE_PATHWAY	25	8.51747e-05	1.42883	0.0002	0.0292	0.8324
PID_EPHA2_FWDPATHWAY	18	8.2007e-05	1.42637	0.0078	0.0292617	0.844
REACTOME_PPARA_ACTIVATES_GENE_EXPRESSION	82	8.72402e-05	1.42639	0.0002	0.0294803	0.844
BIOCARTA_IL10_PATHWAY	17	8.46437e-05	1.42678	0.004	0.0295206	0.8424
REACTOME_PLATELET_SENSITIZATION_BY_LDL	16	8.69695e-05	1.4269	0.0072	0.0297062	0.8418
KEGG_GLUTATHIONE_METABOLISM	44	8.7921e-05	1.42499	0.0002	0.0297075	0.8498
BIOCARTA_SPPA_PATHWAY	19	8.84586e-05	1.41647	0.0004	0.0329676	0.8938
BIOCARTA_MCALPAIN_PATHWAY	22	8.90392e-05	1.41666	0.0002	0.0331141	0.8938
REACTOME_ACTIVATED_NOTCH1_TRANSMITS_SIGNAL_TO_THE_NUCLEUS	24	8.84346e-05	1.4148	0.0118	0.0335241	0.8998
PID_RHOA_PATHWAY	41	8.33726e-05	1.40985	0.001	0.0355725	0.9172
KEGG_STEROID_BIOSYNTHESIS	16	8.17606e-05	1.40291	0.0058	0.0387209	0.9452
REACTOME_SIGNAL_TRANSDUCTION_BY_L1	32	8.8733e-05	1.40072	0.0002	0.03971	0.9524
REACTOME_CITRIC_ACID_CYCLE_TCA_CYCLE	18	8.14346e-05	1.39945	0.0142	0.0401915	0.953
PID_AVB3_OPN_PATHWAY	31	8.09547e-05	1.39278	0.0002	0.0435577	0.9652
PID_IL12_STAT4PATHWAY	32	9.01057e-05	1.39048	0.0002	0.0446601	0.9688
KEGG_HYPERTROPHIC_CARDIOMYOPATHY_HCM	81	8.99416e-05	1.38924	0.0002	0.0451625	0.9702
REACTOME_GPVI_MEDIATED_ACTIVATION_CASCADE	30	8.32097e-05	1.38472	0.0068	0.0476207	0.9778
PID_PRLSIGNALINGEVENTSPATHWAY	21	8.34677e-05	1.38275	0.0028	0.0485616	0.9814
REACTOME_ZINC_TRANSPORTERS	15	8.44815e-05	1.37845	0.0032	0.0512503	0.9846
REACTOME_CGMP_EFFECTS	19	9.13691e-05	1.37793	0.0046	0.0512689	0.985
REACTOME_O_LINKED_GLYCOSYLATION_OF_MUCINS	50	8.9228e-05	1.377	0.0002	0.0516094	0.9856
REACTOME_SIGNALING_BY_INSULIN_RECEPTOR	98	8.57065e-05	1.3765	0.0002	0.05166	0.9866
BIOCARTA_BAD_PATHWAY	26	8.42687e-05	1.37462	0.0002	0.0528265	0.9878
BIOCARTA_IL22BP_PATHWAY	16	8.09606e-05	1.37378	0.019	0.0530447	0.9878
REACTOME_REGULATION_OF_GENE_EXPRESSION_IN_BETA_CELLS	16	8.83186e-05	1.37267	0.0036	0.0535229	0.9888
REACTOME_CELL_CELL_JUNCTION_ORGANIZATION	53	8.76724e-05	1.37041	0.0002	0.0548701	0.9908
PID_SYNDECAN_1_PATHWAY	46	8.80053e-05	1.36922	0.0002	0.0550564	0.9912
REACTOME_ACYL_CHAIN_REMODELLING_OF_PE	17	9.08083e-05	1.36935	0.0144	0.0553445	0.9912
REACTOME_AMINE_COMPOUND_SLC_TRANSPORTERS	27	9.20145e-05	1.36794	0.0002	0.055749	0.9918
REACTOME_TRANSPORT_TO_THE_GOLGI_AND_SUBSEQUENT_MODIFICATION	32	8.30975e-05	1.36696	0.0006	0.0561316	0.9936
REACTOME_EICOSANOID_LIGAND_BINDING_RECEPTORS	15	9.32691e-05	1.36628	0.0184	0.0562088	0.994
KEGG_O_GLYCAN_BIOSYNTHESIS	28	8.84453e-05	1.36334	0.0002	0.0581587	0.9958
PID_ECADHERIN_STABILIZATION_PATHWAY	41	8.19681e-05	1.36102	0.0022	0.0596286	0.9958
PID_GLYPICAN_1PATHWAY	25	8.80453e-05	1.35763	0.0014	0.0607091	0.9968
KEGG_CARDIAC_MUSCLE_CONTRACTION	68	8.6978e-05	1.35782	0.0002	0.0609366	0.9968
PID_NEPHRIN_NEPH1_PATHWAY	30	8.18932e-05	1.35685	0.0002	0.0609398	0.9968
REACTOME_THE_ROLE_OF_NEF_IN_HIV1_REPLICATION_AND_DISEASE_PATHOGENESIS	27	7.73239e-05	1.35847	0.0058	0.0612111	0.9968
KEGG_PEROXISOME	71	8.34933e-05	1.35789	0.0002	0.0612405	0.9968
KEGG_PORPHYRIN_AND_CHLOROPHYLL_METABOLISM	29	8.29757e-05	1.35602	0.003	0.0612467	0.9968
REACTOME_NEF_MEDIATES_DOWN_MODULATION_OF_CELL_SURFACE_RECEPTORS_BY_RECRUITING_THEM_TO_CLATHRIN_ADAPTERS	20	7.72196e-05	1.35232	0.0114	0.064056	0.9968
BIOCARTA_IL2_PATHWAY	21	7.94887e-05	1.35058	0.0014	0.0649129	0.9968
REACTOME_N_GLYCAN_ANTENNAE_ELONGATION_IN_THE_MEDIAL_TRANS_GOLGI	18	8.50129e-05	1.35093	0.0066	0.064987	0.9968
PID_REELINPATHWAY	29	8.51587e-05	1.34995	0.0002	0.0650632	0.9976
PID_SHP2_PATHWAY	54	8.28438e-05	1.3493	0.0012	0.0652547	0.9976
KEGG_ARRHYTHMOGENIC_RIGHT_VENTRICULAR_CARDIOMYOPATHY_ARVC	73	8.71866e-05	1.34553	0.0002	0.0682671	0.9978
BIOCARTA_NO2IL12_PATHWAY	15	8.86901e-05	1.34365	0.0204	0.0695586	0.9978
PID_VEGFR1_2_PATHWAY	64	7.71077e-05	1.34276	0.0012	0.0699794	0.9978
PID_IL6_7PATHWAY	46	8.29701e-05	1.34149	0.0002	0.0707977	0.9992
KEGG_AMINO_SUGAR_AND_NUCLEOTIDE_SUGAR_METABOLISM	43	8.38929e-05	1.34029	0.0002	0.0714316	0.9992
KEGG_SPHINGOLIPID_METABOLISM	30	8.74457e-05	1.33871	0.0014	0.0724135	0.9992
BIOCARTA_EGF_PATHWAY	29	7.82041e-05	1.3357	0.0002	0.0747955	1
ST_GA12_PATHWAY	22	8.33598e-05	1.33482	0.0078	0.0748597	1
KEGG_RIBOFLAVIN_METABOLISM	16	8.30637e-05	1.33529	0.0024	0.0748633	1
KEGG_ALPHA_LINOLENIC_ACID_METABOLISM	17	8.92251e-05	1.33409	0.0202	0.075278	1
PID_AR_NONGENOMIC_PATHWAY	30	7.95698e-05	1.33362	0.0032	0.0753749	1
PID_FGF_PATHWAY	54	8.19454e-05	1.33261	0.0002	0.0758989	1
REACTOME_GABA_SYNTHESIS_RELEASE_REUPTAKE_AND_DEGRADATION	17	8.81882e-05	1.33064	0.0288	0.0766225	1
BIOCARTA_INSULIN_PATHWAY	21	7.61023e-05	1.33099	0.0036	0.0767527	1
REACTOME_SEMA4D_INDUCED_CELL_MIGRATION_AND_GROWTH_CONE_COLLAPSE	23	7.73668e-05	1.33126	0.0164	0.076853	1
PID_TAP63PATHWAY	51	8.11209e-05	1.32999	0.0002	0.0768947	1
REACTOME_SEMA4D_IN_SEMAPHORIN_SIGNALING	27	7.82082e-05	1.3294	0.035	0.0770593	1
PID_ARF6_TRAFFICKINGPATHWAY	44	8.21761e-05	1.32559	0.0004	0.0804419	1
PID_AMB2_NEUTROPHILS_PATHWAY	41	8.3108e-05	1.32577	0.0002	0.0806695	1
REACTOME_NEUROTRANSMITTER_RELEASE_CYCLE	34	8.72643e-05	1.32398	0.0004	0.0813627	1
KEGG_PROPANOATE_METABOLISM	31	7.27364e-05	1.32429	0.0138	0.0813917	1
BIOCARTA_IL12_PATHWAY	20	8.63215e-05	1.32269	0.0102	0.0823485	1
REACTOME_SIGNALING_BY_RHO_GTPASES	99	8.2659e-05	1.32123	0.0002	0.0831255	1
REACTOME_SYNTHESIS_OF_PA	22	8.29316e-05	1.32152	0.0152	0.0832103	1
PID_NECTIN_PATHWAY	30	7.43807e-05	1.31612	0.0262	0.0887168	1
PID_IL12_2PATHWAY	54	8.25941e-05	1.31348	0.0002	0.0915162	1
KEGG_DILATED_CARDIOMYOPATHY	88	8.5458e-05	1.31231	0.0002	0.0924824	1
REACTOME_NITRIC_OXIDE_STIMULATES_GUANYLATE_CYCLASE	24	8.69833e-05	1.31088	0.0086	0.093687	1
REACTOME_GLYCEROPHOSPHOLIPID_BIOSYNTHESIS	67	8.07567e-05	1.31033	0.0002	0.0939174	1
REACTOME_TCR_SIGNALING	45	8.22221e-05	1.30889	0.0008	0.0953832	1
BIOCARTA_NGF_PATHWAY	16	7.74524e-05	1.30809	0.0156	0.0958355	1
PID_INTEGRIN_A4B1_PATHWAY	33	8.07664e-05	1.30466	0.006	0.0996245	1
PID_A6B1_A6B4_INTEGRIN_PATHWAY	46	7.95082e-05	1.30285	0.0002	0.100911	1
PID_IGF1_PATHWAY	30	7.50334e-05	1.30322	0.014	0.100926	1
PID_S1P_S1P2_PATHWAY	23	8.04336e-05	1.30194	0.042	0.101665	1
REACTOME_CELL_JUNCTION_ORGANIZATION	71	8.30021e-05	1.30058	0.0002	0.101892	1
KEGG_PHENYLALANINE_METABOLISM	18	7.69564e-05	1.30105	0.0348	0.102306	1
KEGG_VALINE_LEUCINE_AND_ISOLEUCINE_DEGRADATION	42	7.14775e-05	1.30058	0.0206	0.102375	1
PID_BMPPATHWAY	38	8.05948e-05	1.29931	0.0072	0.103073	1
KEGG_PANTOTHENATE_AND_COA_BIOSYNTHESIS	16	8.35422e-05	1.29639	0.0378	0.106559	1
REACTOME_INWARDLY_RECTIFYING_K_CHANNELS	30	8.71981e-05	1.29595	0.009	0.106612	1
BIOCARTA_KERATINOCYTE_PATHWAY	43	7.82895e-05	1.29519	0.0002	0.107193	1
KEGG_ETHER_LIPID_METABOLISM	28	8.59146e-05	1.29393	0.0068	0.108393	1
REACTOME_RORA_ACTIVATES_CIRCADIAN_EXPRESSION	20	7.32711e-05	1.29192	0.0504	0.11011	1
BIOCARTA_CSK_PATHWAY	22	8.186e-05	1.29196	0.0318	0.110559	1
BIOCARTA_IL6_PATHWAY	21	7.42299e-05	1.28799	0.0092	0.114846	1
BIOCARTA_EDG1_PATHWAY	24	8.09467e-05	1.28836	0.0134	0.114866	1
REACTOME_PEROXISOMAL_LIPID_METABOLISM	17	8.00193e-05	1.28756	0.034	0.115015	1
PID_RAC1_REG_PATHWAY	36	7.748e-05	1.28573	0.0002	0.11718	1
BIOCARTA_GH_PATHWAY	26	7.49646e-05	1.28522	0.0448	0.1174	1
REACTOME_GLUTATHIONE_CONJUGATION	19	8.33698e-05	1.28295	0.07	0.120566	1
REACTOME_GLUTAMATE_NEUROTRANSMITTER_RELEASE_CYCLE	15	8.81138e-05	1.28038	0.0782	0.123358	1
REACTOME_GAP_JUNCTION_TRAFFICKING	22	8.56426e-05	1.28039	0.0444	0.123908	1
KEGG_ADIPOCYTOKINE_SIGNALING_PATHWAY	66	7.93554e-05	1.2791	0.0002	0.124812	1
REACTOME_GROWTH_HORMONE_RECEPTOR_SIGNALING	23	7.79073e-05	1.27609	0.0728	0.129256	1
PID_SYNDECAN_2_PATHWAY	32	7.7928e-05	1.27535	0.0246	0.129283	1
BIOCARTA_TID_PATHWAY	18	7.44818e-05	1.27564	0.032	0.129381	1
REACTOME_RESPIRATORY_ELECTRON_TRANSPORT_ATP_SYNTHESIS_BY_CHEMIOSMOTIC_COUPLING_AND_HEAT_PRODUCTION_BY_UNCOUPLING_PROTEINS_	76	7.61276e-05	1.27458	0.0762	0.129411	1
BIOCARTA_EIF4_PATHWAY	20	7.51799e-05	1.27483	0.1128	0.129575	1
PID_VEGFR1_PATHWAY	23	7.72377e-05	1.27359	0.0742	0.130437	1
KEGG_FC_GAMMA_R_MEDIATED_PHAGOCYTOSIS	84	7.69708e-05	1.27187	0.0036	0.130985	1
KEGG_PHOSPHATIDYLINOSITOL_SIGNALING_SYSTEM	63	8.02381e-05	1.27211	0.0002	0.131158	1
ST_ADRENERGIC	35	8.20744e-05	1.27105	0.0114	0.131209	1
PID_HIF2PATHWAY	30	7.18764e-05	1.27133	0.0112	0.131274	1
PID_ALPHASYNUCLEIN_PATHWAY	32	8.01468e-05	1.27226	0.0124	0.131415	1
BIOCARTA_EPO_PATHWAY	18	7.32623e-05	1.27241	0.0396	0.131756	1
KEGG_INOSITOL_PHOSPHATE_METABOLISM	44	7.87934e-05	1.26694	0.0088	0.137558	1
BIOCARTA_HSP27_PATHWAY	15	8.04109e-05	1.26608	0.0594	0.138467	1
KEGG_TYPE_II_DIABETES_MELLITUS	44	8.28409e-05	1.2634	0.0016	0.14261	1
BIOCARTA_PAR1_PATHWAY	35	8.08058e-05	1.26262	0.0114	0.143441	1
KEGG_HEMATOPOIETIC_CELL_LINEAGE	82	8.29187e-05	1.26188	0.0022	0.144193	1
BIOCARTA_TPO_PATHWAY	22	7.54116e-05	1.25902	0.0362	0.148622	1
REACTOME_PKB_MEDIATED_EVENTS	23	7.56102e-05	1.25786	0.044	0.150185	1
PID_IL2_1PATHWAY	54	7.48243e-05	1.25581	0.0074	0.15366	1
REACTOME_PI3K_AKT_ACTIVATION	27	7.73215e-05	1.25511	0.031	0.154371	1
KEGG_FC_EPSILON_RI_SIGNALING_PATHWAY	74	7.91217e-05	1.25457	0.0002	0.154799	1
REACTOME_NRAGE_SIGNALS_DEATH_THROUGH_JNK	42	7.92644e-05	1.25396	0.0068	0.155434	1
BIOCARTA_BIOPEPTIDES_PATHWAY	39	7.56928e-05	1.25246	0.001	0.15785	1
BIOCARTA_IGF1R_PATHWAY	23	7.22508e-05	1.25179	0.0106	0.15856	1
BIOCARTA_MAL_PATHWAY	18	7.15785e-05	1.24756	0.0286	0.16513	1
REACTOME_RESPIRATORY_ELECTRON_TRANSPORT	60	7.31268e-05	1.24775	0.1462	0.165336	1
KEGG_GLYCEROPHOSPHOLIPID_METABOLISM	64	7.98509e-05	1.24779	0.003	0.16595	1
PID_PDGFRAPATHWAY	21	7.38058e-05	1.24508	0.085	0.168786	1
PID_IL27PATHWAY	26	8.13451e-05	1.24512	0.0448	0.169383	1
PID_EPHA_FWDPATHWAY	33	7.89812e-05	1.24293	0.0106	0.171797	1
REACTOME_CELL_DEATH_SIGNALLING_VIA_NRAGE_NRIF_AND_NADE	55	7.87917e-05	1.24318	0.0092	0.171892	1
REACTOME_NA_CL_DEPENDENT_NEUROTRANSMITTER_TRANSPORTERS	17	8.45814e-05	1.24249	0.047	0.172151	1
REACTOME_IMMUNOREGULATORY_INTERACTIONS_BETWEEN_A_LYMPHOID_AND_A_NON_LYMPHOID_CELL	52	8.09074e-05	1.24207	0.0002	0.172405	1
BIOCARTA_ECM_PATHWAY	23	7.2245e-05	1.24111	0.0988	0.173683	1
REACTOME_SEMAPHORIN_INTERACTIONS	60	7.58485e-05	1.23929	0.032	0.175527	1
KEGG_PROSTATE_CANCER	85	7.53963e-05	1.23946	0.0002	0.175797	1
BIOCARTA_IL2RB_PATHWAY	38	7.62526e-05	1.23958	0.01	0.176211	1
BIOCARTA_SPRY_PATHWAY	18	7.24898e-05	1.2347	0.0184	0.184738	1
PID_THROMBIN_PAR1_PATHWAY	42	7.64786e-05	1.23425	0.0224	0.185031	1
BIOCARTA_CDMAC_PATHWAY	15	7.49217e-05	1.23059	0.089	0.191206	1
BIOCARTA_PDGF_PATHWAY	30	7.26361e-05	1.23115	0.0508	0.191371	1
BIOCARTA_MET_PATHWAY	35	7.37e-05	1.23066	0.0146	0.19176	1
BIOCARTA_PPARA_PATHWAY	51	7.14823e-05	1.22832	0.015	0.194889	1
PID_NETRIN_PATHWAY	31	7.35869e-05	1.22862	0.052	0.194955	1
ST_GRANULE_CELL_SURVIVAL_PATHWAY	26	7.9493e-05	1.22766	0.0482	0.195792	1
KEGG_THYROID_CANCER	29	7.50509e-05	1.22729	0.0468	0.196004	1
SIG_BCR_SIGNALING_PATHWAY	44	7.48696e-05	1.22413	0.0432	0.202793	1
PID_ANGIOPOIETINRECEPTOR_PATHWAY	49	7.14369e-05	1.22174	0.0214	0.207855	1
PID_PTP1BPATHWAY	52	7.62524e-05	1.21913	0.0068	0.213558	1
REACTOME_PI3K_CASCADE	63	7.69328e-05	1.21864	0.0012	0.21404	1
ST_G_ALPHA_I_PATHWAY	35	7.63897e-05	1.21824	0.0206	0.214322	1
BIOCARTA_BARRESTIN_SRC_PATHWAY	15	7.58061e-05	1.21649	0.1186	0.218	1
PID_AJDISS_2PATHWAY	46	7.37639e-05	1.21598	0.0312	0.218456	1
REACTOME_L1CAM_INTERACTIONS	76	7.84746e-05	1.21551	0.0006	0.218836	1
REACTOME_ION_CHANNEL_TRANSPORT	52	8.14033e-05	1.21241	0.01	0.226126	1
REACTOME_GRB2_EVENTS_IN_ERBB2_SIGNALING	21	7.5997e-05	1.21046	0.0704	0.229565	1
REACTOME_FGFR_LIGAND_BINDING_AND_ACTIVATION	22	8.29784e-05	1.21049	0.0872	0.230314	1
KEGG_SMALL_CELL_LUNG_CANCER	81	7.60433e-05	1.20946	0.0064	0.231325	1
BIOCARTA_MYOSIN_PATHWAY	30	7.67759e-05	1.19844	0.0712	0.259842	1
PID_LIS1PATHWAY	26	7.3546e-05	1.19861	0.0584	0.260291	1
KEGG_VEGF_SIGNALING_PATHWAY	69	7.59115e-05	1.19748	0.0062	0.260829	1
REACTOME_MHC_CLASS_II_ANTIGEN_PRESENTATION	80	7.42443e-05	1.19865	0.0204	0.261103	1
REACTOME_CIRCADIAN_REPRESSION_OF_EXPRESSION_BY_REV_ERBA	19	6.74932e-05	1.19757	0.1542	0.26144	1
REACTOME_INSULIN_RECEPTOR_SIGNALLING_CASCADE	78	7.45249e-05	1.19575	0.0038	0.26256	1
BIOCARTA_VEGF_PATHWAY	26	7.19913e-05	1.19627	0.0944	0.262807	1
REACTOME_AMYLOIDS	38	7.76928e-05	1.19641	0.0368	0.263308	1
REACTOME_INHIBITION_OF_VOLTAGE_GATED_CA2_CHANNELS_VIA_GBETA_GAMMA_SUBUNITS	24	8.03736e-05	1.19578	0.0732	0.263328	1
REACTOME_SIGNALLING_TO_RAS	25	7.09197e-05	1.19234	0.119	0.272009	1
REACTOME_DOWNSTREAM_TCR_SIGNALING	28	7.53235e-05	1.19146	0.041	0.272733	1
PID_NOTCH_PATHWAY	54	7.08467e-05	1.19152	0.0302	0.273494	1
BIOCARTA_HCMV_PATHWAY	16	7.20828e-05	1.18676	0.1786	0.280148	1
REACTOME_COLLAGEN_FORMATION	56	7.7912e-05	1.18607	0.0266	0.280371	1
BIOCARTA_NFAT_PATHWAY	51	7.40754e-05	1.18691	0.0076	0.280586	1
PID_CXCR4_PATHWAY	94	7.34666e-05	1.18619	0.0328	0.280903	1
PID_CD8TCRDOWNSTREAMPATHWAY	61	7.51518e-05	1.18693	0.063	0.281444	1
KEGG_MTOR_SIGNALING_PATHWAY	45	7.54815e-05	1.18832	0.0484	0.281821	1
PID_ERBB2ERBB3PATHWAY	43	7.08641e-05	1.18694	0.0552	0.282345	1
PID_CXCR3PATHWAY	39	7.48709e-05	1.18724	0.0392	0.282347	1
REACTOME_ENOS_ACTIVATION_AND_REGULATION	15	7.30703e-05	1.18726	0.1478	0.283234	1
PID_FCER1PATHWAY	56	7.27569e-05	1.18752	0.0428	0.283298	1
PID_RAS_PATHWAY	27	7.41862e-05	1.18321	0.0942	0.284825	1
REACTOME_PI3K_EVENTS_IN_ERBB2_SIGNALING	34	7.53417e-05	1.18426	0.0268	0.285152	1
KEGG_LYSINE_DEGRADATION	42	6.89512e-05	1.1833	0.0748	0.285426	1
REACTOME_REGULATION_OF_KIT_SIGNALING	15	7.08609e-05	1.18336	0.119	0.286187	1
BIOCARTA_CARDIACEGF_PATHWAY	17	7.93876e-05	1.1834	0.1218	0.28698	1
REACTOME_TRANS_GOLGI_NETWORK_VESICLE_BUDDING	55	6.78961e-05	1.17953	0.063	0.295974	1
PID_FAK_PATHWAY	56	6.90323e-05	1.17857	0.0908	0.298219	1
PID_RETINOIC_ACID_PATHWAY	28	6.85329e-05	1.17713	0.152	0.299152	1
PID_LYMPHANGIOGENESIS_PATHWAY	24	7.24629e-05	1.17769	0.0688	0.299232	1
PID_EPHBFWDPATHWAY	40	7.13074e-05	1.1765	0.0944	0.299428	1
REACTOME_GAB1_SIGNALOSOME	28	7.23568e-05	1.17785	0.0634	0.299674	1
BIOCARTA_HDAC_PATHWAY	25	7.05995e-05	1.17719	0.0764	0.299899	1
REACTOME_PRE_NOTCH_PROCESSING_IN_GOLGI	15	7.70313e-05	1.17651	0.1638	0.300305	1
REACTOME_GOLGI_ASSOCIATED_VESICLE_BIOGENESIS	48	6.74925e-05	1.17463	0.09	0.3027	1
REACTOME_GLUCOSE_TRANSPORT	37	7.28261e-05	1.17476	0.0652	0.303178	1
ST_INTEGRIN_SIGNALING_PATHWAY	78	7.26574e-05	1.175	0.0128	0.303297	1
BIOCARTA_CTLA4_PATHWAY	19	7.43972e-05	1.17228	0.1386	0.309461	1
PID_IL4_2PATHWAY	61	7.48593e-05	1.17189	0.0044	0.309852	1
PID_CERAMIDE_PATHWAY	46	7.38334e-05	1.16978	0.0432	0.312807	1
REACTOME_SYNTHESIS_OF_PIPS_AT_THE_PLASMA_MEMBRANE	22	7.42851e-05	1.17057	0.119	0.313165	1
ST_INTERLEUKIN_4_PATHWAY	25	6.96527e-05	1.16983	0.113	0.313628	1
KEGG_LONG_TERM_DEPRESSION	66	7.58585e-05	1.16986	0.0068	0.314542	1
REACTOME_HS_GAG_DEGRADATION	19	7.60043e-05	1.16653	0.0998	0.322962	1
ST_T_CELL_SIGNAL_TRANSDUCTION	43	7.23682e-05	1.16585	0.0938	0.324371	1
REACTOME_NUCLEAR_SIGNALING_BY_ERBB4	34	7.14824e-05	1.16541	0.0736	0.324844	1
REACTOME_BMAL1_CLOCK_NPAS2_ACTIVATES_CIRCADIAN_EXPRESSION	29	6.94494e-05	1.16474	0.1312	0.325217	1
PID_TCR_PATHWAY	62	7.14685e-05	1.1648	0.0566	0.325966	1
REACTOME_APOPTOTIC_CLEAVAGE_OF_CELLULAR_PROTEINS	35	6.82414e-05	1.16422	0.099	0.326053	1
BIOCARTA_FCER1_PATHWAY	35	7.25098e-05	1.16293	0.087	0.329663	1
REACTOME_RECYCLING_PATHWAY_OF_L1	25	7.24833e-05	1.1605	0.1136	0.336253	1
PID_ATF2_PATHWAY	55	7.03428e-05	1.16079	0.0442	0.336287	1
REACTOME_G_ALPHA1213_SIGNALLING_EVENTS	72	7.3132e-05	1.15967	0.0288	0.337124	1
PID_P38ALPHABETAPATHWAY	29	6.90463e-05	1.15981	0.1468	0.337673	1
PID_ER_NONGENOMIC_PATHWAY	40	7.17202e-05	1.15776	0.0374	0.342258	1
REACTOME_EXTRACELLULAR_MATRIX_ORGANIZATION	82	7.57273e-05	1.15784	0.0234	0.342899	1
PID_DELTANP63PATHWAY	45	7.51214e-05	1.15657	0.0964	0.34375	1
REACTOME_EGFR_DOWNREGULATION	23	6.88969e-05	1.15696	0.1278	0.344282	1
REACTOME_SPHINGOLIPID_DE_NOVO_BIOSYNTHESIS	19	7.41037e-05	1.15613	0.1644	0.344329	1
REACTOME_NCAM_SIGNALING_FOR_NEURITE_OUT_GROWTH	61	7.47613e-05	1.15658	0.0408	0.344736	1
KEGG_GLIOMA	60	7.2283e-05	1.15436	0.0248	0.349847	1
PID_MAPKTRKPATHWAY	33	7.11006e-05	1.15293	0.114	0.354202	1
REACTOME_NEGATIVE_REGULATION_OF_FGFR_SIGNALING	35	7.48611e-05	1.15254	0.1016	0.35465	1
BIOCARTA_TCR_PATHWAY	41	7.00522e-05	1.15074	0.091	0.360251	1
REACTOME_MAP_KINASE_ACTIVATION_IN_TLR_CASCADE	42	7.05152e-05	1.1488	0.135	0.365602	1
REACTOME_PLATELET_HOMEOSTASIS	73	7.57547e-05	1.149	0.0224	0.365854	1
PID_ANTHRAXPATHWAY	15	7.68503e-05	1.14819	0.1884	0.36598	1
PID_ERBB1_RECEPTOR_PROXIMAL_PATHWAY	35	6.84787e-05	1.14834	0.132	0.366398	1
PID_LYSOPHOSPHOLIPID_PATHWAY	62	7.23871e-05	1.14684	0.0368	0.369351	1
REACTOME_PLC_BETA_MEDIATED_EVENTS	40	7.23954e-05	1.14641	0.0616	0.369894	1
REACTOME_SIGNALING_BY_ERBB4	73	6.97097e-05	1.14612	0.0608	0.370036	1
REACTOME_SHC_RELATED_EVENTS	16	6.7095e-05	1.14687	0.204	0.3703	1
REACTOME_METABOLISM_OF_VITAMINS_AND_COFACTORS	46	7.04057e-05	1.14576	0.0448	0.370334	1
BIOCARTA_CCR3_PATHWAY	22	7.18951e-05	1.14397	0.181	0.376143	1
REACTOME_PHOSPHOLIPASE_C_MEDIATED_CASCADE	51	7.4593e-05	1.14125	0.0718	0.382547	1
PID_ERBB4_PATHWAY	37	7.11137e-05	1.1407	0.0464	0.38257	1
PID_TCPTP_PATHWAY	40	6.82002e-05	1.14146	0.0902	0.38281	1
KEGG_SYSTEMIC_LUPUS_ERYTHEMATOSUS	70	7.60673e-05	1.1407	0.044	0.383582	1
REACTOME_DARPP_32_EVENTS	21	6.79867e-05	1.1415	0.1468	0.383673	1
ST_G_ALPHA_S_PATHWAY	16	6.93094e-05	1.1417	0.2222	0.383966	1
KEGG_GNRH_SIGNALING_PATHWAY	95	7.20595e-05	1.13705	0.0382	0.394655	1
PID_CASPASE_PATHWAY	50	7.12002e-05	1.13711	0.1186	0.395463	1
BIOCARTA_AT1R_PATHWAY	29	6.7281e-05	1.13574	0.142	0.396523	1
BIOCARTA_CHREBP2_PATHWAY	42	6.58962e-05	1.13587	0.1078	0.397104	1
ST_B_CELL_ANTIGEN_RECEPTOR	38	6.92178e-05	1.13599	0.17	0.39769	1
REACTOME_GABA_B_RECEPTOR_ACTIVATION	37	7.46835e-05	1.13426	0.0608	0.398435	1
REACTOME_TIE2_SIGNALING	17	7.00662e-05	1.13385	0.176	0.398923	1
REACTOME_MAPK_TARGETS_NUCLEAR_EVENTS_MEDIATED_BY_MAP_KINASES	30	6.88819e-05	1.13489	0.2076	0.399026	1
PID_BCR_5PATHWAY	60	6.86887e-05	1.13428	0.1174	0.399372	1
REACTOME_P75_NTR_RECEPTOR_MEDIATED_SIGNALLING	75	7.10235e-05	1.13435	0.0632	0.400141	1
BIOCARTA_INTEGRIN_PATHWAY	36	6.79832e-05	1.13292	0.247	0.401708	1
SIG_PIP3_SIGNALING_IN_B_LYMPHOCYTES	33	7.21016e-05	1.13187	0.119	0.403801	1
REACTOME_ASPARAGINE_N_LINKED_GLYCOSYLATION	70	6.74634e-05	1.13196	0.0696	0.404525	1
REACTOME_NFKB_AND_MAP_KINASES_ACTIVATION_MEDIATED_BY_TLR4_SIGNALING_REPERTOIRE	60	6.9977e-05	1.13096	0.111	0.406553	1
REACTOME_PI_METABOLISM	34	6.92502e-05	1.1302	0.1586	0.407382	1
PID_P38ALPHABETADOWNSTREAMPATHWAY	35	7.0564e-05	1.13043	0.103	0.407514	1
REACTOME_NCAM1_INTERACTIONS	37	7.58667e-05	1.12919	0.1098	0.410392	1
REACTOME_SYNTHESIS_OF_PC	17	7.10442e-05	1.12701	0.1758	0.418172	1
BIOCARTA_TOB1_PATHWAY	19	6.98994e-05	1.12662	0.206	0.41871	1
PID_TXA2PATHWAY	55	7.03584e-05	1.1262	0.1084	0.419348	1
REACTOME_SIGNALING_BY_FGFR1_MUTANTS	26	7.05728e-05	1.1259	0.1222	0.419447	1
REACTOME_ACTIVATION_OF_CHAPERONE_GENES_BY_XBP1S	41	6.56323e-05	1.12478	0.2066	0.422763	1
PID_IL1PATHWAY	30	6.97489e-05	1.12314	0.21	0.427627	1
PID_MTOR_4PATHWAY	59	6.6244e-05	1.12273	0.1336	0.428174	1
KEGG_NICOTINATE_AND_NICOTINAMIDE_METABOLISM	21	7.20121e-05	1.12242	0.213	0.428363	1
ST_WNT_CA2_CYCLIC_GMP_PATHWAY	20	7.27356e-05	1.12319	0.1834	0.428483	1
PID_EPOPATHWAY	33	6.59484e-05	1.12034	0.1516	0.435958	1
REACTOME_SHC_MEDIATED_CASCADE	28	7.3512e-05	1.11854	0.1516	0.442643	1
KEGG_NON_SMALL_CELL_LUNG_CANCER	52	6.87584e-05	1.11597	0.1146	0.452626	1
ST_GAQ_PATHWAY	26	6.99739e-05	1.11376	0.1464	0.461393	1
REACTOME_EFFECTS_OF_PIP2_HYDROLYSIS	20	7.4466e-05	1.11281	0.1782	0.463406	1
REACTOME_ADHERENS_JUNCTIONS_INTERACTIONS	25	7.02527e-05	1.113	0.1832	0.463681	1
REACTOME_SIGNALING_BY_FGFR	96	6.99802e-05	1.10988	0.0734	0.466859	1
REACTOME_AQUAPORIN_MEDIATED_TRANSPORT	49	7.18868e-05	1.11142	0.1164	0.467153	1
KEGG_VASOPRESSIN_REGULATED_WATER_REABSORPTION	44	6.69769e-05	1.11167	0.1592	0.467166	1
SIG_IL4RECEPTOR_IN_B_LYPHOCYTES	27	6.66601e-05	1.10999	0.2256	0.467575	1
REACTOME_CHONDROITIN_SULFATE_DERMATAN_SULFATE_METABOLISM	33	7.19441e-05	1.10942	0.1448	0.467713	1
KEGG_NOTCH_SIGNALING_PATHWAY	41	6.53128e-05	1.11015	0.2336	0.468065	1
BIOCARTA_IL3_PATHWAY	15	6.30795e-05	1.10896	0.2696	0.468479	1
REACTOME_SIGNALING_BY_NOTCH1	60	6.69283e-05	1.11085	0.2078	0.468565	1
REACTOME_SIGNALING_BY_EGFR_IN_CANCER	92	6.85185e-05	1.11018	0.0918	0.469061	1
KEGG_GAP_JUNCTION	75	7.04298e-05	1.11032	0.0608	0.469656	1
REACTOME_PLATELET_CALCIUM_HOMEOSTASIS	15	7.73206e-05	1.10789	0.2586	0.470987	1
KEGG_ERBB_SIGNALING_PATHWAY	85	7.06564e-05	1.10793	0.0686	0.47195	1
PID_HES_HEYPATHWAY	43	6.641e-05	1.1053	0.1316	0.479924	1
REACTOME_DOWNSTREAM_SIGNAL_TRANSDUCTION	80	6.73847e-05	1.10492	0.182	0.480382	1
BIOCARTA_GPCR_PATHWAY	31	6.94893e-05	1.10541	0.2496	0.480631	1
REACTOME_FRS2_MEDIATED_CASCADE	35	7.09528e-05	1.10363	0.169	0.484935	1
REACTOME_CD28_DEPENDENT_PI3K_AKT_SIGNALING	18	6.99291e-05	1.10329	0.2664	0.485341	1
REACTOME_PI_3K_CASCADE	46	7.09934e-05	1.10209	0.1512	0.489558	1
REACTOME_CIRCADIAN_CLOCK	43	6.53081e-05	1.10163	0.2042	0.490343	1
REACTOME_SIGNALLING_TO_ERKS	33	6.55315e-05	1.10075	0.2242	0.493123	1
PID_NCADHERINPATHWAY	31	6.3982e-05	1.09855	0.2532	0.501816	1
PID_ERBB1_DOWNSTREAM_PATHWAY	98	6.5319e-05	1.09762	0.1524	0.502417	1
KEGG_PATHOGENIC_ESCHERICHIA_COLI_INFECTION	42	6.29081e-05	1.09702	0.2216	0.502633	1
PID_CD8TCRPATHWAY	51	6.79499e-05	1.09802	0.1754	0.50301	1
BIOCARTA_BCR_PATHWAY	31	6.72927e-05	1.09773	0.2546	0.503105	1
PID_P75NTRPATHWAY	64	6.91084e-05	1.09709	0.1442	0.50354	1
PID_KITPATHWAY	48	6.74433e-05	1.09619	0.1476	0.504127	1
REACTOME_DEGRADATION_OF_THE_EXTRACELLULAR_MATRIX	26	7.10218e-05	1.0962	0.2572	0.505256	1
PID_ENDOTHELINPATHWAY	62	6.91656e-05	1.09445	0.1306	0.509512	1
PID_ECADHERIN_KERATINOCYTE_PATHWAY	20	6.39786e-05	1.09447	0.3046	0.510624	1
BIOCARTA_IGF1MTOR_PATHWAY	18	6.40723e-05	1.09366	0.2324	0.51079	1
REACTOME_SIGNALING_BY_FGFR1_FUSION_MUTANTS	15	6.28636e-05	1.09389	0.3138	0.510947	1
PID_AR_TF_PATHWAY	45	6.32693e-05	1.091	0.1862	0.521759	1
PID_RAC1_PATHWAY	49	6.67501e-05	1.09042	0.222	0.523193	1
REACTOME_ANTIGEN_ACTIVATES_B_CELL_RECEPTOR_LEADING_TO_GENERATION_OF_SECOND_MESSENGERS	26	6.7207e-05	1.08962	0.2396	0.525762	1
ST_GA13_PATHWAY	35	6.62401e-05	1.08904	0.2144	0.525931	1
KEGG_MELANOMA	70	7.06969e-05	1.08917	0.137	0.526551	1
BIOCARTA_CHEMICAL_PATHWAY	21	6.77485e-05	1.08698	0.3054	0.534108	1
PID_ALK1PATHWAY	25	6.54179e-05	1.08577	0.2932	0.534988	1
REACTOME_DOWNSTREAM_SIGNALING_OF_ACTIVATED_FGFR	86	6.86881e-05	1.0865	0.1284	0.535192	1
REACTOME_SPHINGOLIPID_METABOLISM	51	6.89003e-05	1.08624	0.171	0.53522	1
PID_TRKRPATHWAY	59	6.62163e-05	1.08593	0.23	0.535436	1
BIOCARTA_RHO_PATHWAY	30	6.2211e-05	1.08533	0.2804	0.535841	1
REACTOME_PI3K_EVENTS_IN_ERBB4_SIGNALING	28	6.9491e-05	1.08375	0.2668	0.539566	1
REACTOME_REGULATION_OF_SIGNALING_BY_CBL	18	6.63115e-05	1.08343	0.3424	0.539863	1
BIOCARTA_PTEN_PATHWAY	16	6.29648e-05	1.08388	0.3368	0.540118	1
REACTOME_DAG_AND_IP3_SIGNALING	29	6.82317e-05	1.08405	0.2418	0.5406	1
SIG_PIP3_SIGNALING_IN_CARDIAC_MYOCTES	63	6.62045e-05	1.08284	0.21	0.541255	1
SIG_INSULIN_RECEPTOR_PATHWAY_IN_CARDIAC_MYOCYTES	48	6.57918e-05	1.08199	0.2572	0.542917	1
PID_RET_PATHWAY	39	6.48758e-05	1.0814	0.2956	0.543089	1
KEGG_MELANOGENESIS	95	7.06742e-05	1.0821	0.1148	0.54366	1
BIOCARTA_GLEEVEC_PATHWAY	23	6.47372e-05	1.08147	0.3046	0.543972	1
REACTOME_SIGNALING_BY_ERBB2	84	6.71269e-05	1.07841	0.141	0.555764	1
REACTOME_SIGNALING_BY_SCF_KIT	65	6.54588e-05	1.07752	0.2458	0.556291	1
KEGG_ADHERENS_JUNCTION	71	6.53074e-05	1.07797	0.2174	0.556563	1
BIOCARTA_MPR_PATHWAY	31	6.57928e-05	1.07767	0.305	0.556812	1
REACTOME_CD28_CO_STIMULATION	28	6.46595e-05	1.07605	0.2808	0.561827	1
KEGG_B_CELL_RECEPTOR_SIGNALING_PATHWAY	67	6.69095e-05	1.0757	0.162	0.56219	1
PID_CDC42_REG_PATHWAY	28	6.40487e-05	1.0748	0.3164	0.565284	1
BIOCARTA_FMLP_PATHWAY	32	6.65846e-05	1.07402	0.3032	0.567755	1
REACTOME_INTERACTION_BETWEEN_L1_AND_ANKYRINS	20	7.32245e-05	1.07299	0.2942	0.571402	1
PID_FASPATHWAY	37	6.80373e-05	1.07132	0.2494	0.577854	1
BIOCARTA_CXCR4_PATHWAY	23	6.63212e-05	1.06809	0.3472	0.592014	1
PID_NFAT_TFPATHWAY	46	6.84159e-05	1.0664	0.2398	0.593617	1
PID_PI3KCIPATHWAY	38	6.57162e-05	1.06701	0.2818	0.59445	1
PID_CMYB_PATHWAY	78	6.46626e-05	1.0667	0.1468	0.594676	1
BIOCARTA_RAC1_PATHWAY	23	6.45423e-05	1.0664	0.3498	0.594864	1
REACTOME_CTNNB1_PHOSPHORYLATION_CASCADE	16	6.18672e-05	1.06707	0.3282	0.595437	1
REACTOME_CA_DEPENDENT_EVENTS	27	6.76808e-05	1.06421	0.3202	0.598972	1
REACTOME_ERK_MAPK_TARGETS	21	6.35536e-05	1.06434	0.3566	0.599678	1
PID_PI3KPLCTRKPATHWAY	33	6.47256e-05	1.06481	0.247	0.599984	1
REACTOME_GABA_RECEPTOR_ACTIVATION	51	7.14083e-05	1.06454	0.2098	0.599992	1
PID_REG_GR_PATHWAY	79	6.43421e-05	1.06359	0.2278	0.600676	1
PID_IL23PATHWAY	36	7.15077e-05	1.06239	0.305	0.602642	1
BIOCARTA_GSK3_PATHWAY	27	6.41998e-05	1.0625	0.3212	0.603382	1
PID_MYC_REPRESSPATHWAY	61	6.24279e-05	1.06263	0.231	0.604079	1
REACTOME_PYRIMIDINE_METABOLISM	23	6.97687e-05	1.0616	0.2928	0.605307	1
SA_TRKA_RECEPTOR	16	6.4923e-05	1.06085	0.3552	0.606388	1
BIOCARTA_PTDINS_PATHWAY	23	6.21035e-05	1.06109	0.3512	0.606414	1
BIOCARTA_TFF_PATHWAY	21	6.3516e-05	1.05843	0.3752	0.616441	1
BIOCARTA_AKT_PATHWAY	18	6.11184e-05	1.05716	0.3648	0.621148	1
REACTOME_CHOLESTEROL_BIOSYNTHESIS	21	6.19162e-05	1.056	0.3966	0.624178	1
REACTOME_PIP3_ACTIVATES_AKT_SIGNALING	19	6.48558e-05	1.05612	0.3538	0.62486	1
BIOCARTA_PYK2_PATHWAY	24	6.23717e-05	1.05495	0.3886	0.627981	1
REACTOME_TRIF_MEDIATED_TLR3_SIGNALING	63	6.58386e-05	1.0541	0.2944	0.630658	1
PID_GMCSF_PATHWAY	36	6.20208e-05	1.0532	0.3498	0.633789	1
PID_ERBB1_INTERNALIZATION_PATHWAY	40	6.34765e-05	1.05139	0.3866	0.639842	1
KEGG_TGF_BETA_SIGNALING_PATHWAY	82	6.49827e-05	1.05166	0.2236	0.639919	1
REACTOME_THROMBIN_SIGNALLING_THROUGH_PROTEINASE_ACTIVATED_RECEPTORS_PARS	30	6.90624e-05	1.04926	0.3146	0.648869	1
BIOCARTA_HIVNEF_PATHWAY	55	6.5569e-05	1.04779	0.3342	0.654553	1
REACTOME_IL_2_SIGNALING	40	6.43126e-05	1.04602	0.3912	0.657912	1
BIOCARTA_ERK5_PATHWAY	17	6.18649e-05	1.04606	0.3946	0.659088	1
REACTOME_SHC1_EVENTS_IN_ERBB4_SIGNALING	19	6.48145e-05	1.04508	0.3674	0.659511	1
BIOCARTA_ERK_PATHWAY	27	6.48684e-05	1.04481	0.3924	0.659573	1
PID_ECADHERIN_NASCENTAJ_PATHWAY	36	5.92462e-05	1.04529	0.3728	0.659865	1
REACTOME_SMOOTH_MUSCLE_CONTRACTION	19	6.40234e-05	1.04607	0.4292	0.660402	1
REACTOME_OPIOID_SIGNALLING	73	6.62425e-05	1.04403	0.2848	0.660617	1
REACTOME_METABOLISM_OF_NUCLEOTIDES	65	6.6049e-05	1.04611	0.2952	0.661519	1
REACTOME_GLYCOSPHINGOLIPID_METABOLISM	32	6.58109e-05	1.04405	0.3266	0.661871	1
REACTOME_APOPTOTIC_EXECUTION_PHASE	48	6.16902e-05	1.04042	0.3498	0.672448	1
REACTOME_A_TETRASACCHARIDE_LINKER_SEQUENCE_IS_REQUIRED_FOR_GAG_SYNTHESIS	19	6.78966e-05	1.04054	0.3914	0.673177	1
REACTOME_TRAF6_MEDIATED_INDUCTION_OF_NFKB_AND_MAP_KINASES_UPON_TLR7_8_OR_9_ACTIVATION	65	6.51333e-05	1.04095	0.3556	0.673942	1
REACTOME_SIGNALING_BY_ILS	98	6.47564e-05	1.04062	0.3142	0.674184	1
REACTOME_IL1_SIGNALING	32	6.42593e-05	1.03865	0.3398	0.679526	1
ST_ERK1_ERK2_MAPK_PATHWAY	31	6.39909e-05	1.03701	0.3814	0.684728	1
PID_IL8CXCR2_PATHWAY	30	6.58852e-05	1.03723	0.4334	0.685029	1
PID_MET_PATHWAY	75	6.05242e-05	1.03606	0.4054	0.687859	1
REACTOME_SIGNALING_BY_HIPPO	18	6.46936e-05	1.03528	0.4424	0.688814	1
REACTOME_MITOCHONDRIAL_PROTEIN_IMPORT	44	6.26045e-05	1.03548	0.3596	0.689291	1
REACTOME_COSTIMULATION_BY_THE_CD28_FAMILY	55	6.4904e-05	1.03383	0.3544	0.694427	1
BIOCARTA_IL1R_PATHWAY	30	6.52985e-05	1.03241	0.3942	0.699989	1
BIOCARTA_ETS_PATHWAY	18	6.16786e-05	1.03128	0.43	0.704029	1
KEGG_GLYCOSAMINOGLYCAN_BIOSYNTHESIS_KERATAN_SULFATE	15	6.80024e-05	1.02995	0.4062	0.709256	1
REACTOME_STRIATED_MUSCLE_CONTRACTION	26	6.77773e-05	1.02964	0.422	0.709364	1
REACTOME_SIGNALING_BY_NOTCH	90	6.22492e-05	1.0291	0.418	0.71061	1
PID_WNT_NONCANONICAL_PATHWAY	30	6.23063e-05	1.02847	0.4304	0.712328	1
KEGG_N_GLYCAN_BIOSYNTHESIS	42	6.16556e-05	1.02812	0.4044	0.71264	1
REACTOME_PURINE_METABOLISM	31	6.5669e-05	1.02545	0.3846	0.724092	1
ST_PHOSPHOINOSITIDE_3_KINASE_PATHWAY	33	6.25319e-05	1.02378	0.4032	0.728024	1
REACTOME_PROLONGED_ERK_ACTIVATION_EVENTS	16	6.08046e-05	1.02385	0.456	0.729078	1
REACTOME_SIGNALING_BY_CONSTITUTIVELY_ACTIVE_EGFR	15	6.27859e-05	1.02405	0.45	0.729465	1
PID_HEDGEHOG_GLIPATHWAY	47	6.08147e-05	1.02219	0.4406	0.734457	1
REACTOME_RAP1_SIGNALLING	15	6.34719e-05	1.0204	0.4174	0.741702	1
REACTOME_MUSCLE_CONTRACTION	41	6.53536e-05	1.01897	0.451	0.74729	1
ST_DIFFERENTIATION_PATHWAY_IN_PC12_CELLS	43	6.54555e-05	1.01806	0.4498	0.750379	1
BIOCARTA_P53HYPOXIA_PATHWAY	20	5.83253e-05	1.01652	0.4462	0.755127	1
BIOCARTA_FAS_PATHWAY	30	6.64176e-05	1.01665	0.4384	0.755939	1
REACTOME_HS_GAG_BIOSYNTHESIS	29	6.87394e-05	1.01447	0.4394	0.760834	1
PID_INSULIN_PATHWAY	41	6.11149e-05	1.01499	0.443	0.761069	1
ST_MYOCYTE_AD_PATHWAY	26	6.55902e-05	1.01403	0.4202	0.761578	1
BIOCARTA_ACTINY_PATHWAY	18	5.42322e-05	1.01453	0.4314	0.761914	1
PID_P73PATHWAY	68	6.41466e-05	1.01327	0.4438	0.76381	1
PID_IL2_STAT5PATHWAY	30	5.88458e-05	1.00972	0.4946	0.778344	1
PID_RHODOPSIN_PATHWAY	24	6.82083e-05	1.00987	0.503	0.779105	1
KEGG_RENAL_CELL_CARCINOMA	69	6.03456e-05	1.00886	0.45	0.781089	1
KEGG_DORSO_VENTRAL_AXIS_FORMATION	23	6.34303e-05	1.00631	0.4474	0.791839	1
PID_CDC42_PATHWAY	65	6.05961e-05	1.00594	0.4916	0.792204	1
KEGG_AMYOTROPHIC_LATERAL_SCLEROSIS_ALS	47	6.70445e-05	1.00519	0.4364	0.794381	1
BIOCARTA_RAS_PATHWAY	22	5.73835e-05	1.00391	0.4976	0.797694	1
PID_HEDGEHOG_2PATHWAY	22	6.82306e-05	1.00419	0.4464	0.797763	1
REACTOME_TRANSCRIPTIONAL_REGULATION_OF_WHITE_ADIPOCYTE_DIFFERENTIATION	52	6.21377e-05	1.00218	0.5234	0.803093	1
BIOCARTA_AGR_PATHWAY	35	6.44486e-05	1.00237	0.4624	0.803677	1
REACTOME_GLYCOSAMINOGLYCAN_METABOLISM	92	6.56415e-05	1.00037	0.4844	0.810319	1
BIOCARTA_NFKB_PATHWAY	22	6.10185e-05	0.998534	0.5274	0.813278	1
REACTOME_NUCLEAR_EVENTS_KINASE_AND_TRANSCRIPTION_FACTOR_ACTIVATION	24	6.01118e-05	0.998671	0.4978	0.81412	1
BIOCARTA_CK1_PATHWAY	17	6.21874e-05	0.998847	0.5136	0.81479	1
REACTOME_YAP1_AND_WWTR1_TAZ_STIMULATED_GENE_EXPRESSION	20	6.28301e-05	0.99887	0.5196	0.816168	1
REACTOME_ACTIVATED_TLR4_SIGNALLING	80	6.32971e-05	0.99585	0.5318	0.824677	1
REACTOME_TAK1_ACTIVATES_NFKB_BY_PHOSPHORYLATION_AND_ACTIVATION_OF_IKKS_COMPLEX	17	6.08118e-05	0.993905	0.5382	0.832618	1
BIOCARTA_STATHMIN_PATHWAY	18	6.53346e-05	0.992741	0.501	0.836784	1
PID_IFNGPATHWAY	38	6.08718e-05	0.989637	0.574	0.850259	1
REACTOME_ANTIGEN_PRESENTATION_FOLDING_ASSEMBLY_AND_PEPTIDE_LOADING_OF_CLASS_I_MHC	17	5.5997e-05	0.989147	0.5174	0.851079	1
ST_P38_MAPK_PATHWAY	34	5.81922e-05	0.98795	0.5436	0.853944	1
REACTOME_MYD88_MAL_CASCADE_INITIATED_ON_PLASMA_MEMBRANE	71	6.23466e-05	0.987592	0.5772	0.854171	1
REACTOME_REGULATION_OF_INSULIN_SECRETION	85	6.47225e-05	0.986938	0.5886	0.854193	1
KEGG_GLYCOSPHINGOLIPID_BIOSYNTHESIS_LACTO_AND_NEOLACTO_SERIES	26	6.58398e-05	0.987144	0.535	0.854744	1
KEGG_TASTE_TRANSDUCTION	42	6.69019e-05	0.986041	0.5146	0.855376	1
PID_S1P_META_PATHWAY	16	6.44838e-05	0.987959	0.5536	0.855435	1
ST_JNK_MAPK_PATHWAY	37	6.06513e-05	0.986263	0.5694	0.855807	1
PID_LKB1_PATHWAY	36	6.08086e-05	0.985285	0.5538	0.857529	1
KEGG_ACUTE_MYELOID_LEUKEMIA	55	6.05075e-05	0.981898	0.5864	0.872207	1
REACTOME_PKA_MEDIATED_PHOSPHORYLATION_OF_CREB	17	6.14718e-05	0.978043	0.5884	0.889121	1
REACTOME_TGF_BETA_RECEPTOR_SIGNALING_ACTIVATES_SMADS	22	5.55136e-05	0.977199	0.5696	0.890001	1
BIOCARTA_MTOR_PATHWAY	19	5.86071e-05	0.977415	0.5248	0.890547	1
BIOCARTA_TNFR1_PATHWAY	29	6.21599e-05	0.975768	0.5512	0.895402	1
KEGG_ENDOMETRIAL_CANCER	50	6.02447e-05	0.975299	0.6054	0.896002	1
BIOCARTA_PML_PATHWAY	16	6.14942e-05	0.974808	0.5902	0.896819	1
REACTOME_REGULATION_OF_WATER_BALANCE_BY_RENAL_AQUAPORINS	42	6.33458e-05	0.974381	0.5984	0.897239	1
KEGG_GLYCOSAMINOGLYCAN_DEGRADATION	21	6.21493e-05	0.973983	0.5622	0.897553	1
PID_IL2_PI3KPATHWAY	29	5.78561e-05	0.972643	0.6192	0.900719	1
REACTOME_IL_3_5_AND_GM_CSF_SIGNALING	43	6.07485e-05	0.972739	0.6088	0.901902	1
PID_INSULIN_GLUCOSE_PATHWAY	26	5.89371e-05	0.971239	0.6034	0.904188	1
BIOCARTA_CERAMIDE_PATHWAY	21	6.05705e-05	0.97155	0.61	0.904351	1
BIOCARTA_GCR_PATHWAY	16	6.28124e-05	0.970768	0.5926	0.904887	1
REACTOME_IL_RECEPTOR_SHC_SIGNALING	27	6.15916e-05	0.968287	0.6156	0.905485	1
REACTOME_POTASSIUM_CHANNELS	96	6.79422e-05	0.969242	0.6074	0.905744	1
KEGG_COLORECTAL_CANCER	61	5.98189e-05	0.968374	0.638	0.906681	1
REACTOME_SIGNALING_BY_BMP	21	5.91088e-05	0.967582	0.5696	0.907118	1
BIOCARTA_TH1TH2_PATHWAY	19	6.48701e-05	0.969265	0.5572	0.90721	1
REACTOME_CHEMOKINE_RECEPTORS_BIND_CHEMOKINES	47	6.81079e-05	0.969556	0.5754	0.907508	1
KEGG_APOPTOSIS	80	6.15633e-05	0.968478	0.6748	0.907742	1
REACTOME_SYNTHESIS_AND_INTERCONVERSION_OF_NUCLEOTIDE_DI_AND_TRIPHOSPHATES	15	5.77738e-05	0.966896	0.5684	0.908607	1
PID_AP1_PATHWAY	68	6.07818e-05	0.969643	0.651	0.908677	1
BIOCARTA_RELA_PATHWAY	16	5.6249e-05	0.965763	0.6212	0.912422	1
KEGG_LONG_TERM_POTENTIATION	64	6.09927e-05	0.965412	0.6646	0.912462	1
KEGG_TOLL_LIKE_RECEPTOR_SIGNALING_PATHWAY	94	6.26611e-05	0.965009	0.7228	0.912745	1
SIG_CHEMOTAXIS	44	5.9408e-05	0.962648	0.6576	0.915685	1
KEGG_VIRAL_MYOCARDITIS	60	6.37882e-05	0.963968	0.6962	0.91595	1
PID_TGFBRPATHWAY	52	5.86571e-05	0.963515	0.6856	0.916418	1
REACTOME_UNFOLDED_PROTEIN_RESPONSE	72	5.67242e-05	0.96279	0.653	0.916632	1
REACTOME_SIGNALING_BY_FGFR_MUTANTS	40	6.11909e-05	0.962883	0.6644	0.917804	1
REACTOME_DEFENSINS	25	6.01289e-05	0.960593	0.5816	0.923407	1
REACTOME_CREB_PHOSPHORYLATION_THROUGH_THE_ACTIVATION_OF_RAS	25	6.57986e-05	0.959545	0.5912	0.926612	1
KEGG_LEISHMANIA_INFECTION	58	6.14063e-05	0.955611	0.7114	0.942709	1
BIOCARTA_IL7_PATHWAY	17	5.66112e-05	0.953575	0.6254	0.948646	1
PID_SMAD2_3NUCLEARPATHWAY	72	5.6817e-05	0.953615	0.7512	0.950062	1
PID_HIVNEFPATHWAY	35	6.06382e-05	0.952285	0.724	0.952684	1
REACTOME_INTERFERON_ALPHA_BETA_SIGNALING	56	6.00618e-05	0.951821	0.6942	0.953106	1
PID_SYNDECAN_3_PATHWAY	15	6.1244e-05	0.950339	0.6202	0.954797	1
REACTOME_KERATAN_SULFATE_KERATIN_METABOLISM	29	6.09546e-05	0.950966	0.6426	0.95523	1
BIOCARTA_CREB_PATHWAY	26	5.81661e-05	0.950385	0.6394	0.956205	1
REACTOME_PROTEOLYTIC_CLEAVAGE_OF_SNARE_COMPLEX_PROTEINS	15	6.07463e-05	0.949155	0.605	0.956686	1
KEGG_ANTIGEN_PROCESSING_AND_PRESENTATION	61	5.82607e-05	0.949465	0.6418	0.957034	1
REACTOME_NUCLEOTIDE_BINDING_DOMAIN_LEUCINE_RICH_REPEAT_CONTAINING_RECEPTOR_NLR_SIGNALING_PATHWAYS	36	6.0123e-05	0.948683	0.6844	0.957106	1
REACTOME_REGULATION_OF_IFNA_SIGNALING	22	5.7935e-05	0.947727	0.5964	0.958111	1
PID_HDAC_CLASSIII_PATHWAY	20	5.63817e-05	0.947863	0.6564	0.959106	1
BIOCARTA_CALCINEURIN_PATHWAY	15	5.81252e-05	0.944857	0.62	0.968861	1
REACTOME_AMINE_LIGAND_BINDING_RECEPTORS	35	6.42789e-05	0.942412	0.686	0.977458	1
SIG_REGULATION_OF_THE_ACTIN_CYTOSKELETON_BY_RHO_GTPASES	35	5.86248e-05	0.941473	0.705	0.979768	1
KEGG_PANCREATIC_CANCER	69	5.79174e-05	0.939905	0.7596	0.98321	1
PID_NFAT_3PATHWAY	45	5.6683e-05	0.940131	0.732	0.983892	1
REACTOME_INHIBITION_OF_THE_PROTEOLYTIC_ACTIVITY_OF_APC_C_REQUIRED_FOR_THE_ONSET_OF_ANAPHASE_BY_MITOTIC_SPINDLE_CHECKPOINT_COMPONENTS	17	2.10162e-05	0.32166	1	0.999954	1
PID_WNT_SIGNALING_PATHWAY	26	6.65041e-05	0.934804	0.669	1	1
REACTOME_BETA_DEFENSINS	19	5.86097e-05	0.934335	0.6096	1	1
REACTOME_MYOGENESIS	25	5.69906e-05	0.934157	0.6936	1	1
KEGG_REGULATION_OF_AUTOPHAGY	30	5.60834e-05	0.932959	0.6352	1	1
PID_P38_MKK3_6PATHWAY	23	5.38232e-05	0.932753	0.6854	1	1
REACTOME_INTERFERON_GAMMA_SIGNALING	51	6.09873e-05	0.932144	0.757	1	1
PID_FOXOPATHWAY	43	5.22029e-05	0.929557	0.786	1	1
PID_ILK_PATHWAY	41	5.42756e-05	0.92863	0.7646	1	1
REACTOME_ACTIVATED_POINT_MUTANTS_OF_FGFR2	16	6.51234e-05	0.928455	0.634	1	1
BIOCARTA_TOLL_PATHWAY	34	6.01584e-05	0.927658	0.7426	1	1
REACTOME_CTLA4_INHIBITORY_SIGNALING	21	5.71167e-05	0.925598	0.7282	1	1
REACTOME_RIP_MEDIATED_NFKB_ACTIVATION_VIA_DAI	17	5.92414e-05	0.924767	0.708	1	1
REACTOME_HEPARAN_SULFATE_HEPARIN_HS_GAG_METABOLISM	45	6.14821e-05	0.924211	0.7884	1	1
REACTOME_POST_NMDA_RECEPTOR_ACTIVATION_EVENTS	31	6.35543e-05	0.923758	0.6934	1	1
KEGG_TERPENOID_BACKBONE_BIOSYNTHESIS	15	5.53327e-05	0.922015	0.7112	1	1
REACTOME_ACTIVATION_OF_THE_PRE_REPLICATIVE_COMPLEX	22	5.9847e-05	0.919141	0.6786	1	1
PID_WNT_CANONICAL_PATHWAY	18	5.49603e-05	0.91845	0.6602	1	1
BIOCARTA_GATA3_PATHWAY	15	5.8738e-05	0.918128	0.6696	1	1
BIOCARTA_CARM_ER_PATHWAY	31	5.14745e-05	0.917427	0.7246	1	1
REACTOME_ACTIVATION_OF_KAINATE_RECEPTORS_UPON_GLUTAMATE_BINDING	28	6.121e-05	0.916012	0.7542	1	1
REACTOME_INHIBITION_OF_INSULIN_SECRETION_BY_ADRENALINE_NORADRENALINE	24	6.0447e-05	0.915991	0.7802	1	1
KEGG_PROGESTERONE_MEDIATED_OOCYTE_MATURATION	81	5.92075e-05	0.915605	0.8772	1	1
REACTOME_PREFOLDIN_MEDIATED_TRANSFER_OF_SUBSTRATE_TO_CCT_TRIC	20	5.31741e-05	0.915482	0.678	1	1
REACTOME_RESOLUTION_OF_AP_SITES_VIA_THE_MULTIPLE_NUCLEOTIDE_PATCH_REPLACEMENT_PATHWAY	16	5.76068e-05	0.914981	0.6518	1	1
PID_PI3KCIAKTPATHWAY	28	5.24587e-05	0.914402	0.751	1	1
PID_FRA_PATHWAY	35	5.65726e-05	0.913333	0.8156	1	1
WNT_SIGNALING	86	5.72004e-05	0.910517	0.9124	1	1
PID_PS1PATHWAY	40	5.44142e-05	0.906469	0.882	1	1
REACTOME_REGULATION_OF_HYPOXIA_INDUCIBLE_FACTOR_HIF_BY_OXYGEN	21	5.24108e-05	0.904419	0.7788	1	1
BIOCARTA_TEL_PATHWAY	17	5.63648e-05	0.904222	0.7336	1	1
BIOCARTA_STEM_PATHWAY	15	6.0104e-05	0.90347	0.652	1	1
REACTOME_SIGNALING_BY_NODAL	15	5.74849e-05	0.902972	0.691	1	1
PID_CD40_PATHWAY	30	5.95336e-05	0.901901	0.8568	1	1
SIG_CD40PATHWAYMAP	32	5.77591e-05	0.898492	0.822	1	1
PID_ERA_GENOMIC_PATHWAY	60	5.36629e-05	0.898239	0.9032	1	1
REACTOME_NOTCH1_INTRACELLULAR_DOMAIN_REGULATES_TRANSCRIPTION	37	5.28129e-05	0.897923	0.7646	1	1
REACTOME_TRAF6_MEDIATED_NFKB_ACTIVATION	19	5.57141e-05	0.897128	0.787	1	1
BIOCARTA_NTHI_PATHWAY	23	5.22783e-05	0.893234	0.7492	1	1
PID_HDAC_CLASSII_PATHWAY	29	5.49477e-05	0.892543	0.7532	1	1
PID_TOLL_ENDOGENOUS_PATHWAY	22	5.65482e-05	0.89213	0.716	1	1
KEGG_PYRIMIDINE_METABOLISM	85	5.60342e-05	0.891311	0.9412	1	1
BIOCARTA_MAPK_PATHWAY	84	5.50116e-05	0.89049	0.9238	1	1
PID_SMAD2_3PATHWAY	16	4.79005e-05	0.889401	0.7874	1	1
REACTOME_BASE_EXCISION_REPAIR	18	5.64458e-05	0.888979	0.7442	1	1
BIOCARTA_TGFB_PATHWAY	18	5.21001e-05	0.888895	0.779	1	1
REACTOME_DOWNREGULATION_OF_TGF_BETA_RECEPTOR_SIGNALING	19	5.03352e-05	0.887611	0.7806	1	1
REACTOME_CYTOSOLIC_TRNA_AMINOACYLATION	20	4.87768e-05	0.886577	0.718	1	1
REACTOME_BOTULINUM_NEUROTOXICITY	16	5.74838e-05	0.885933	0.742	1	1
SA_CASPASE_CASCADE	18	5.8093e-05	0.88455	0.7046	1	1
PID_IL8CXCR1_PATHWAY	25	5.64361e-05	0.884202	0.81	1	1
REACTOME_ASSOCIATION_OF_TRIC_CCT_WITH_TARGET_PROTEINS_DURING_BIOSYNTHESIS	23	5.00289e-05	0.882215	0.746	1	1
KEGG_NOD_LIKE_RECEPTOR_SIGNALING_PATHWAY	50	5.77114e-05	0.881948	0.9026	1	1
KEGG_P53_SIGNALING_PATHWAY	63	5.74425e-05	0.881058	0.8614	1	1
PID_IL3_PATHWAY	26	4.93702e-05	0.880534	0.8246	1	1
PID_TNFPATHWAY	43	5.38045e-05	0.879821	0.8648	1	1
BIOCARTA_STRESS_PATHWAY	24	5.53704e-05	0.878941	0.8482	1	1
REACTOME_GLUCAGON_SIGNALING_IN_METABOLIC_REGULATION	31	5.61904e-05	0.877392	0.9066	1	1
PID_ARF_3PATHWAY	16	4.32435e-05	0.877097	0.7456	1	1
KEGG_PROTEIN_EXPORT	20	5.34928e-05	0.873358	0.8032	1	1
ST_TUMOR_NECROSIS_FACTOR_PATHWAY	26	5.56453e-05	0.872364	0.879	1	1
PID_P38_MK2PATHWAY	21	5.22043e-05	0.870688	0.7618	1	1
REACTOME_PROTEIN_FOLDING	39	5.15828e-05	0.869528	0.8526	1	1
REACTOME_REGULATION_OF_INSULIN_SECRETION_BY_GLUCAGON_LIKE_PEPTIDE1	41	5.66432e-05	0.865734	0.9318	1	1
BIOCARTA_ALK_PATHWAY	36	5.65752e-05	0.865608	0.8334	1	1
REACTOME_CLASS_B_2_SECRETIN_FAMILY_RECEPTORS	80	5.98727e-05	0.861393	0.9866	1	1
ST_FAS_SIGNALING_PATHWAY	57	5.48563e-05	0.860388	0.9472	1	1
KEGG_CHRONIC_MYELOID_LEUKEMIA	72	5.14294e-05	0.858406	0.9702	1	1
REACTOME_AMINE_DERIVED_HORMONES	15	6.02654e-05	0.858006	0.8046	1	1
REACTOME_PRE_NOTCH_EXPRESSION_AND_PROCESSING	36	5.01611e-05	0.854346	0.8844	1	1
BIOCARTA_CASPASE_PATHWAY	22	5.58797e-05	0.853471	0.7562	1	1
REACTOME_SIGNALING_BY_TGF_BETA_RECEPTOR_COMPLEX	56	4.98153e-05	0.85285	0.9164	1	1
SA_PTEN_PATHWAY	15	4.97557e-05	0.851833	0.774	1	1
BIOCARTA_PGC1A_PATHWAY	20	5.18344e-05	0.849248	0.8572	1	1
BIOCARTA_SHH_PATHWAY	16	5.5306e-05	0.848214	0.8304	1	1
REACTOME_ACTIVATION_OF_NMDA_RECEPTOR_UPON_GLUTAMATE_BINDING_AND_POSTSYNAPTIC_EVENTS	35	5.90914e-05	0.847486	0.8286	1	1
KEGG_HEDGEHOG_SIGNALING_PATHWAY	53	5.75098e-05	0.845481	0.9502	1	1
KEGG_TYPE_I_DIABETES_MELLITUS	34	5.66504e-05	0.845327	0.8608	1	1
PID_AURORA_B_PATHWAY	37	5.43346e-05	0.842772	0.9168	1	1
PID_FOXM1PATHWAY	39	5.50918e-05	0.842641	0.8808	1	1
REACTOME_G_ALPHA_Z_SIGNALLING_EVENTS	41	5.5901e-05	0.842264	0.9716	1	1
KEGG_PRIMARY_IMMUNODEFICIENCY	35	5.79705e-05	0.841289	0.9354	1	1
PID_TCRCALCIUMPATHWAY	23	5.54907e-05	0.84092	0.9136	1	1
REACTOME_RIG_I_MDA5_MEDIATED_INDUCTION_OF_IFN_ALPHA_BETA_PATHWAYS	61	5.09661e-05	0.840676	0.9326	1	1
REACTOME_RAS_ACTIVATION_UOPN_CA2_INFUX_THROUGH_NMDA_RECEPTOR	15	6.23608e-05	0.839316	0.7934	1	1
BIOCARTA_DEATH_PATHWAY	31	5.41881e-05	0.839085	0.8742	1	1
REACTOME_KERATAN_SULFATE_BIOSYNTHESIS	25	5.43243e-05	0.838587	0.868	1	1
REACTOME_REGULATION_OF_GLUCOKINASE_BY_GLUCOKINASE_REGULATORY_PROTEIN	27	5.15913e-05	0.835831	0.9164	1	1
REACTOME_KINESINS	22	5.67957e-05	0.835471	0.8712	1	1
REACTOME_NOD1_2_SIGNALING_PATHWAY	24	5.28047e-05	0.83435	0.8796	1	1
PID_AR_PATHWAY	49	4.76591e-05	0.827824	0.966	1	1
REACTOME_TRAF6_MEDIATED_IRF7_ACTIVATION	26	4.97335e-05	0.827483	0.7772	1	1
REACTOME_OXYGEN_DEPENDENT_PROLINE_HYDROXYLATION_OF_HYPOXIA_INDUCIBLE_FACTOR_ALPHA	15	4.85608e-05	0.826869	0.8818	1	1
BIOCARTA_MITOCHONDRIA_PATHWAY	18	5.25874e-05	0.826335	0.8432	1	1
REACTOME_INCRETIN_SYNTHESIS_SECRETION_AND_INACTIVATION	17	5.45184e-05	0.825416	0.8446	1	1
REACTOME_BRANCHED_CHAIN_AMINO_ACID_CATABOLISM	15	4.38528e-05	0.824677	0.8828	1	1
REACTOME_MEIOTIC_SYNAPSIS	42	5.35848e-05	0.822752	0.9482	1	1
KEGG_ASTHMA	23	5.64627e-05	0.822299	0.7876	1	1
KEGG_BLADDER_CANCER	40	5.24768e-05	0.821797	0.9556	1	1
REACTOME_G_PROTEIN_ACTIVATION	26	5.41523e-05	0.821722	0.9428	1	1
REACTOME_ADP_SIGNALLING_THROUGH_P2RY1	24	5.52084e-05	0.821079	0.941	1	1
BIOCARTA_TNFR2_PATHWAY	18	4.91309e-05	0.82031	0.9218	1	1
KEGG_BASE_EXCISION_REPAIR	33	5.23322e-05	0.819778	0.928	1	1
PID_NFKAPPABCANONICALPATHWAY	20	4.88067e-05	0.817015	0.912	1	1
KEGG_BASAL_CELL_CARCINOMA	53	5.63389e-05	0.816565	0.9942	1	1
REACTOME_RECRUITMENT_OF_MITOTIC_CENTROSOME_PROTEINS_AND_COMPLEXES	53	4.90849e-05	0.816303	0.961	1	1
REACTOME_G_PROTEIN_BETA_GAMMA_SIGNALLING	26	5.33586e-05	0.812652	0.9208	1	1
REACTOME_ANTIVIRAL_MECHANISM_BY_IFN_STIMULATED_GENES	60	4.96084e-05	0.811862	0.968	1	1
BIOCARTA_WNT_PATHWAY	24	4.64498e-05	0.810056	0.9414	1	1
PID_BETACATENIN_NUC_PATHWAY	75	4.89593e-05	0.808551	0.9972	1	1
PID_MYC_ACTIVPATHWAY	71	4.88039e-05	0.807052	0.9992	1	1
REACTOME_BIOSYNTHESIS_OF_THE_N_GLYCAN_PRECURSOR_DOLICHOL_LIPID_LINKED_OLIGOSACCHARIDE_LLO_AND_TRANSFER_TO_A_NASCENT_PROTEIN	24	5.30011e-05	0.806413	0.9214	1	1
BIOCARTA_CYTOKINE_PATHWAY	20	5.32033e-05	0.805592	0.8048	1	1
PID_HDAC_CLASSI_PATHWAY	61	4.5492e-05	0.805382	0.9918	1	1
KEGG_DNA_REPLICATION	34	5.03112e-05	0.805326	0.955	1	1
REACTOME_INTERACTIONS_OF_VPR_WITH_HOST_CELLULAR_PROTEINS	32	4.93861e-05	0.803678	0.9628	1	1
REACTOME_LOSS_OF_NLP_FROM_MITOTIC_CENTROSOMES	46	4.80265e-05	0.803643	0.9684	1	1
BIOCARTA_ACH_PATHWAY	15	5.18313e-05	0.802677	0.885	1	1
REACTOME_TRAFFICKING_OF_AMPA_RECEPTORS	26	5.39031e-05	0.800448	0.9158	1	1
ST_WNT_BETA_CATENIN_PATHWAY	32	5.07097e-05	0.797368	0.939	1	1
KEGG_GLYCOSYLPHOSPHATIDYLINOSITOL_GPI_ANCHOR_BIOSYNTHESIS	24	5.0313e-05	0.795116	0.9602	1	1
REACTOME_SIGNAL_AMPLIFICATION	30	5.279e-05	0.792816	0.9764	1	1
REACTOME_INTRINSIC_PATHWAY_FOR_APOPTOSIS	26	5.11983e-05	0.790709	0.9802	1	1
KEGG_SNARE_INTERACTIONS_IN_VESICULAR_TRANSPORT	33	4.76614e-05	0.789227	0.9728	1	1
REACTOME_ACTIVATION_OF_BH3_ONLY_PROTEINS	15	5.17939e-05	0.788149	0.9244	1	1
PID_HIF1APATHWAY	17	4.54851e-05	0.787777	0.9492	1	1
REACTOME_NEGATIVE_REGULATORS_OF_RIG_I_MDA5_SIGNALING	24	4.85232e-05	0.787544	0.9564	1	1
BIOCARTA_RACCYCD_PATHWAY	26	4.45105e-05	0.786552	0.9616	1	1
PID_TELOMERASEPATHWAY	64	4.54939e-05	0.7848	0.9994	1	1
BIOCARTA_ATM_PATHWAY	20	4.91445e-05	0.784414	0.9488	1	1
REACTOME_DNA_STRAND_ELONGATION	27	5.13279e-05	0.78141	0.962	1	1
PID_TRAIL_PATHWAY	28	5.00666e-05	0.779806	0.98	1	1
REACTOME_LIGAND_GATED_ION_CHANNEL_TRANSPORT	21	5.48706e-05	0.778746	0.9278	1	1
REACTOME_EXTENSION_OF_TELOMERES	23	4.96012e-05	0.777312	0.9272	1	1
REACTOME_ENDOSOMAL_SORTING_COMPLEX_REQUIRED_FOR_TRANSPORT_ESCRT	23	4.75411e-05	0.775253	0.954	1	1
BIOCARTA_TALL1_PATHWAY	15	5.0735e-05	0.772934	0.9176	1	1
REACTOME_G_BETA_GAMMA_SIGNALLING_THROUGH_PI3KGAMMA	23	5.06281e-05	0.77227	0.9554	1	1
KEGG_RIG_I_LIKE_RECEPTOR_SIGNALING_PATHWAY	63	4.81946e-05	0.772078	0.9832	1	1
REACTOME_GLUCAGON_TYPE_LIGAND_RECEPTORS	31	5.1735e-05	0.771729	0.989	1	1
KEGG_GRAFT_VERSUS_HOST_DISEASE	27	5.33893e-05	0.769881	0.9666	1	1
BIOCARTA_NKT_PATHWAY	26	5.33901e-05	0.76941	0.936	1	1
REACTOME_POST_TRANSLATIONAL_MODIFICATION_SYNTHESIS_OF_GPI_ANCHORED_PROTEINS	25	4.89916e-05	0.768285	0.9678	1	1
REACTOME_ACTIVATION_OF_GENES_BY_ATF4	23	4.74925e-05	0.767105	0.9714	1	1
REACTOME_PERK_REGULATED_GENE_EXPRESSION	26	4.6087e-05	0.766929	0.9752	1	1
PID_E2F_PATHWAY	64	4.80282e-05	0.766832	0.9988	1	1
REACTOME_G_BETA_GAMMA_SIGNALLING_THROUGH_PLC_BETA	19	5.12833e-05	0.765421	0.9442	1	1
REACTOME_DOWNSTREAM_SIGNALING_EVENTS_OF_B_CELL_RECEPTOR_BCR	80	4.30944e-05	0.763333	1	1	1
BIOCARTA_VIP_PATHWAY	24	4.94607e-05	0.758306	0.984	1	1
REACTOME_TRNA_AMINOACYLATION	33	4.27491e-05	0.754027	0.9814	1	1
PID_BARD1PATHWAY	28	4.8065e-05	0.753991	0.989	1	1
REACTOME_INSULIN_SYNTHESIS_AND_PROCESSING	20	5.00516e-05	0.751976	0.9616	1	1
PID_RB_1PATHWAY	63	4.51061e-05	0.750661	1	1	1
REACTOME_VOLTAGE_GATED_POTASSIUM_CHANNELS	43	5.4056e-05	0.749299	0.9982	1	1
KEGG_CYTOSOLIC_DNA_SENSING_PATHWAY	48	4.74997e-05	0.746354	0.9822	1	1
REACTOME_DEADENYLATION_OF_MRNA	17	4.33753e-05	0.745422	0.918	1	1
REACTOME_OLFACTORY_SIGNALING_PATHWAY	75	4.68918e-05	0.745152	0.7612	1	1
REACTOME_PROSTACYCLIN_SIGNALLING_THROUGH_PROSTACYCLIN_RECEPTOR	18	4.95096e-05	0.743641	0.9708	1	1
BIOCARTA_NOS1_PATHWAY	18	5.2076e-05	0.741492	0.9706	1	1
REACTOME_LAGGING_STRAND_SYNTHESIS	17	4.84337e-05	0.74023	0.9166	1	1
BIOCARTA_41BB_PATHWAY	17	4.47121e-05	0.740226	0.9636	1	1
KEGG_GLYCOSAMINOGLYCAN_BIOSYNTHESIS_HEPARAN_SULFATE	25	4.98501e-05	0.736552	0.9906	1	1
REACTOME_CHROMOSOME_MAINTENANCE	82	4.8408e-05	0.736065	1	1	1
BIOCARTA_P38MAPK_PATHWAY	39	4.44143e-05	0.734045	0.9908	1	1
KEGG_BASAL_TRANSCRIPTION_FACTORS	32	4.65807e-05	0.733726	0.9868	1	1
REACTOME_SYNTHESIS_OF_GLYCOSYLPHOSPHATIDYLINOSITOL_GPI	17	4.72244e-05	0.733463	0.9654	1	1
REACTOME_DOUBLE_STRAND_BREAK_REPAIR	22	4.71003e-05	0.73217	0.9802	1	1
BIOCARTA_DC_PATHWAY	21	4.86077e-05	0.730101	0.9492	1	1
KEGG_AUTOIMMUNE_THYROID_DISEASE	41	4.96037e-05	0.727637	0.9568	1	1
REACTOME_THROMBOXANE_SIGNALLING_THROUGH_TP_RECEPTOR	22	4.92524e-05	0.726356	0.9894	1	1
REACTOME_RNA_POL_I_PROMOTER_OPENING	20	4.86245e-05	0.723073	0.9778	1	1
REACTOME_MITOTIC_G2_G2_M_PHASES	68	4.47669e-05	0.722508	0.9972	1	1
KEGG_NUCLEOTIDE_EXCISION_REPAIR	43	4.43278e-05	0.722115	1	1	1
REACTOME_DOWNREGULATION_OF_SMAD2_3_SMAD4_TRANSCRIPTIONAL_ACTIVITY	16	3.71994e-05	0.720318	0.9316	1	1
PID_BETACATENIN_DEG_PATHWAY	15	4.3107e-05	0.719184	0.9372	1	1
BIOCARTA_G2_PATHWAY	23	4.4858e-05	0.71878	0.977	1	1
REACTOME_DNA_REPAIR	98	4.60276e-05	0.717752	1	1	1
BIOCARTA_CTCF_PATHWAY	21	4.69179e-05	0.717605	0.9802	1	1
KEGG_AMINOACYL_TRNA_BIOSYNTHESIS	32	4.0221e-05	0.714996	0.998	1	1
PID_AURORA_A_PATHWAY	28	4.41856e-05	0.714667	0.9882	1	1
REACTOME_GLOBAL_GENOMIC_NER_GG_NER	32	4.51409e-05	0.711818	0.9964	1	1
REACTOME_MEIOSIS	68	4.64646e-05	0.710415	1	1	1
REACTOME_TRANSPORT_OF_RIBONUCLEOPROTEINS_INTO_THE_HOST_NUCLEUS	27	4.25705e-05	0.708352	0.9926	1	1
REACTOME_TRANSCRIPTIONAL_ACTIVITY_OF_SMAD2_SMAD3_SMAD4_HETEROTRIMER	33	4.08881e-05	0.707957	0.9828	1	1
REACTOME_REGULATION_OF_MRNA_STABILITY_BY_PROTEINS_THAT_BIND_AU_RICH_ELEMENTS	77	3.95021e-05	0.707413	1	1	1
BIOCARTA_ARF_PATHWAY	17	4.4735e-05	0.704036	0.9342	1	1
REACTOME_SIGNALING_BY_WNT	60	3.77701e-05	0.701974	0.9992	1	1
REACTOME_HOMOLOGOUS_RECOMBINATION_REPAIR_OF_REPLICATION_INDEPENDENT_DOUBLE_STRAND_BREAKS	16	4.52626e-05	0.697722	0.9586	1	1
KEGG_RNA_POLYMERASE	27	4.28851e-05	0.697565	0.9972	1	1
REACTOME_NEP_NS2_INTERACTS_WITH_THE_CELLULAR_EXPORT_MACHINERY	26	4.20309e-05	0.696312	0.9938	1	1
REACTOME_ADP_SIGNALLING_THROUGH_P2RY12	20	4.58614e-05	0.695439	0.981	1	1
KEGG_RNA_DEGRADATION	47	4.20468e-05	0.69455	0.998	1	1
REACTOME_NUCLEOTIDE_EXCISION_REPAIR	46	4.32088e-05	0.693635	1	1	1
REACTOME_ANTIGEN_PROCESSING_CROSS_PRESENTATION	67	3.95768e-05	0.693026	1	1	1
REACTOME_LATE_PHASE_OF_HIV_LIFE_CYCLE	96	4.19144e-05	0.692176	1	1	1
REACTOME_FORMATION_OF_INCISION_COMPLEX_IN_GG_NER	20	4.22688e-05	0.691184	0.9916	1	1
REACTOME_RNA_POL_II_TRANSCRIPTION_PRE_INITIATION_AND_PROMOTER_OPENING	39	4.24808e-05	0.690032	0.9984	1	1
PID_ATM_PATHWAY	31	4.44663e-05	0.689101	0.9968	1	1
REACTOME_RNA_POL_I_TRANSCRIPTION	42	4.30156e-05	0.688709	0.9986	1	1
BIOCARTA_P53_PATHWAY	16	4.06897e-05	0.685301	0.9854	1	1
KEGG_ALLOGRAFT_REJECTION	28	4.83738e-05	0.684248	0.9964	1	1
REACTOME_G1_S_TRANSITION	93	4.0923e-05	0.683915	1	1	1
REACTOME_ELONGATION_ARREST_AND_RECOVERY	29	3.89676e-05	0.679687	0.9982	1	1
REACTOME_METABOLISM_OF_NON_CODING_RNA	43	4.21137e-05	0.679615	1	1	1
REACTOME_TELOMERE_MAINTENANCE	45	4.41772e-05	0.679423	1	1	1
REACTOME_ACTIVATION_OF_ATR_IN_RESPONSE_TO_REPLICATION_STRESS	27	4.46136e-05	0.678281	0.9944	1	1
REACTOME_M_G1_TRANSITION	68	3.93009e-05	0.676723	1	1	1
REACTOME_SRP_DEPENDENT_COTRANSLATIONAL_PROTEIN_TARGETING_TO_MEMBRANE	95	3.53902e-05	0.671676	1	1	1
REACTOME_RNA_POL_II_PRE_TRANSCRIPTION_EVENTS	56	4.03864e-05	0.671466	0.9998	1	1
BIOCARTA_INFLAM_PATHWAY	28	4.61402e-05	0.670421	0.9872	1	1
REACTOME_G1_PHASE	33	4.09875e-05	0.669065	1	1	1
PID_MYC_PATHWAY	23	4.15798e-05	0.668441	0.9956	1	1
REACTOME_TRANSCRIPTION_COUPLED_NER_TC_NER	41	4.1975e-05	0.668092	1	1	1
KEGG_MISMATCH_REPAIR	22	4.05966e-05	0.666148	0.998	1	1
REACTOME_SMAD2_SMAD3_SMAD4_HETEROTRIMER_REGULATES_TRANSCRIPTION	23	3.99354e-05	0.664675	0.9906	1	1
REACTOME_SYNTHESIS_OF_DNA	79	3.90718e-05	0.66452	1	1	1
REACTOME_E2F_MEDIATED_REGULATION_OF_DNA_REPLICATION	23	4.53936e-05	0.664181	0.9918	1	1
REACTOME_S_PHASE	94	3.89969e-05	0.659514	1	1	1
REACTOME_PRE_NOTCH_TRANSCRIPTION_AND_TRANSLATION	23	3.62407e-05	0.655567	0.9924	1	1
BIOCARTA_CD40_PATHWAY	15	4.13726e-05	0.653719	0.9948	1	1
KEGG_INTESTINAL_IMMUNE_NETWORK_FOR_IGA_PRODUCTION	41	4.65196e-05	0.652246	1	1	1
REACTOME_RNA_POL_I_TRANSCRIPTION_INITIATION	21	3.71045e-05	0.645055	0.9926	1	1
PID_P53REGULATIONPATHWAY	55	3.88891e-05	0.642802	1	1	1
PID_CONE_PATHWAY	22	4.60699e-05	0.641289	0.9934	1	1
REACTOME_RNA_POL_I_RNA_POL_III_AND_MITOCHONDRIAL_TRANSCRIPTION	75	4.01531e-05	0.63783	1	1	1
REACTOME_FORMATION_OF_RNA_POL_II_ELONGATION_COMPLEX_	40	3.72861e-05	0.636252	0.9994	1	1
REACTOME_MRNA_SPLICING_MINOR_PATHWAY	35	3.73178e-05	0.632217	1	1	1
REACTOME_MITOCHONDRIAL_TRNA_AMINOACYLATION	16	3.70795e-05	0.631318	0.9926	1	1
REACTOME_MRNA_SPLICING	76	3.70868e-05	0.630513	1	1	1
REACTOME_ACTIVATION_OF_THE_MRNA_UPON_BINDING_OF_THE_CAP_BINDING_COMPLEX_AND_EIFS_AND_SUBSEQUENT_BINDING_TO_43S	40	3.34356e-05	0.629411	1	1	1
REACTOME_REGULATION_OF_ORNITHINE_DECARBOXYLASE_ODC	47	3.33445e-05	0.62924	1	1	1
REACTOME_ORC1_REMOVAL_FROM_CHROMATIN	57	3.50801e-05	0.62761	1	1	1
REACTOME_PEPTIDE_CHAIN_ELONGATION	74	3.21116e-05	0.6273	1	1	1
REACTOME_FANCONI_ANEMIA_PATHWAY	19	4.40547e-05	0.626312	0.9924	1	1
REACTOME_DEADENYLATION_DEPENDENT_MRNA_DECAY	40	3.83871e-05	0.625942	0.9986	1	1
REACTOME_REGULATORY_RNA_PATHWAYS	23	3.50794e-05	0.625463	0.9972	1	1
REACTOME_RNA_POL_II_TRANSCRIPTION	88	3.76224e-05	0.623857	1	1	1
REACTOME_MICRORNA_MIRNA_BIOGENESIS	20	3.55683e-05	0.623052	0.9912	1	1
REACTOME_ASSEMBLY_OF_THE_PRE_REPLICATIVE_COMPLEX	55	3.50444e-05	0.621016	1	1	1
REACTOME_G2_M_CHECKPOINTS	32	4.16897e-05	0.619967	0.999	1	1
REACTOME_REGULATION_OF_APOPTOSIS	53	3.40712e-05	0.618714	1	1	1
REACTOME_DESTABILIZATION_OF_MRNA_BY_AUF1_HNRNP_D0	47	3.23924e-05	0.615116	1	1	1
REACTOME_MEIOTIC_RECOMBINATION	43	4.11772e-05	0.615095	1	1	1
REACTOME_TRANSPORT_OF_MATURE_MRNA_DERIVED_FROM_AN_INTRONLESS_TRANSCRIPT	33	3.84414e-05	0.613746	1	1	1
REACTOME_FORMATION_OF_TRANSCRIPTION_COUPLED_NER_TC_NER_REPAIR_COMPLEX	26	3.77239e-05	0.612407	1	1	1
REACTOME_NONSENSE_MEDIATED_DECAY_ENHANCED_BY_THE_EXON_JUNCTION_COMPLEX	92	3.16614e-05	0.611893	1	1	1
REACTOME_MITOTIC_PROMETAPHASE	73	4.04502e-05	0.611498	1	1	1
REACTOME_INFLUENZA_VIRAL_RNA_TRANSCRIPTION_AND_REPLICATION	88	3.20554e-05	0.611187	1	1	1
REACTOME_ACTIVATION_OF_NF_KAPPAB_IN_B_CELLS	57	3.3075e-05	0.608358	1	1	1
KEGG_RIBOSOME	75	3.14354e-05	0.60802	1	1	1
PID_ATR_PATHWAY	37	3.88659e-05	0.605335	1	1	1
REACTOME_DESTABILIZATION_OF_MRNA_BY_KSRP	16	3.72877e-05	0.601645	0.9984	1	1
REACTOME_ABORTIVE_ELONGATION_OF_HIV1_TRANSCRIPT_IN_THE_ABSENCE_OF_TAT	22	3.46264e-05	0.600677	0.998	1	1
REACTOME_3_UTR_MEDIATED_TRANSLATIONAL_REGULATION	80	3.07197e-05	0.600624	1	1	1
REACTOME_DESTABILIZATION_OF_MRNA_BY_TRISTETRAPROLIN_TTP	16	3.83607e-05	0.597726	0.9946	1	1
REACTOME_UNBLOCKING_OF_NMDA_RECEPTOR_GLUTAMATE_BINDING_AND_ACTIVATION	15	4.60207e-05	0.597135	0.9648	1	1
REACTOME_TRANSPORT_OF_MATURE_TRANSCRIPT_TO_CYTOPLASM	44	3.67017e-05	0.596367	1	1	1
REACTOME_FORMATION_OF_THE_HIV1_EARLY_ELONGATION_COMPLEX	31	3.49384e-05	0.595881	1	1	1
KEGG_SPLICEOSOME	93	3.42405e-05	0.595237	1	1	1
REACTOME_MRNA_CAPPING	28	3.52257e-05	0.594552	1	1	1
KEGG_HOMOLOGOUS_RECOMBINATION	26	3.79744e-05	0.590555	1	1	1
REACTOME_DEPOSITION_OF_NEW_CENPA_CONTAINING_NUCLEOSOMES_AT_THE_CENTROMERE	33	4.09146e-05	0.588495	1	1	1
REACTOME_RNA_POL_I_TRANSCRIPTION_TERMINATION	20	3.37723e-05	0.588081	0.9984	1	1
KEGG_PROTEASOME	42	3.05135e-05	0.586592	1	1	1
REACTOME_VIF_MEDIATED_DEGRADATION_OF_APOBEC3G	47	3.11868e-05	0.582771	1	1	1
REACTOME_ER_PHAGOSOME_PATHWAY	55	3.20223e-05	0.582658	1	1	1
REACTOME_PACKAGING_OF_TELOMERE_ENDS	22	3.85066e-05	0.580908	0.9988	1	1
REACTOME_CDK_MEDIATED_PHOSPHORYLATION_AND_REMOVAL_OF_CDC6	44	3.08393e-05	0.580138	1	1	1
REACTOME_FORMATION_OF_THE_TERNARY_COMPLEX_AND_SUBSEQUENTLY_THE_43S_COMPLEX	34	3.067e-05	0.577893	1	1	1
REACTOME_DESTABILIZATION_OF_MRNA_BY_BRF1	16	3.63432e-05	0.570963	0.9968	1	1
REACTOME_RNA_POL_III_TRANSCRIPTION_TERMINATION	19	3.53186e-05	0.570673	0.9944	1	1
REACTOME_CROSS_PRESENTATION_OF_SOLUBLE_EXOGENOUS_ANTIGENS_ENDOSOMES	44	3.07125e-05	0.569835	1	1	1
REACTOME_CYCLIN_E_ASSOCIATED_EVENTS_DURING_G1_S_TRANSITION_	59	3.19132e-05	0.565418	1	1	1
REACTOME_SCFSKP2_MEDIATED_DEGRADATION_OF_P27_P21	50	3.0618e-05	0.558215	1	1	1
REACTOME_RNA_POL_III_TRANSCRIPTION	33	3.45276e-05	0.558105	1	1	1
REACTOME_PROCESSING_OF_CAPPED_INTRONLESS_PRE_MRNA	21	3.44748e-05	0.555222	1	1	1
REACTOME_P53_DEPENDENT_G1_DNA_DAMAGE_RESPONSE	51	3.01895e-05	0.551492	1	1	1
PID_FANCONI_PATHWAY	42	3.72417e-05	0.55049	1	1	1
REACTOME_AUTODEGRADATION_OF_THE_E3_UBIQUITIN_LIGASE_COP1	45	2.95152e-05	0.549597	1	1	1
REACTOME_CDT1_ASSOCIATION_WITH_THE_CDC6_ORC_ORIGIN_COMPLEX	46	3.00132e-05	0.548701	1	1	1
REACTOME_RNA_POL_III_TRANSCRIPTION_INITIATION_FROM_TYPE_2_PROMOTER	23	3.30955e-05	0.544878	1	1	1
REACTOME_CONVERSION_FROM_APC_C_CDC20_TO_APC_C_CDH1_IN_LATE_ANAPHASE	15	3.4393e-05	0.542314	0.9872	1	1
REACTOME_P53_INDEPENDENT_G1_S_DNA_DAMAGE_CHECKPOINT	46	2.94471e-05	0.539788	1	1	1
REACTOME_CLEAVAGE_OF_GROWING_TRANSCRIPT_IN_THE_TERMINATION_REGION_	32	3.28294e-05	0.533908	1	1	1
REACTOME_MRNA_3_END_PROCESSING	23	3.23118e-05	0.533244	1	1	1
REACTOME_CELL_CYCLE_CHECKPOINTS	99	3.22226e-05	0.53111	1	1	1
REACTOME_SCF_BETA_TRCP_MEDIATED_DEGRADATION_OF_EMI1	46	2.81507e-05	0.526725	1	1	1
PID_PLK1_PATHWAY	37	3.26056e-05	0.518387	1	1	1
REACTOME_RNA_POL_III_CHAIN_ELONGATION	17	3.17273e-05	0.511425	0.9954	1	1
REACTOME_REGULATION_OF_MITOTIC_CELL_CYCLE	71	2.95025e-05	0.506116	1	1	1
REACTOME_APC_C_CDH1_MEDIATED_DEGRADATION_OF_CDC20_AND_OTHER_APC_C_CDH1_TARGETED_PROTEINS_IN_LATE_MITOSIS_EARLY_G1	60	2.85099e-05	0.502498	1	1	1
BIOCARTA_ATRBRCA_PATHWAY	20	3.4145e-05	0.498872	1	1	1
REACTOME_AUTODEGRADATION_OF_CDH1_BY_CDH1_APC_C	53	2.71575e-05	0.495481	1	1	1
REACTOME_RNA_POL_III_TRANSCRIPTION_INITIATION_FROM_TYPE_3_PROMOTER	26	3.09778e-05	0.49525	1	1	1
BIOCARTA_PROTEASOME_PATHWAY	26	2.37064e-05	0.48715	1	1	1
REACTOME_APC_C_CDC20_MEDIATED_DEGRADATION_OF_MITOTIC_PROTEINS	60	2.71544e-05	0.479118	1	1	1
REACTOME_G0_AND_EARLY_G1	19	2.95309e-05	0.462607	0.9994	1	1
BIOCARTA_G1_PATHWAY	26	2.67639e-05	0.433589	1	1	1
BIOCARTA_CELLCYCLE_PATHWAY	22	2.56604e-05	0.403268	1	1	1
REACTOME_APC_C_CDC20_MEDIATED_DEGRADATION_OF_CYCLIN_B	16	2.54457e-05	0.397424	1	1	1
REACTOME_PHOSPHORYLATION_OF_THE_APC_C	15	2.34571e-05	0.366133	1	1	1
REACTOME_APC_CDC20_MEDIATED_DEGRADATION_OF_NEK2A	19	2.33338e-05	0.352687	1	1	1

## Sheet: Table S7
Table S7. The results of canonical pathway association analysis from Signal2Noise:WeightedSigRatio (Kidney & Liver)
sorted by FDR and NAS
GENE SET NAME	SIZE	AS	NAS	P-VALUE	FDR	FWER
BIOCARTA_AMI_PATHWAY	19	1.03412	16.0948	0.0002	0.0002	0.0002
BIOCARTA_INTRINSIC_PATHWAY	23	0.983945	15.5332	0.0002	0.0021	0.004
REACTOME_XENOBIOTICS	15	1	13.6026	0.0002	0.00686667	0.0112
REACTOME_ION_TRANSPORT_BY_P_TYPE_ATPASES	31	0.787031	6.93964	0.0002	0.007575	0.1004
KEGG_GLYCINE_SERINE_AND_THREONINE_METABOLISM	29	0.667826	6.91221	0.0002	0.00761975	0.1004
REACTOME_N_GLYCAN_ANTENNAE_ELONGATION_IN_THE_MEDIAL_TRANS_GOLGI	18	0.821281	6.93972	0.0002	0.00766835	0.1004
PID_SYNDECAN_4_PATHWAY	32	0.711924	6.94032	0.0002	0.0077641	0.1004
REACTOME_ABC_FAMILY_PROTEINS_MEDIATED_TRANSPORT	33	0.77335	6.94426	0.0002	0.00784935	0.1004
KEGG_CYSTEINE_AND_METHIONINE_METABOLISM	31	0.724574	6.77661	0.0002	0.00786512	0.1038
REACTOME_PYRUVATE_METABOLISM_AND_CITRIC_ACID_TCA_CYCLE	37	0.658375	6.74611	0.0002	0.00789425	0.1046
BIOCARTA_LAIR_PATHWAY	16	0.743368	6.95163	0.0002	0.00789737	0.1004
KEGG_GLYCOLYSIS_GLUCONEOGENESIS	59	0.671285	6.84866	0.0002	0.00790488	0.1024
REACTOME_BASIGIN_INTERACTIONS	24	0.727184	6.78093	0.0002	0.00793176	0.103
KEGG_ABC_TRANSPORTERS	44	0.762327	6.81366	0.0002	0.00793735	0.1028
KEGG_ONE_CARBON_POOL_BY_FOLATE	16	0.724119	7.22462	0.0002	0.00796129	0.0946
KEGG_BIOSYNTHESIS_OF_UNSATURATED_FATTY_ACIDS	18	0.701113	6.78827	0.0002	0.00796905	0.103
REACTOME_PYRUVATE_METABOLISM	16	0.704586	7.0328	0.0002	0.00799722	0.0988
PID_S1P_S1P1_PATHWAY	19	0.668022	6.95358	0.0002	0.008	0.1004
REACTOME_TRANSPORT_OF_GLUCOSE_AND_OTHER_SUGARS_BILE_SALTS_AND_ORGANIC_ACIDS_METAL_IONS_AND_AMINE_COMPOUNDS	84	0.755764	7.10613	0.0002	0.00800294	0.0978
PID_HNF3BPATHWAY	40	0.749817	7.23057	0.0002	0.00803934	0.0946
REACTOME_NETRIN1_SIGNALING	37	0.733171	6.70059	0.0002	0.00804318	0.1046
REACTOME_REGULATION_OF_BETA_CELL_DEVELOPMENT	22	0.731312	7.08339	0.0002	0.00806377	0.0978
KEGG_PRION_DISEASES	34	0.782083	7.11321	0.0002	0.00806866	0.0978
KEGG_HISTIDINE_METABOLISM	27	0.73127	6.9688	0.0002	0.00807297	0.1004
KEGG_TYROSINE_METABOLISM	38	0.822305	7.13114	0.0002	0.00807879	0.0978
REACTOME_AMINO_ACID_AND_OLIGOPEPTIDE_SLC_TRANSPORTERS	48	0.723276	6.63751	0.0002	0.00808571	0.1054
KEGG_STARCH_AND_SUCROSE_METABOLISM	36	0.731749	7.04042	0.0002	0.00809577	0.0988
PID_AVB3_INTEGRIN_PATHWAY	71	0.710889	6.649	0.0002	0.00810889	0.1054
KEGG_ARGININE_AND_PROLINE_METABOLISM	51	0.715871	7.05583	0.0002	0.00812286	0.0988
REACTOME_GLUCOSE_METABOLISM	61	0.697748	7.15853	0.0002	0.00812812	0.0962
REACTOME_PTM_GAMMA_CARBOXYLATION_HYPUSINE_FORMATION_AND_ARYLSULFATASE_ACTIVATION	24	0.832968	7.17274	0.0002	0.00813016	0.0962
REACTOME_METABOLISM_OF_STEROID_HORMONES_AND_VITAMINS_A_AND_D	34	0.809867	7.13765	0.0002	0.00813846	0.0972
BIOCARTA_HER2_PATHWAY	22	0.763903	6.97538	0.0002	0.0081589	0.1004
REACTOME_TRANSPORT_OF_VITAMINS_NUCLEOSIDES_AND_RELATED_MOLECULES	31	0.777927	7.23609	0.0002	0.00816333	0.0946
PID_HNF3APATHWAY	42	0.730182	6.6566	0.0002	0.00817753	0.1054
REACTOME_LIPID_DIGESTION_MOBILIZATION_AND_TRANSPORT	43	0.760634	7.30268	0.0002	0.00817895	0.0946
PID_INTEGRIN_CS_PATHWAY	25	0.815967	7.40874	0.0002	0.0082	0.093
KEGG_PPAR_SIGNALING_PATHWAY	65	0.773455	7.27628	0.0002	0.00820345	0.0946
PID_UPA_UPAR_PATHWAY	39	0.804248	7.47113	0.0002	0.00820385	0.093
REACTOME_TRIGLYCERIDE_BIOSYNTHESIS	30	0.737847	7.53632	0.0002	0.008208	0.0926
REACTOME_ENDOGENOUS_STEROLS	15	0.822811	7.337	0.0002	0.00821429	0.094
REACTOME_FATTY_ACYL_COA_BIOSYNTHESIS	17	0.741291	7.5861	0.0002	0.00823265	0.0914
REACTOME_INTEGRIN_CELL_SURFACE_INTERACTIONS	78	0.745492	7.36113	0.0002	0.00824364	0.0938
KEGG_BUTANOATE_METABOLISM	31	0.654464	7.24389	0.0002	0.00824407	0.0946
REACTOME_RESPONSE_TO_ELEVATED_PLATELET_CYTOSOLIC_CA2_	73	0.744146	7.49338	0.0002	0.00825098	0.093
KEGG_CITRATE_CYCLE_TCA_CYCLE	29	0.649342	7.41656	0.0002	0.00829811	0.093
REACTOME_SULFUR_AMINO_ACID_METABOLISM	22	0.687251	7.69368	0.0022	0.00833913	0.0908
KEGG_DRUG_METABOLISM_OTHER_ENZYMES	37	0.790971	7.58839	0.0002	0.0084	0.0914
KEGG_ARACHIDONIC_ACID_METABOLISM	51	0.766112	6.53244	0.0002	0.00841277	0.1058
REACTOME_LATENT_INFECTION_OF_HOMO_SAPIENS_WITH_MYCOBACTERIUM_TUBERCULOSIS	28	0.676113	6.481	0.0002	0.00843918	0.1058
REACTOME_ACTIVATED_AMPK_STIMULATES_FATTY_ACID_OXIDATION_IN_MUSCLE	16	0.715629	7.69844	0.0022	0.00847556	0.0908
BIOCARTA_NKCELLS_PATHWAY	17	0.696759	6.4866	0.0002	0.00849792	0.1058
REACTOME_TRANSPORT_OF_INORGANIC_CATIONS_ANIONS_AND_AMINO_ACIDS_OLIGOPEPTIDES	90	0.72785	6.5337	0.0002	0.00850108	0.1058
REACTOME_TRANSPORT_TO_THE_GOLGI_AND_SUBSEQUENT_MODIFICATION	32	0.714806	6.54026	0.0002	0.00853043	0.1058
PID_HIF1_TFPATHWAY	60	0.666189	6.49829	0.0002	0.00853684	0.1058
KEGG_BETA_ALANINE_METABOLISM	22	0.707276	7.58977	0.0012	0.00857447	0.0914
PID_INTEGRIN5_PATHWAY	17	0.793532	7.70827	0.0002	0.0086	0.0906
REACTOME_STEROID_HORMONES	28	0.869935	7.75655	0.0002	0.00865116	0.0906
REACTOME_NUCLEAR_RECEPTOR_TRANSCRIPTION_PATHWAY	44	0.711295	6.38258	0.0002	0.00865743	0.106
REACTOME_SIGNALING_BY_ROBO_RECEPTOR	29	0.685515	6.36234	0.0002	0.00866275	0.1064
KEGG_VIBRIO_CHOLERAE_INFECTION	50	0.625392	6.41549	0.0002	0.00867677	0.106
PID_AVB3_OPN_PATHWAY	31	0.70603	6.38801	0.0002	0.008708	0.106
REACTOME_REGULATION_OF_GENE_EXPRESSION_IN_BETA_CELLS	16	0.681258	6.34046	0.0002	0.00875146	0.1064
REACTOME_GLUCONEOGENESIS	30	0.639606	6.41884	0.0002	0.00876122	0.106
KEGG_MATURITY_ONSET_DIABETES_OF_THE_YOUNG	19	0.77273	7.77077	0.0002	0.00883333	0.0906
KEGG_TRYPTOPHAN_METABOLISM	38	0.723985	7.96724	0.0002	0.00894211	0.088
REACTOME_TIGHT_JUNCTION_INTERACTIONS	28	0.674059	6.29383	0.0002	0.00894808	0.1098
REACTOME_P130CAS_LINKAGE_TO_MAPK_SIGNALING_FOR_INTEGRINS	15	0.80848	7.77867	0.0002	0.00901951	0.0906
KEGG_SELENOAMINO_ACID_METABOLISM	21	0.864159	8.0456	0.0002	0.0091	0.0874
REACTOME_GRB2_SOS_PROVIDES_LINKAGE_TO_MAPK_SIGNALING_FOR_INTERGRINS_	15	0.832992	7.98139	0.0002	0.00917838	0.088
KEGG_NITROGEN_METABOLISM	22	0.807382	7.78187	0.0002	0.009215	0.09
REACTOME_IRON_UPTAKE_AND_TRANSPORT	33	0.749276	8.05298	0.0002	0.00930286	0.0874
KEGG_PENTOSE_PHOSPHATE_PATHWAY	25	0.679172	6.23495	0.0002	0.00938095	0.111
REACTOME_INTEGRIN_ALPHAIIB_BETA3_SIGNALING	27	0.6845	6.19808	0.0002	0.00939626	0.1118
REACTOME_HDL_MEDIATED_LIPID_TRANSPORT	15	0.814125	7.79766	0.0002	0.00940513	0.09
REACTOME_METAL_ION_SLC_TRANSPORTERS	22	0.652854	6.2113	0.0002	0.00942075	0.1118
PID_INTEGRIN_A9B1_PATHWAY	23	0.652996	6.17726	0.0002	0.00946111	0.1126
KEGG_ALANINE_ASPARTATE_AND_GLUTAMATE_METABOLISM	31	0.674195	6.13834	0.0002	0.00950991	0.1134
KEGG_FATTY_ACID_METABOLISM	38	0.752213	8.06508	0.0002	0.00951765	0.0874
KEGG_PHENYLALANINE_METABOLISM	18	0.702633	6.15753	0.0002	0.00955596	0.1126
BIOCARTA_IGF1_PATHWAY	20	0.68171	6.14763	0.0002	0.00955818	0.1134
PID_SYNDECAN_1_PATHWAY	46	0.696643	6.10324	0.0002	0.00964286	0.1136
PID_INTEGRIN2_PATHWAY	28	0.767663	8.26418	0.0002	0.00968387	0.087
KEGG_LINOLEIC_ACID_METABOLISM	27	0.852979	8.17264	0.0002	0.0097125	0.0874
KEGG_PENTOSE_AND_GLUCURONATE_INTERCONVERSIONS	16	0.827116	8.34324	0.0002	0.00976	0.087
PID_INTEGRIN1_PATHWAY	64	0.804846	8.08409	0.0002	0.00976364	0.0874
KEGG_PYRUVATE_METABOLISM	40	0.61438	6.07284	0.0002	0.00979115	0.1142
REACTOME_PPARA_ACTIVATES_GENE_EXPRESSION	82	0.67666	6.05543	0.0002	0.00982105	0.115
KEGG_RIBOFLAVIN_METABOLISM	16	0.647839	5.70873	0.0002	0.00983034	0.1298
PID_RHOA_REG_PATHWAY	40	0.650543	6.03693	0.0002	0.00985043	0.1156
KEGG_GLYCEROLIPID_METABOLISM	41	0.622248	5.76898	0.0002	0.0098518	0.127
KEGG_CARDIAC_MUSCLE_CONTRACTION	68	0.603357	5.71206	0.0002	0.00987778	0.1298
REACTOME_PLATELET_AGGREGATION_PLUG_FORMATION	35	0.681734	5.98722	0.0002	0.00987899	0.1156
PID_A6B1_A6B4_INTEGRIN_PATHWAY	46	0.657549	5.77595	0.0002	0.00988116	0.126
REACTOME_ACYL_CHAIN_REMODELLING_OF_PC	16	0.690522	5.67537	0.0002	0.00989116	0.131
KEGG_ECM_RECEPTOR_INTERACTION	80	0.677665	5.97287	0.0002	0.00989333	0.1162
REACTOME_TERMINATION_OF_O_GLYCAN_BIOSYNTHESIS	18	0.596453	5.7824	0.0018	0.00989927	0.126
BIOCARTA_UCALPAIN_PATHWAY	15	0.566098	5.93268	0.002	0.00990407	0.117
BIOCARTA_MCALPAIN_PATHWAY	22	0.609251	5.6216	0.0002	0.0099098	0.1346
BIOCARTA_IL6_PATHWAY	21	0.647676	5.73796	0.0002	0.00991773	0.1288
KEGG_ADIPOCYTOKINE_SIGNALING_PATHWAY	66	0.64081	5.72556	0.0002	0.00991831	0.1294
KEGG_SPHINGOLIPID_METABOLISM	30	0.637275	5.74904	0.0002	0.00992429	0.1286
REACTOME_CELL_SURFACE_INTERACTIONS_AT_THE_VASCULAR_WALL	84	0.615534	5.71567	0.0002	0.00992448	0.1294
KEGG_VALINE_LEUCINE_AND_ISOLEUCINE_DEGRADATION	42	0.567304	5.56547	0.0008	0.00992704	0.1376
PID_ANTHRAXPATHWAY	15	0.687749	5.789	0.0002	0.00992941	0.126
KEGG_GLUTATHIONE_METABOLISM	44	0.607682	5.57305	0.0002	0.00993291	0.1372
PID_S1P_S1P3_PATHWAY	25	0.598665	5.5227	0.0002	0.00993415	0.1424
REACTOME_ABCA_TRANSPORTERS_IN_LIPID_HOMEOSTASIS	17	0.675909	5.55841	0.0006	0.00993625	0.139
KEGG_TYPE_II_DIABETES_MELLITUS	44	0.638895	5.52739	0.0002	0.00993988	0.1424
REACTOME_LYSOSOME_VESICLE_BIOGENESIS	22	0.581539	5.54209	0.0002	0.00994907	0.1406
KEGG_STEROID_BIOSYNTHESIS	16	0.604096	5.98955	0.0002	0.00995085	0.1156
ST_ADRENERGIC	35	0.664402	5.67699	0.0002	0.00995205	0.131
KEGG_PROPANOATE_METABOLISM	31	0.553958	5.57583	0.0012	0.00995541	0.1372
KEGG_PANTOTHENATE_AND_COA_BIOSYNTHESIS	16	0.673441	5.93404	0.0002	0.0099623	0.117
BIOCARTA_IL22BP_PATHWAY	16	0.599735	5.79703	0.0002	0.00996741	0.126
REACTOME_GRB2_EVENTS_IN_ERBB2_SIGNALING	21	0.67768	5.62217	0.0002	0.00997105	0.1346
REACTOME_GABA_SYNTHESIS_RELEASE_REUPTAKE_AND_DEGRADATION	17	0.641669	5.80768	0.0002	0.00997313	0.126
REACTOME_ACYL_CHAIN_REMODELLING_OF_PE	17	0.682875	5.53079	0.0002	0.00998025	0.1414
KEGG_AMINO_SUGAR_AND_NUCLEOTIDE_SUGAR_METABOLISM	43	0.628964	5.58049	0.0002	0.00999103	0.1372
REACTOME_AMINE_COMPOUND_SLC_TRANSPORTERS	27	0.645733	5.81403	0.0002	0.00999398	0.1248
PID_IGF1_PATHWAY	30	0.623989	5.62737	0.0002	0.00999735	0.1346
PID_HES_HEYPATHWAY	43	0.678298	5.63621	0.0002	0.01	0.1346
PID_GLYPICAN_1PATHWAY	25	0.702098	5.93837	0.0002	0.0100066	0.117
PID_AMB2_NEUTROPHILS_PATHWAY	41	0.653294	5.59673	0.0002	0.0100078	0.1356
REACTOME_GLYCOLYSIS	26	0.751666	8.3711	0.0002	0.0100138	0.0862
PID_IL6_7PATHWAY	46	0.630156	5.58629	0.0002	0.0100142	0.1356
REACTOME_PEROXISOMAL_LIPID_METABOLISM	17	0.67882	5.99444	0.0042	0.0100205	0.1156
BIOCARTA_NO1_PATHWAY	26	0.619949	5.8456	0.0002	0.0100246	0.1206
BIOCARTA_IL10_PATHWAY	17	0.57126	5.82959	0.001	0.0100427	0.1218
REACTOME_PLATELET_CALCIUM_HOMEOSTASIS	15	0.674484	5.63898	0.0002	0.010051	0.134
PID_RXR_VDR_PATHWAY	25	0.623567	5.81403	0.0002	0.0100682	0.1248
REACTOME_SIGNAL_TRANSDUCTION_BY_L1	32	0.650153	5.85218	0.0002	0.0100682	0.1202
PID_NECTIN_PATHWAY	30	0.616225	5.8561	0.0002	0.0101047	0.1202
REACTOME_CITRIC_ACID_CYCLE_TCA_CYCLE	18	0.560145	5.9946	0.0026	0.0101052	0.1156
BIOCARTA_SPPA_PATHWAY	19	0.557364	5.48578	0.0002	0.010106	0.1476
KEGG_FRUCTOSE_AND_MANNOSE_METABOLISM	33	0.625974	5.86803	0.0002	0.0101134	0.1194
BIOCARTA_INSULIN_PATHWAY	21	0.625393	5.63988	0.0002	0.0101176	0.134
BIOCARTA_CARDIACEGF_PATHWAY	17	0.618004	5.49136	0.0006	0.0101248	0.1468
REACTOME_NA_CL_DEPENDENT_NEUROTRANSMITTER_TRANSPORTERS	17	0.588594	5.45675	0.0002	0.01015	0.1506
BIOCARTA_BAD_PATHWAY	26	0.605051	5.44674	0.0002	0.0101574	0.152
REACTOME_SIGNALING_BY_INSULIN_RECEPTOR	98	0.601655	5.46546	0.0002	0.0101641	0.1502
KEGG_ALDOSTERONE_REGULATED_SODIUM_REABSORPTION	40	0.826279	8.43614	0.0002	0.0101714	0.0862
REACTOME_GPVI_MEDIATED_ACTIVATION_CASCADE	30	0.650599	5.87231	0.0002	0.0101889	0.1194
REACTOME_ION_CHANNEL_TRANSPORT	52	0.685689	5.87545	0.0002	0.0102496	0.1194
BIOCARTA_TID_PATHWAY	18	0.608683	5.42544	0.0002	0.0102612	0.1546
BIOCARTA_KERATINOCYTE_PATHWAY	43	0.597353	5.40933	0.0002	0.0103216	0.155
KEGG_GALACTOSE_METABOLISM	25	0.620368	5.87566	0.0002	0.0103242	0.119
KEGG_HYPERTROPHIC_CARDIOMYOPATHY_HCM	81	0.605278	5.38413	0.0002	0.0103723	0.1554
SIG_IL4RECEPTOR_IN_B_LYPHOCYTES	27	0.610971	5.38889	0.0002	0.0103884	0.1554
REACTOME_PHASE_II_CONJUGATION	51	0.812921	8.48008	0.0002	0.0104	0.0862
KEGG_ARRHYTHMOGENIC_RIGHT_VENTRICULAR_CARDIOMYOPATHY_ARVC	73	0.603298	5.30833	0.0002	0.0106168	0.168
REACTOME_METABOLISM_OF_VITAMINS_AND_COFACTORS	46	0.636633	5.33378	0.0002	0.0106457	0.1618
REACTOME_CGMP_EFFECTS	19	0.642352	5.31321	0.0002	0.0106528	0.168
KEGG_PORPHYRIN_AND_CHLOROPHYLL_METABOLISM	29	0.574686	5.22794	0.0002	0.0106772	0.1842
PID_TAP63PATHWAY	51	0.624406	5.25061	0.0002	0.0106832	0.1814
REACTOME_NEUROTRANSMITTER_RELEASE_CYCLE	34	0.635285	5.33758	0.0002	0.0106908	0.1606
KEGG_DILATED_CARDIOMYOPATHY	88	0.598167	5.23018	0.0002	0.0107011	0.1832
KEGG_PEROXISOME	71	0.58563	5.26611	0.0002	0.0107049	0.1762
REACTOME_INWARDLY_RECTIFYING_K_CHANNELS	30	0.664321	5.31337	0.0002	0.0107119	0.168
REACTOME_TRANSFERRIN_ENDOCYTOSIS_AND_RECYCLING	24	0.777788	8.49327	0.0002	0.0107154	0.0862
REACTOME_GLUTAMATE_NEUROTRANSMITTER_RELEASE_CYCLE	15	0.636899	5.27259	0.0004	0.0107154	0.175
BIOCARTA_EGF_PATHWAY	29	0.585772	5.25365	0.0002	0.010725	0.1808
REACTOME_GLYCEROPHOSPHOLIPID_BIOSYNTHESIS	67	0.620293	5.31854	0.0002	0.0107273	0.168
BIOCARTA_IL17_PATHWAY	15	0.578095	5.21027	0.0016	0.0107361	0.1858
KEGG_PROSTATE_CANCER	85	0.614478	5.2039	0.0002	0.0107396	0.1882
REACTOME_EICOSANOID_LIGAND_BINDING_RECEPTORS	15	0.659339	5.23046	0.0002	0.0107572	0.1832
KEGG_ALPHA_LINOLENIC_ACID_METABOLISM	17	0.636517	5.19728	0.0002	0.0107648	0.192
PID_ARF6_PATHWAY	28	0.616606	5.27321	0.0002	0.0107713	0.1748
KEGG_GLYCOSAMINOGLYCAN_BIOSYNTHESIS_KERATAN_SULFATE	15	0.634635	5.21187	0.0002	0.0107758	0.1852
BIOCARTA_MET_PATHWAY	35	0.590176	5.23294	0.0002	0.0107763	0.1822
PID_EPHA2_FWDPATHWAY	18	0.53139	5.28207	0.0022	0.0107878	0.1748
REACTOME_FGFR_LIGAND_BINDING_AND_ACTIVATION	22	0.56925	5.17754	0.0014	0.010801	0.1928
REACTOME_ASPARAGINE_N_LINKED_GLYCOSYLATION	70	0.61448	5.17994	0.0002	0.0108278	0.1928
KEGG_SMALL_CELL_LUNG_CANCER	81	0.620064	5.14308	0.0002	0.0110213	0.1988
KEGG_N_GLYCAN_BIOSYNTHESIS	42	0.619471	5.14788	0.0002	0.0110306	0.1982
REACTOME_AMINO_ACID_TRANSPORT_ACROSS_THE_PLASMA_MEMBRANE	30	0.847211	8.53502	0.0002	0.011032	0.0862
ST_G_ALPHA_I_PATHWAY	35	0.621552	5.11524	0.0002	0.011129	0.2112
PID_PRLSIGNALINGEVENTSPATHWAY	21	0.554412	5.11697	0.0002	0.0111769	0.2112
REACTOME_CELL_CELL_JUNCTION_ORGANIZATION	53	0.580447	5.12126	0.0002	0.0111869	0.211
REACTOME_GLUTATHIONE_CONJUGATION	19	0.533723	5.07791	0.0072	0.0111941	0.221
PID_VEGFR1_PATHWAY	23	0.549255	5.08223	0.0002	0.0112088	0.2202
PID_BMPPATHWAY	38	0.607145	5.08742	0.0002	0.0112236	0.2188
KEGG_DORSO_VENTRAL_AXIS_FORMATION	23	0.631792	5.09497	0.0002	0.0112307	0.2172
REACTOME_ZINC_TRANSPORTERS	15	0.548708	5.03882	0.0002	0.0112332	0.2294
REACTOME_PI3K_EVENTS_IN_ERBB2_SIGNALING	34	0.612702	5.03048	0.0002	0.0112462	0.234
PID_RHOA_PATHWAY	41	0.536097	5.09834	0.0002	0.0112468	0.216
REACTOME_RORA_ACTIVATES_CIRCADIAN_EXPRESSION	20	0.534426	5.04202	0.0006	0.0112524	0.229
PID_CERAMIDE_PATHWAY	46	0.584161	5.06561	0.0002	0.0112641	0.224
REACTOME_PI3K_AKT_ACTIVATION	27	0.568722	5.02374	0.0002	0.0112657	0.2356
BIOCARTA_EDG1_PATHWAY	24	0.529206	5.01763	0.0004	0.011271	0.2368
BIOCARTA_MAL_PATHWAY	18	0.568763	5.05356	0.0006	0.0112856	0.2266
PID_EPHRINBREVPATHWAY	30	0.599364	5.04508	0.0002	0.0112919	0.2288
REACTOME_INSULIN_RECEPTOR_RECYCLING	22	0.758059	8.60763	0.0002	0.011325	0.0862
REACTOME_SIGNALING_BY_RHO_GTPASES	99	0.585468	5.05447	0.0002	0.0113295	0.2262
REACTOME_LIPOPROTEIN_METABOLISM	27	0.844257	8.99409	0.0002	0.0113524	0.0836
PID_SHP2_PATHWAY	54	0.576708	4.99586	0.0002	0.0114307	0.2422
PID_TCPTP_PATHWAY	40	0.571087	4.98271	0.0002	0.0114369	0.2492
REACTOME_NITRIC_OXIDE_STIMULATES_GUANYLATE_CYCLASE	24	0.617575	4.98575	0.0002	0.0114491	0.2484
BIOCARTA_TPO_PATHWAY	22	0.54724	4.96428	0.0002	0.0114755	0.2556
PID_IL27PATHWAY	26	0.589392	4.96698	0.0008	0.0114932	0.2542
BIOCARTA_CDMAC_PATHWAY	15	0.547596	4.94464	0.0002	0.0115333	0.26
REACTOME_SHC_RELATED_EVENTS	16	0.537232	4.96938	0.0026	0.0115358	0.2538
REACTOME_INTRINSIC_PATHWAY	17	0.843194	8.69332	0.0002	0.0115391	0.0854
REACTOME_AMYLOIDS	38	0.563943	4.94877	0.0014	0.0115493	0.26
KEGG_FC_EPSILON_RI_SIGNALING_PATHWAY	74	0.568731	4.92908	0.0002	0.0116332	0.2634
REACTOME_SYNTHESIS_OF_PC	17	0.579894	4.90648	0.0004	0.0117661	0.2696
PID_ARF6_TRAFFICKINGPATHWAY	44	0.550411	4.90269	0.0002	0.0117689	0.2734
KEGG_STEROID_HORMONE_BIOSYNTHESIS	43	0.883544	8.73076	0.0002	0.0117727	0.0854
REACTOME_O_LINKED_GLYCOSYLATION_OF_MUCINS	50	0.560909	4.89102	0.0002	0.0117921	0.2802
PID_ECADHERIN_STABILIZATION_PATHWAY	41	0.521758	4.88277	0.0002	0.0118193	0.2826
PID_ALPHASYNUCLEIN_PATHWAY	32	0.561189	4.89207	0.0002	0.0118363	0.2792
REACTOME_CHYLOMICRON_MEDIATED_LIPID_TRANSPORT	15	0.791081	9.00785	0.0002	0.01184	0.0836
BIOCARTA_ECM_PATHWAY	23	0.50494	4.86943	0.0002	0.0118548	0.2892
BIOCARTA_SPRY_PATHWAY	18	0.555791	4.81107	0.0002	0.0118564	0.3098
SA_B_CELL_RECEPTOR_COMPLEXES	24	0.536502	4.87211	0.0002	0.0118812	0.2892
REACTOME_APOPTOTIC_CLEAVAGE_OF_CELLULAR_PROTEINS	35	0.533474	4.81262	0.0002	0.0118825	0.3098
KEGG_TASTE_TRANSDUCTION	42	0.53095	4.81595	0.0108	0.0118904	0.3078
REACTOME_INHIBITION_OF_VOLTAGE_GATED_CA2_CHANNELS_VIA_GBETA_GAMMA_SUBUNITS	24	0.597796	4.82792	0.0002	0.0118996	0.3052
REACTOME_COLLAGEN_FORMATION	56	0.584396	4.82069	0.0002	0.0119034	0.3066
KEGG_EPITHELIAL_CELL_SIGNALING_IN_HELICOBACTER_PYLORI_INFECTION	62	0.519996	4.74149	0.0002	0.01192	0.3372
REACTOME_PI3K_CASCADE	63	0.5438	4.74924	0.0002	0.0119273	0.3362
PID_NEPHRIN_NEPH1_PATHWAY	30	0.526111	4.79452	0.0002	0.0119407	0.3186
REACTOME_GLYCOSPHINGOLIPID_METABOLISM	32	0.56102	4.74247	0.0002	0.0119425	0.3372
BIOCARTA_PAR1_PATHWAY	35	0.540795	4.82799	0.0002	0.0119492	0.3052
KEGG_O_GLYCAN_BIOSYNTHESIS	28	0.542781	4.75194	0.0002	0.0119524	0.3346
REACTOME_PLATELET_SENSITIZATION_BY_LDL	16	0.512507	4.79598	0.0018	0.0119645	0.3168
REACTOME_NEPHRIN_INTERACTIONS	17	0.482311	4.75469	0.0048	0.0119697	0.334
REACTOME_SYNTHESIS_OF_PA	22	0.561858	4.84245	0.0002	0.0119768	0.299
PID_CMYB_PATHWAY	78	0.5717	4.75733	0.0002	0.0119832	0.3336
BIOCARTA_GH_PATHWAY	26	0.515448	4.76064	0.0002	0.0119863	0.3326
REACTOME_TRANS_GOLGI_NETWORK_VESICLE_BUDDING	55	0.536554	4.76353	0.0002	0.0119903	0.331
REACTOME_L1CAM_INTERACTIONS	76	0.569214	4.78028	0.0002	0.0119935	0.324
BIOCARTA_VEGF_PATHWAY	26	0.529518	4.83487	0.0002	0.011994	0.3042
PID_AR_NONGENOMIC_PATHWAY	30	0.539555	4.8281	0.0004	0.0119991	0.3052
BIOCARTA_IGF1R_PATHWAY	23	0.539529	4.84587	0.0002	0.0120095	0.2982
KEGG_GLYCEROPHOSPHOLIPID_METABOLISM	64	0.585277	4.78284	0.0002	0.012023	0.324
REACTOME_CELL_JUNCTION_ORGANIZATION	71	0.543679	4.76391	0.0002	0.0120381	0.331
ST_GA13_PATHWAY	35	0.583311	4.84716	0.0002	0.0120494	0.297
REACTOME_GOLGI_ASSOCIATED_VESICLE_BIOGENESIS	48	0.533214	4.76704	0.0002	0.0120675	0.3296
PID_REELINPATHWAY	29	0.536907	4.72437	0.0002	0.012068	0.3438
REACTOME_EXTRACELLULAR_MATRIX_ORGANIZATION	82	0.558383	4.71968	0.0002	0.012077	0.3468
KEGG_MELANOMA	70	0.564562	4.67647	0.0002	0.0121373	0.375
PID_EPHA_FWDPATHWAY	33	0.554219	4.68304	0.0002	0.0121519	0.371
BIOCARTA_PPARA_PATHWAY	51	0.5231	4.67786	0.0002	0.012164	0.3748
PID_ERBB2ERBB3PATHWAY	43	0.516658	4.68333	0.0002	0.0121909	0.37
PID_NETRIN_PATHWAY	31	0.508624	4.68495	0.0026	0.0122174	0.37
PID_VEGFR1_2_PATHWAY	64	0.507367	4.70007	0.0002	0.0122285	0.3606
KEGG_LYSINE_DEGRADATION	42	0.519786	4.69494	0.0002	0.0122437	0.3648
BIOCARTA_ALK_PATHWAY	36	0.598019	4.70244	0.0002	0.012244	0.3582
BIOCARTA_IL2_PATHWAY	21	0.528595	4.68534	0.001	0.012254	0.37
REACTOME_FRS2_MEDIATED_CASCADE	35	0.538081	4.70522	0.0002	0.0122597	0.3566
PID_HIF2PATHWAY	30	0.52794	4.65622	0.0002	0.0122605	0.3876
PID_INTEGRIN3_PATHWAY	42	0.861576	9.89589	0.0002	0.0122615	0.083
ST_INTERLEUKIN_4_PATHWAY	25	0.525762	4.66026	0.0018	0.0122659	0.3866
ST_MYOCYTE_AD_PATHWAY	26	0.582775	4.68818	0.0002	0.0122725	0.3688
REACTOME_DEGRADATION_OF_THE_EXTRACELLULAR_MATRIX	26	0.504048	4.66256	0.0086	0.01229	0.3866
PID_INTEGRIN_A4B1_PATHWAY	33	0.504401	4.64808	0.0006	0.0122916	0.3952
ST_GAQ_PATHWAY	26	0.565958	4.64281	0.0002	0.0123204	0.3988
REACTOME_INSULIN_RECEPTOR_SIGNALLING_CASCADE	78	0.531839	4.64888	0.0002	0.0123235	0.3946
BIOCARTA_HCMV_PATHWAY	16	0.509129	4.62919	0.0082	0.0123314	0.407
KEGG_PHOSPHATIDYLINOSITOL_SIGNALING_SYSTEM	63	0.550129	4.633	0.0002	0.0123449	0.4058
ST_GA12_PATHWAY	22	0.525492	4.63499	0.0002	0.0123724	0.4046
KEGG_METABOLISM_OF_XENOBIOTICS_BY_CYTOCHROME_P450	56	0.840362	9.02256	0.0002	0.0124211	0.0836
REACTOME_INTERACTION_BETWEEN_L1_AND_ANKYRINS	20	0.552364	4.61917	0.0002	0.0124345	0.4146
KEGG_ETHER_LIPID_METABOLISM	28	0.553636	4.60062	0.0002	0.0125302	0.4236
KEGG_GLIOMA	60	0.54974	4.60707	0.0002	0.0125348	0.4184
BIOCARTA_IL3_PATHWAY	15	0.52902	4.60173	0.0046	0.0125536	0.4228
PID_WNT_SIGNALING_PATHWAY	26	0.569493	4.58905	0.0002	0.0126844	0.4322
PID_SYNDECAN_2_PATHWAY	32	0.503989	4.58365	0.0002	0.012689	0.4338
REACTOME_PHASE1_FUNCTIONALIZATION_OF_COMPOUNDS	67	0.891328	9.0924	0.0002	0.0127333	0.083
REACTOME_RESPIRATORY_ELECTRON_TRANSPORT_ATP_SYNTHESIS_BY_CHEMIOSMOTIC_COUPLING_AND_HEAT_PRODUCTION_BY_UNCOUPLING_PROTEINS_	76	0.435733	4.57684	0.0032	0.0127437	0.44
KEGG_HEMATOPOIETIC_CELL_LINEAGE	82	0.537388	4.5668	0.0002	0.0128302	0.4492
REACTOME_SPHINGOLIPID_METABOLISM	51	0.536872	4.56081	0.0002	0.0128608	0.4502
REACTOME_PYRIMIDINE_METABOLISM	23	0.566963	4.55284	0.0002	0.0129164	0.4548
REACTOME_PRE_NOTCH_PROCESSING_IN_GOLGI	15	0.500773	4.54413	0.0126	0.0129398	0.4588
KEGG_INOSITOL_PHOSPHATE_METABOLISM	44	0.538425	4.54671	0.0002	0.0129486	0.4588
REACTOME_REGULATION_OF_INSULIN_LIKE_GROWTH_FACTOR_IGF_ACTIVITY_BY_INSULIN_LIKE_GROWTH_FACTOR_BINDING_PROTEINS_IGFBPS	16	0.921859	9.56776	0.0002	0.0129571	0.083
PID_AJDISS_2PATHWAY	46	0.516982	4.51981	0.0014	0.0130733	0.4714
REACTOME_GROWTH_HORMONE_RECEPTOR_SIGNALING	23	0.491007	4.53011	0.0002	0.0130738	0.4662
PID_IL4_2PATHWAY	61	0.512197	4.523	0.0002	0.0130942	0.4706
ST_G_ALPHA_S_PATHWAY	16	0.48743	4.50434	0.0154	0.0131034	0.4876
REACTOME_CTNNB1_PHOSPHORYLATION_CASCADE	16	0.524632	4.51052	0.0028	0.0131122	0.4796
PID_DELTANP63PATHWAY	45	0.547673	4.50575	0.0002	0.0131241	0.4852
REACTOME_SEMA4D_INDUCED_CELL_MIGRATION_AND_GROWTH_CONE_COLLAPSE	23	0.452114	4.51371	0.0054	0.0131249	0.4772
REACTOME_GABA_RECEPTOR_ACTIVATION	51	0.555827	4.49853	0.0002	0.0131636	0.4918
REACTOME_NCAM_SIGNALING_FOR_NEURITE_OUT_GROWTH	61	0.532072	4.48969	0.0002	0.0132336	0.498
REACTOME_FORMATION_OF_FIBRIN_CLOT_CLOTTING_CASCADE	32	0.855937	9.90126	0.0002	0.0132667	0.083
REACTOME_SPHINGOLIPID_DE_NOVO_BIOSYNTHESIS	19	0.501982	4.4582	0.003	0.0132869	0.5104
BIOCARTA_BIOPEPTIDES_PATHWAY	39	0.496567	4.46208	0.0034	0.0132879	0.508
BIOCARTA_PDGF_PATHWAY	30	0.497746	4.46409	0.0002	0.0133066	0.5064
REACTOME_CYTOCHROME_P450_ARRANGED_BY_SUBSTRATE_TYPE	49	0.913172	9.12735	0.0002	0.0133176	0.083
REACTOME_SIGNALING_BY_FGFR1_MUTANTS	26	0.516062	4.44785	0.0004	0.0133312	0.5138
REACTOME_GABA_B_RECEPTOR_ACTIVATION	37	0.55818	4.45184	0.0002	0.0133401	0.5122
ST_B_CELL_ANTIGEN_RECEPTOR	38	0.516391	4.46414	0.0006	0.0133498	0.5064
REACTOME_SHC1_EVENTS_IN_ERBB4_SIGNALING	19	0.533217	4.47707	0.0024	0.0133512	0.5004
ST_WNT_CA2_CYCLIC_GMP_PATHWAY	20	0.533295	4.47138	0.0008	0.0133893	0.5014
REACTOME_THE_ROLE_OF_NEF_IN_HIV1_REPLICATION_AND_DISEASE_PATHOGENESIS	27	0.486793	4.46425	0.0006	0.0133934	0.5064
KEGG_RENAL_CELL_CARCINOMA	69	0.551386	4.46715	0.0002	0.0133993	0.5046
BIOCARTA_GSK3_PATHWAY	27	0.520084	4.43748	0.0014	0.0134421	0.5198
BIOCARTA_NGF_PATHWAY	16	0.496615	4.42584	0.0024	0.0135852	0.528
KEGG_DRUG_METABOLISM_CYTOCHROME_P450	57	0.846934	9.18266	0.0002	0.0137125	0.083
REACTOME_SYNTHESIS_OF_BILE_ACIDS_AND_BILE_SALTS	18	0.948207	10.0348	0.0002	0.0137273	0.083
REACTOME_PI_METABOLISM	34	0.512349	4.40716	0.0002	0.0138592	0.5456
KEGG_FC_GAMMA_R_MEDIATED_PHAGOCYTOSIS	84	0.500687	4.39705	0.0002	0.0138917	0.5548
REACTOME_SYNTHESIS_OF_PIPS_AT_THE_PLASMA_MEMBRANE	22	0.509261	4.38147	0.0026	0.0139022	0.56
REACTOME_SEMA4D_IN_SEMAPHORIN_SIGNALING	27	0.44725	4.3893	0.002	0.013919	0.5584
REACTOME_SEMAPHORIN_INTERACTIONS	60	0.494146	4.39812	0.0002	0.0139265	0.5548
REACTOME_EFFECTS_OF_PIP2_HYDROLYSIS	20	0.544924	4.40043	0.0022	0.0139295	0.553
KEGG_THYROID_CANCER	29	0.510744	4.38155	0.0002	0.0139415	0.56
KEGG_RENIN_ANGIOTENSIN_SYSTEM	16	0.842413	9.30017	0.0002	0.0139467	0.083
REACTOME_NEF_MEDIATES_DOWN_MODULATION_OF_CELL_SURFACE_RECEPTORS_BY_RECRUITING_THEM_TO_CLATHRIN_ADAPTERS	20	0.471521	4.38409	0.0042	0.0139552	0.5598
REACTOME_SHC_MEDIATED_CASCADE	28	0.504864	4.38975	0.002	0.0139575	0.5584
PID_ATF2_PATHWAY	55	0.507285	4.37082	0.0002	0.0139806	0.5658
REACTOME_PI_3K_CASCADE	46	0.512762	4.36578	0.0002	0.0140255	0.5694
REACTOME_PHOSPHOLIPASE_C_MEDIATED_CASCADE	51	0.506379	4.34302	0.0002	0.014313	0.5844
PID_FGF_PATHWAY	54	0.489568	4.33087	0.0002	0.0144533	0.5898
REACTOME_NRAGE_SIGNALS_DEATH_THROUGH_JNK	42	0.497225	4.32135	0.0002	0.0144577	0.596
BIOCARTA_AGR_PATHWAY	35	0.515616	4.32139	0.0002	0.0145015	0.596
REACTOME_G_ALPHA1213_SIGNALLING_EVENTS	72	0.50352	4.32461	0.0002	0.0145031	0.5942
KEGG_ENDOMETRIAL_CANCER	50	0.537962	4.30701	0.0002	0.0146581	0.601
PID_ERBB4_PATHWAY	37	0.515689	4.30054	0.0002	0.0146742	0.6016
SIG_BCR_SIGNALING_PATHWAY	44	0.480664	4.30141	0.0002	0.0147012	0.6016
KEGG_PRIMARY_BILE_ACID_BIOSYNTHESIS	15	0.944897	10.1031	0.0002	0.01484	0.083
PID_PTP1BPATHWAY	52	0.500785	4.27742	0.0002	0.0149589	0.6138
REACTOME_GAP_JUNCTION_TRAFFICKING	22	0.492996	4.27379	0.0026	0.0149608	0.6168
BIOCARTA_IL1R_PATHWAY	30	0.514717	4.27899	0.0002	0.0149752	0.613
KEGG_MTOR_SIGNALING_PATHWAY	45	0.503319	4.26615	0.0002	0.0150823	0.6226
REACTOME_PLATELET_HOMEOSTASIS	73	0.519648	4.24681	0.0002	0.0153024	0.6352
REACTOME_NCAM1_INTERACTIONS	37	0.511477	4.24817	0.0002	0.0153284	0.6352
REACTOME_GENERATION_OF_SECOND_MESSENGER_MOLECULES	23	0.476287	4.24236	0.0006	0.0153294	0.636
KEGG_SYSTEMIC_LUPUS_ERYTHEMATOSUS	70	0.500031	4.25116	0.002	0.0153317	0.633
ST_INTEGRIN_SIGNALING_PATHWAY	78	0.494389	4.21912	0.0002	0.0157367	0.6484
KEGG_PROXIMAL_TUBULE_BICARBONATE_RECLAMATION	22	0.871073	10.2669	0.0002	0.0158667	0.083
PID_ALK1PATHWAY	25	0.476469	4.20319	0.0022	0.0159658	0.6572
KEGG_NON_SMALL_CELL_LUNG_CANCER	52	0.505042	4.19709	0.0002	0.0160065	0.6612
PID_ANGIOPOIETINRECEPTOR_PATHWAY	49	0.485763	4.19755	0.0002	0.0160376	0.6612
PID_FCER1PATHWAY	56	0.504394	4.187	0.0002	0.0161265	0.666
REACTOME_PI3K_EVENTS_IN_ERBB4_SIGNALING	28	0.510536	4.18726	0.0014	0.0161643	0.6656
PID_RAC1_REG_PATHWAY	36	0.495087	4.18013	0.0002	0.0162163	0.668
PID_ERBB1_RECEPTOR_PROXIMAL_PATHWAY	35	0.456329	4.16437	0.0006	0.01629	0.6744
KEGG_LONG_TERM_DEPRESSION	66	0.506013	4.16495	0.0002	0.0163253	0.6744
REACTOME_IL1_SIGNALING	32	0.51492	4.16897	0.0002	0.0163468	0.6714
REACTOME_MHC_CLASS_II_ANTIGEN_PRESENTATION	80	0.480903	4.16563	0.0002	0.0163562	0.6738
PID_LIS1PATHWAY	26	0.484818	4.16967	0.0002	0.0163664	0.671
KEGG_NICOTINATE_AND_NICOTINAMIDE_METABOLISM	21	0.512589	4.14165	0.0006	0.0166851	0.6824
KEGG_AMYOTROPHIC_LATERAL_SCLEROSIS_ALS	47	0.496556	4.12221	0.0002	0.0170427	0.689
PID_LYMPHANGIOGENESIS_PATHWAY	24	0.475587	4.11837	0.002	0.0171267	0.6906
BIOCARTA_AT1R_PATHWAY	29	0.470461	4.10717	0.0006	0.0173184	0.6984
REACTOME_ANTIGEN_PRESENTATION_FOLDING_ASSEMBLY_AND_PEPTIDE_LOADING_OF_CLASS_I_MHC	17	0.440674	4.09671	0.0172	0.0174304	0.6996
PID_PI3KPLCTRKPATHWAY	33	0.483596	4.09382	0.0002	0.017436	0.6996
KEGG_B_CELL_RECEPTOR_SIGNALING_PATHWAY	67	0.505415	4.09759	0.0002	0.0174588	0.6996
PID_AP1_PATHWAY	68	0.514001	4.0854	0.0002	0.0176084	0.703
REACTOME_DOWNSTREAM_SIGNALING_OF_ACTIVATED_FGFR	86	0.484052	4.07969	0.0002	0.017662	0.7046
REACTOME_APOPTOTIC_EXECUTION_PHASE	48	0.465715	4.07587	0.0002	0.0177081	0.707
BIOCARTA_MYOSIN_PATHWAY	30	0.469358	4.07007	0.0002	0.0177961	0.7072
REACTOME_BILE_ACID_AND_BILE_SALT_METABOLISM	26	0.962136	10.3945	0.0002	0.017825	0.083
PID_HEDGEHOG_2PATHWAY	22	0.515453	4.06555	0.005	0.0178343	0.7098
REACTOME_TCR_SIGNALING	45	0.475983	4.06219	0.0002	0.0178448	0.7112
PID_AR_TF_PATHWAY	45	0.459462	4.05727	0.0016	0.0179174	0.714
PID_MAPKTRKPATHWAY	33	0.479925	4.04908	0.0002	0.0180401	0.7188
REACTOME_SIGNALING_BY_ERBB2	84	0.488315	4.03822	0.0002	0.0181693	0.7226
PID_S1P_S1P2_PATHWAY	23	0.434247	4.03125	0.006	0.0182365	0.7234
BIOCARTA_HDAC_PATHWAY	25	0.453392	4.03143	0.004	0.018282	0.7234
SIG_PIP3_SIGNALING_IN_CARDIAC_MYOCTES	63	0.488339	4.01869	0.0002	0.0184715	0.7328
PID_RHODOPSIN_PATHWAY	24	0.474735	4.01972	0.011	0.0184951	0.7328
PID_LKB1_PATHWAY	36	0.500967	4.01444	0.0002	0.0185124	0.7354
REACTOME_NEGATIVE_REGULATION_OF_FGFR_SIGNALING	35	0.449327	4.00795	0.0032	0.0186097	0.7388
PID_IL23PATHWAY	36	0.478451	4.00434	0.0002	0.0186645	0.7388
BIOCARTA_IL2RB_PATHWAY	38	0.47289	3.99941	0.001	0.0187298	0.7392
BIOCARTA_IGF1MTOR_PATHWAY	18	0.460153	3.98347	0.0034	0.0190652	0.749
PID_TOLL_ENDOGENOUS_PATHWAY	22	0.509108	3.97832	0.007	0.0191059	0.7542
KEGG_PANCREATIC_CANCER	69	0.503685	3.97466	0.0002	0.0191432	0.755
REACTOME_TIE2_SIGNALING	17	0.47588	3.97868	0.012	0.0191525	0.7542
KEGG_VEGF_SIGNALING_PATHWAY	69	0.472706	3.9692	0.0002	0.0192286	0.76
REACTOME_REGULATION_OF_SIGNALING_BY_CBL	18	0.443988	3.96643	0.0058	0.0192443	0.76
REACTOME_PLC_BETA_MEDIATED_EVENTS	40	0.477424	3.95955	0.0002	0.01936	0.762
REACTOME_CIRCADIAN_REPRESSION_OF_EXPRESSION_BY_REV_ERBA	19	0.428239	3.95158	0.002	0.0194618	0.7648
KEGG_TGF_BETA_SIGNALING_PATHWAY	82	0.493946	3.95325	0.0002	0.0194698	0.764
REACTOME_ACTIVATED_POINT_MUTANTS_OF_FGFR2	16	0.437918	3.93116	0.0356	0.0196051	0.772
BIOCARTA_EIF4_PATHWAY	20	0.39618	3.93461	0.0122	0.0196181	0.7712
PID_ERBB1_DOWNSTREAM_PATHWAY	98	0.461031	3.93161	0.0002	0.0196423	0.7712
PID_CXCR3PATHWAY	39	0.463115	3.93495	0.0012	0.0196632	0.7712
REACTOME_TRANSCRIPTIONAL_REGULATION_OF_WHITE_ADIPOCYTE_DIFFERENTIATION	52	0.470879	3.93537	0.0002	0.0197081	0.7712
PID_EPHBFWDPATHWAY	40	0.456277	3.93578	0.0004	0.0197521	0.7712
PID_CASPASE_PATHWAY	50	0.458222	3.93805	0.0002	0.019753	0.7704
PID_IL12_STAT4PATHWAY	32	0.451677	3.92244	0.0012	0.0197918	0.7766
REACTOME_PKB_MEDIATED_EVENTS	23	0.437181	3.91757	0.0062	0.0198813	0.779
PID_LYSOPHOSPHOLIPID_PATHWAY	62	0.465888	3.90055	0.0002	0.0201301	0.7864
PID_IL2_1PATHWAY	54	0.44678	3.90334	0.0002	0.020169	0.7864
KEGG_MELANOGENESIS	95	0.480465	3.90064	0.0002	0.0201766	0.7864
SIG_INSULIN_RECEPTOR_PATHWAY_IN_CARDIAC_MYOCYTES	48	0.454084	3.9041	0.0002	0.020202	0.786
REACTOME_SIGNALING_BY_FGFR	96	0.459033	3.89139	0.0002	0.0203111	0.7946
BIOCARTA_COMP_PATHWAY	16	0.923697	10.4399	0.0002	0.0203429	0.083
REACTOME_CD28_DEPENDENT_PI3K_AKT_SIGNALING	18	0.465113	3.88575	0.0096	0.0204227	0.797
PID_CXCR4_PATHWAY	94	0.456486	3.88006	0.0002	0.0205246	0.8
REACTOME_EGFR_DOWNREGULATION	23	0.447631	3.87595	0.0032	0.0205674	0.8016
PID_MYC_REPRESSPATHWAY	61	0.459699	3.84684	0.0002	0.02129	0.8108
PID_PDGFRAPATHWAY	21	0.425806	3.83805	0.0058	0.0213252	0.8114
ST_GRANULE_CELL_SURVIVAL_PATHWAY	26	0.457103	3.83604	0.0032	0.0213338	0.8124
ST_WNT_BETA_CATENIN_PATHWAY	32	0.485299	3.8381	0.0026	0.0213752	0.8114
REACTOME_METABOLISM_OF_NUCLEOTIDES	65	0.464624	3.83954	0.0002	0.0213831	0.8114
REACTOME_PROLONGED_ERK_ACTIVATION_EVENTS	16	0.442924	3.8413	0.0096	0.0213985	0.8114
BIOCARTA_NFAT_PATHWAY	51	0.457714	3.82271	0.0008	0.0216453	0.8182
REACTOME_POTASSIUM_CHANNELS	96	0.484544	3.80319	0.0002	0.0219275	0.8214
REACTOME_GLUCOSE_TRANSPORT	37	0.451916	3.80072	0.0002	0.0219456	0.8214
BIOCARTA_P53HYPOXIA_PATHWAY	20	0.471005	3.80405	0.0054	0.0219663	0.8214
REACTOME_TGF_BETA_RECEPTOR_SIGNALING_ACTIVATES_SMADS	22	0.440318	3.80669	0.0044	0.0220029	0.821
REACTOME_RECYCLING_PATHWAY_OF_L1	25	0.429543	3.80804	0.0026	0.0220084	0.821
KEGG_COLORECTAL_CANCER	61	0.472433	3.80473	0.0002	0.0220103	0.8214
KEGG_ADHERENS_JUNCTION	71	0.443317	3.79645	0.0002	0.0220368	0.822
REACTOME_ANTIGEN_ACTIVATES_B_CELL_RECEPTOR_LEADING_TO_GENERATION_OF_SECOND_MESSENGERS	26	0.44617	3.7935	0.0048	0.0220667	0.8232
ST_ERK1_ERK2_MAPK_PATHWAY	31	0.468969	3.78776	0.0016	0.0221754	0.8256
REACTOME_DAG_AND_IP3_SIGNALING	29	0.448962	3.77188	0.004	0.0223757	0.8306
PID_P38_MKK3_6PATHWAY	23	0.458052	3.77526	0.0046	0.0223761	0.8282
REACTOME_CELL_DEATH_SIGNALLING_VIA_NRAGE_NRIF_AND_NADE	55	0.433219	3.77648	0.0002	0.0223966	0.8278
KEGG_ERBB_SIGNALING_PATHWAY	85	0.456569	3.77785	0.0002	0.0223986	0.8278
BIOCARTA_CXCR4_PATHWAY	23	0.426693	3.77314	0.0062	0.0224005	0.83
REACTOME_DOWNSTREAM_TCR_SIGNALING	28	0.459573	3.7614	0.0008	0.0225953	0.8332
BIOCARTA_TGFB_PATHWAY	18	0.455923	3.76264	0.0088	0.0226152	0.8332
BIOCARTA_CERAMIDE_PATHWAY	21	0.445116	3.75207	0.0072	0.0226932	0.8366
REACTOME_LIGAND_GATED_ION_CHANNEL_TRANSPORT	21	0.418401	3.75528	0.031	0.0227111	0.835
PID_MTOR_4PATHWAY	59	0.439205	3.753	0.0002	0.0227203	0.836
REACTOME_SIGNALING_BY_NODAL	15	0.46973	3.7319	0.0114	0.0233019	0.8404
REACTOME_KERATAN_SULFATE_KERATIN_METABOLISM	29	0.463568	3.7197	0.002	0.0234144	0.8428
REACTOME_CHONDROITIN_SULFATE_DERMATAN_SULFATE_METABOLISM	33	0.464082	3.72076	0.0002	0.0234288	0.8424
PID_HDAC_CLASSIII_PATHWAY	20	0.454049	3.7166	0.0046	0.0234579	0.8436
BIOCARTA_TFF_PATHWAY	21	0.419782	3.72083	0.0086	0.0234825	0.8424
REACTOME_DOWNSTREAM_SIGNAL_TRANSDUCTION	80	0.435773	3.71293	0.0002	0.0235326	0.8436
PID_P73PATHWAY	68	0.471722	3.72097	0.0002	0.0235341	0.8424
SIG_PIP3_SIGNALING_IN_B_LYMPHOCYTES	33	0.44986	3.72114	0.0024	0.0235817	0.8424
KEGG_COMPLEMENT_AND_COAGULATION_CASCADES	66	0.91391	11.5035	0.0002	0.02368	0.0814
KEGG_RETINOL_METABOLISM	46	0.899852	10.4936	0.0002	0.0237	0.083
PID_P75NTRPATHWAY	64	0.44263	3.70496	0.0002	0.0237304	0.845
REACTOME_INCRETIN_SYNTHESIS_SECRETION_AND_INACTIVATION	17	0.439185	3.69522	0.0332	0.0238554	0.8476
PID_FAK_PATHWAY	56	0.417869	3.69858	0.0004	0.0238607	0.8456
REACTOME_RESPIRATORY_ELECTRON_TRANSPORT	60	0.349871	3.69527	0.0252	0.0239083	0.8476
REACTOME_IMMUNOREGULATORY_INTERACTIONS_BETWEEN_A_LYMPHOID_AND_A_NON_LYMPHOID_CELL	52	0.4357	3.68704	0.0002	0.0240799	0.8488
REACTOME_SIGNALING_BY_ERBB4	73	0.433101	3.68214	0.0002	0.0242	0.8504
KEGG_GAP_JUNCTION	75	0.448599	3.67119	0.0002	0.0244322	0.854
BIOCARTA_WNT_PATHWAY	24	0.441271	3.66175	0.0082	0.0244543	0.8576
BIOCARTA_NTHI_PATHWAY	23	0.436947	3.67154	0.0112	0.0244809	0.854
REACTOME_GAB1_SIGNALOSOME	28	0.435273	3.65602	0.005	0.0244927	0.8582
PID_KITPATHWAY	48	0.449414	3.66763	0.0002	0.0245059	0.855
KEGG_ASTHMA	23	0.378366	3.66177	0.0568	0.0245088	0.8576
PID_THROMBIN_PAR1_PATHWAY	42	0.420152	3.66277	0.0002	0.0245347	0.8576
BIOCARTA_ACTINY_PATHWAY	18	0.437802	3.65606	0.0072	0.0245469	0.8582
PID_ENDOTHELINPATHWAY	62	0.448775	3.66421	0.0002	0.0245499	0.8566
PID_NCADHERINPATHWAY	31	0.418377	3.657	0.0066	0.0245714	0.8582
KEGG_PROGESTERONE_MEDIATED_OOCYTE_MATURATION	81	0.470229	3.65024	0.0002	0.0245761	0.859
KEGG_GNRH_SIGNALING_PATHWAY	95	0.44379	3.65047	0.0002	0.0246244	0.859
REACTOME_ACTIVATION_OF_CHAPERONE_GENES_BY_XBP1S	41	0.392785	3.64448	0.0012	0.0247133	0.8602
PID_TRKRPATHWAY	59	0.431517	3.64061	0.0002	0.0247819	0.8602
PID_ERBB1_INTERNALIZATION_PATHWAY	40	0.425423	3.63437	0.0046	0.024907	0.8624
REACTOME_MAP_KINASE_ACTIVATION_IN_TLR_CASCADE	42	0.432574	3.63193	0.0006	0.0249657	0.8638
SA_TRKA_RECEPTOR	16	0.407191	3.62271	0.0108	0.0252513	0.8662
BIOCARTA_CHREBP2_PATHWAY	42	0.418749	3.60548	0.0018	0.0256761	0.8704
REACTOME_SIGNALING_BY_EGFR_IN_CANCER	92	0.424456	3.60948	0.0002	0.0257094	0.8704
REACTOME_ADHERENS_JUNCTIONS_INTERACTIONS	25	0.428092	3.60549	0.0162	0.0257303	0.8704
REACTOME_SIGNALLING_TO_RAS	25	0.403273	3.60651	0.0044	0.025752	0.8704
KEGG_P53_SIGNALING_PATHWAY	63	0.468582	3.60248	0.0002	0.0257544	0.8718
PID_BCR_5PATHWAY	60	0.433101	3.59995	0.0002	0.025803	0.8726
REACTOME_IL_2_SIGNALING	40	0.407699	3.59255	0.008	0.0259849	0.8736
PID_REG_GR_PATHWAY	79	0.426312	3.58642	0.0002	0.0261024	0.875
KEGG_BLADDER_CANCER	40	0.475376	3.58413	0.0002	0.0261339	0.875
REACTOME_P75_NTR_RECEPTOR_MEDIATED_SIGNALLING	75	0.425709	3.58696	0.0002	0.0261362	0.8742
PID_IL12_2PATHWAY	54	0.429081	3.57928	0.0004	0.0262527	0.8756
BIOCARTA_MPR_PATHWAY	31	0.409413	3.56992	0.007	0.026559	0.8792
REACTOME_PIP3_ACTIVATES_AKT_SIGNALING	19	0.424533	3.56489	0.012	0.0266729	0.8824
PID_P38ALPHABETAPATHWAY	29	0.420595	3.55761	0.0074	0.0268638	0.8824
PID_HDAC_CLASSII_PATHWAY	29	0.431635	3.54786	0.0074	0.0271856	0.886
REACTOME_COMPLEMENT_CASCADE	28	0.943272	11.812	0.0002	0.02735	0.0762
PID_P38ALPHABETADOWNSTREAMPATHWAY	35	0.422103	3.53833	0.0038	0.0274258	0.8874
KEGG_NOTCH_SIGNALING_PATHWAY	41	0.407587	3.53977	0.0002	0.0274326	0.8868
REACTOME_CIRCADIAN_CLOCK	43	0.41216	3.5239	0.0002	0.0279565	0.888
PID_FASPATHWAY	37	0.415724	3.51593	0.001	0.0282013	0.8896
BIOCARTA_RELA_PATHWAY	16	0.425747	3.51247	0.0136	0.0282143	0.8896
BIOCARTA_TOB1_PATHWAY	19	0.408597	3.51023	0.0194	0.0282356	0.8896
PID_RAS_PATHWAY	27	0.419042	3.51279	0.0052	0.0282664	0.8896
PID_IL1PATHWAY	30	0.407131	3.50108	0.0052	0.0285816	0.8918
BIOCARTA_BARRESTIN_SRC_PATHWAY	15	0.386126	3.48435	0.0368	0.0292375	0.8944
REACTOME_MITOCHONDRIAL_PROTEIN_IMPORT	44	0.413355	3.47718	0.0014	0.0294682	0.895
KEGG_LONG_TERM_POTENTIATION	64	0.425626	3.4711	0.0002	0.029688	0.895
REACTOME_RAS_ACTIVATION_UOPN_CA2_INFUX_THROUGH_NMDA_RECEPTOR	15	0.40588	3.46912	0.0392	0.0297072	0.895
REACTOME_SIGNALING_BY_ILS	98	0.419625	3.46303	0.0002	0.0298668	0.895
PID_WNT_NONCANONICAL_PATHWAY	30	0.426647	3.46421	0.004	0.0298777	0.895
REACTOME_NFKB_AND_MAP_KINASES_ACTIVATION_MEDIATED_BY_TLR4_SIGNALING_REPERTOIRE	60	0.416467	3.45751	0.0002	0.0300288	0.8968
PID_CONE_PATHWAY	22	0.446145	3.45336	0.0172	0.0301433	0.8978
ST_PHOSPHOINOSITIDE_3_KINASE_PATHWAY	33	0.425105	3.45209	0.005	0.0301447	0.898
REACTOME_PURINE_METABOLISM	31	0.407549	3.44864	0.0044	0.0302335	0.898
KEGG_APOPTOSIS	80	0.429762	3.44645	0.0002	0.030271	0.898
REACTOME_REGULATION_OF_INSULIN_SECRETION	85	0.432021	3.44112	0.0008	0.0304399	0.8982
REACTOME_BIOSYNTHESIS_OF_THE_N_GLYCAN_PRECURSOR_DOLICHOL_LIPID_LINKED_OLIGOSACCHARIDE_LLO_AND_TRANSFER_TO_A_NASCENT_PROTEIN	24	0.433104	3.43071	0.0156	0.0308159	0.8982
PID_FOXM1PATHWAY	39	0.456963	3.41405	0.0004	0.0315034	0.9
REACTOME_CA_DEPENDENT_EVENTS	27	0.40671	3.40833	0.0118	0.0316444	0.9
BIOCARTA_GLEEVEC_PATHWAY	23	0.413327	3.4085	0.0112	0.0316992	0.9
REACTOME_ENOS_ACTIVATION_AND_REGULATION	15	0.379836	3.40495	0.026	0.0317444	0.9006
REACTOME_BMAL1_CLOCK_NPAS2_ACTIVATES_CIRCADIAN_EXPRESSION	29	0.392112	3.39852	0.006	0.0319586	0.9016
KEGG_ACUTE_MYELOID_LEUKEMIA	55	0.418949	3.39343	0.0002	0.0321442	0.9016
REACTOME_ACTIVATED_NOTCH1_TRANSMITS_SIGNAL_TO_THE_NUCLEUS	24	0.369142	3.39167	0.0174	0.0321543	0.9016
REACTOME_AMINE_LIGAND_BINDING_RECEPTORS	35	0.366368	3.38868	0.051	0.032182	0.9016
PID_NOTCH_PATHWAY	54	0.381323	3.38879	0.001	0.0322436	0.9016
REACTOME_RAP1_SIGNALLING	15	0.412392	3.38542	0.031	0.0322928	0.9018
BIOCARTA_CCR3_PATHWAY	22	0.367796	3.37981	0.0226	0.0324946	0.9022
BIOCARTA_RACCYCD_PATHWAY	26	0.420636	3.37639	0.005	0.0325671	0.9022
PID_EPOPATHWAY	33	0.400622	3.3724	0.0042	0.0326701	0.9022
PID_HEDGEHOG_GLIPATHWAY	47	0.412003	3.36963	0.0008	0.0327423	0.9022
BIOCARTA_NO2IL12_PATHWAY	15	0.406668	3.36689	0.029	0.0328043	0.903
PID_GMCSF_PATHWAY	36	0.398647	3.36359	0.0062	0.0328886	0.903
BIOCARTA_RHO_PATHWAY	30	0.375166	3.3589	0.0106	0.0330303	0.9048
REACTOME_AMINE_DERIVED_HORMONES	15	0.403168	3.35676	0.0402	0.0330804	0.9048
REACTOME_AQUAPORIN_MEDIATED_TRANSPORT	49	0.403383	3.34971	0.0008	0.0332758	0.9058
REACTOME_GLYCOSAMINOGLYCAN_METABOLISM	92	0.427024	3.35138	0.0002	0.0332814	0.9058
BIOCARTA_EPO_PATHWAY	18	0.379576	3.34476	0.0228	0.0334191	0.9066
BIOCARTA_CARM_ER_PATHWAY	31	0.400744	3.33622	0.0182	0.033657	0.9068
REACTOME_MAPK_TARGETS_NUCLEAR_EVENTS_MEDIATED_BY_MAP_KINASES	30	0.388148	3.33869	0.0118	0.0336607	0.9068
PID_INSULIN_GLUCOSE_PATHWAY	26	0.403599	3.3374	0.014	0.0336687	0.9068
BIOCARTA_PTEN_PATHWAY	16	0.359793	3.32145	0.0238	0.0342712	0.9088
REACTOME_SIGNALING_BY_FGFR1_FUSION_MUTANTS	15	0.376147	3.31549	0.0266	0.0343404	0.9088
PID_SMAD2_3NUCLEARPATHWAY	72	0.405294	3.31224	0.0042	0.0343716	0.9104
PID_ECADHERIN_KERATINOCYTE_PATHWAY	20	0.356901	3.31744	0.0328	0.0343869	0.9088
PID_FOXOPATHWAY	43	0.411677	3.31572	0.0036	0.0344004	0.9088
BIOCARTA_IL12_PATHWAY	20	0.401214	3.3123	0.0162	0.0344372	0.9104
PID_NFAT_TFPATHWAY	46	0.396621	3.30726	0.0058	0.0345767	0.9104
REACTOME_TAK1_ACTIVATES_NFKB_BY_PHOSPHORYLATION_AND_ACTIVATION_OF_IKKS_COMPLEX	17	0.397382	3.30409	0.028	0.0346511	0.9114
KEGG_TOLL_LIKE_RECEPTOR_SIGNALING_PATHWAY	94	0.414343	3.30074	0.0012	0.0347775	0.9114
REACTOME_SIGNALING_BY_BMP	21	0.413894	3.28631	0.0176	0.0354065	0.912
PID_RETINOIC_ACID_PATHWAY	28	0.364142	3.27949	0.0174	0.0355664	0.912
BIOCARTA_ETS_PATHWAY	18	0.400899	3.27964	0.0296	0.0356242	0.912
REACTOME_SIGNALING_BY_CONSTITUTIVELY_ACTIVE_EGFR	15	0.392185	3.27967	0.0398	0.0356915	0.912
REACTOME_NUCLEOTIDE_BINDING_DOMAIN_LEUCINE_RICH_REPEAT_CONTAINING_RECEPTOR_NLR_SIGNALING_PATHWAYS	36	0.413097	3.27499	0.0046	0.0357543	0.9126
PID_TXA2PATHWAY	55	0.391754	3.26524	0.0018	0.0362056	0.913
REACTOME_SIGNALING_BY_FGFR_MUTANTS	40	0.386632	3.25527	0.006	0.0366244	0.9132
KEGG_PATHOGENIC_ESCHERICHIA_COLI_INFECTION	42	0.37801	3.25642	0.0034	0.0366451	0.913
PID_WNT_CANONICAL_PATHWAY	18	0.396644	3.23469	0.0352	0.0376502	0.9164
REACTOME_CD28_CO_STIMULATION	28	0.388342	3.23066	0.0132	0.0378221	0.9164
REACTOME_TRAF6_MEDIATED_INDUCTION_OF_NFKB_AND_MAP_KINASES_UPON_TLR7_8_OR_9_ACTIVATION	65	0.392889	3.21857	0.0006	0.0383892	0.918
BIOCARTA_AKT_PATHWAY	18	0.384339	3.21255	0.022	0.0385091	0.918
REACTOME_DOWNREGULATION_OF_TGF_BETA_RECEPTOR_SIGNALING	19	0.376595	3.21514	0.0302	0.0385248	0.918
REACTOME_BRANCHED_CHAIN_AMINO_ACID_CATABOLISM	15	0.369487	3.21297	0.051	0.0385546	0.918
REACTOME_REGULATION_OF_KIT_SIGNALING	15	0.376769	3.20968	0.0348	0.038597	0.918
PID_RET_PATHWAY	39	0.370697	3.20561	0.0098	0.0387394	0.9186
PID_CD40_PATHWAY	30	0.386388	3.19374	0.0056	0.0393052	0.9196
BIOCARTA_NFKB_PATHWAY	22	0.387398	3.19205	0.0098	0.0393503	0.92
PID_IFNGPATHWAY	38	0.388815	3.18984	0.0046	0.0394044	0.9204
PID_PI3KCIPATHWAY	38	0.382185	3.18188	0.004	0.039704	0.9204
KEGG_HEDGEHOG_SIGNALING_PATHWAY	53	0.421207	3.18198	0.0024	0.0397717	0.9204
ST_DIFFERENTIATION_PATHWAY_IN_PC12_CELLS	43	0.369526	3.17653	0.0066	0.0399404	0.9204
REACTOME_OPIOID_SIGNALLING	73	0.389236	3.17473	0.001	0.0399679	0.9204
REACTOME_PROTEOLYTIC_CLEAVAGE_OF_SNARE_COMPLEX_PROTEINS	15	0.381093	3.16215	0.0512	0.0403327	0.9212
BIOCARTA_CSK_PATHWAY	22	0.346703	3.16251	0.0242	0.0403841	0.9212
REACTOME_VOLTAGE_GATED_POTASSIUM_CHANNELS	43	0.400255	3.16525	0.0102	0.0404481	0.9212
SA_PTEN_PATHWAY	15	0.361546	3.16257	0.0448	0.040453	0.9212
REACTOME_REGULATION_OF_INSULIN_SECRETION_BY_GLUCAGON_LIKE_PEPTIDE1	41	0.39966	3.16345	0.0008	0.0404698	0.9212
REACTOME_CHEMOKINE_RECEPTORS_BIND_CHEMOKINES	47	0.401824	3.14819	0.0062	0.0411401	0.9236
KEGG_VASOPRESSIN_REGULATED_WATER_REABSORPTION	44	0.368043	3.14594	0.0016	0.0411993	0.9242
BIOCARTA_ERK5_PATHWAY	17	0.369963	3.13845	0.0326	0.0416162	0.9254
BIOCARTA_P53_PATHWAY	16	0.401125	3.13399	0.0534	0.0418388	0.9254
PID_MET_PATHWAY	75	0.365945	3.13058	0.0038	0.0419602	0.9254
KEGG_VIRAL_MYOCARDITIS	60	0.370709	3.12882	0.0028	0.0420118	0.9254
REACTOME_THROMBIN_SIGNALLING_THROUGH_PROTEINASE_ACTIVATED_RECEPTORS_PARS	30	0.376635	3.1225	0.0128	0.0423486	0.9256
BIOCARTA_FCER1_PATHWAY	35	0.368287	3.12073	0.0056	0.042385	0.9256
PID_CD8TCRDOWNSTREAMPATHWAY	61	0.35251	3.11257	0.0442	0.0427297	0.9268
ST_T_CELL_SIGNAL_TRANSDUCTION	43	0.376545	3.1136	0.0036	0.0427406	0.9268
BIOCARTA_TOLL_PATHWAY	34	0.400272	3.10804	0.004	0.0428563	0.928
PID_RAC1_PATHWAY	49	0.360811	3.10878	0.0046	0.0428872	0.928
BIOCARTA_PTDINS_PATHWAY	23	0.357435	3.10255	0.0352	0.0431332	0.9284
REACTOME_IL_RECEPTOR_SHC_SIGNALING	27	0.356428	3.09939	0.0396	0.0431799	0.9284
REACTOME_KERATAN_SULFATE_BIOSYNTHESIS	25	0.394752	3.09953	0.0268	0.0432451	0.9284
KEGG_CHRONIC_MYELOID_LEUKEMIA	72	0.387608	3.09447	0.0006	0.0434067	0.9296
WNT_SIGNALING	86	0.397348	3.09034	0.0002	0.0435096	0.9296
SIG_REGULATION_OF_THE_ACTIN_CYTOSKELETON_BY_RHO_GTPASES	35	0.367614	3.09118	0.0122	0.0435502	0.9296
REACTOME_NUCLEAR_SIGNALING_BY_ERBB4	34	0.360782	3.08718	0.0112	0.0435634	0.9296
PID_ER_NONGENOMIC_PATHWAY	40	0.374738	3.08728	0.006	0.0436311	0.9296
REACTOME_CONVERSION_FROM_APC_C_CDC20_TO_APC_C_CDH1_IN_LATE_ANAPHASE	15	0.402077	3.07683	0.0578	0.0437751	0.9314
REACTOME_MYOGENESIS	25	0.367916	3.07856	0.0248	0.0438253	0.9314
KEGG_ANTIGEN_PROCESSING_AND_PRESENTATION	61	0.340264	3.07959	0.0558	0.0438337	0.9314
REACTOME_PRE_NOTCH_EXPRESSION_AND_PROCESSING	36	0.382877	3.07715	0.0084	0.0438363	0.9314
REACTOME_BOTULINUM_NEUROTOXICITY	16	0.377552	3.07975	0.0616	0.0438995	0.9314
REACTOME_SIGNALING_BY_SCF_KIT	65	0.369412	3.08044	0.0024	0.0439321	0.9314
REACTOME_A_TETRASACCHARIDE_LINKER_SEQUENCE_IS_REQUIRED_FOR_GAG_SYNTHESIS	19	0.376768	3.07214	0.0346	0.0439986	0.932
REACTOME_DEFENSINS	25	0.278431	3.05103	0.0912	0.0453325	0.9336
REACTOME_UNFOLDED_PROTEIN_RESPONSE	72	0.351834	3.0364	0.0002	0.0462134	0.9346
REACTOME_STRIATED_MUSCLE_CONTRACTION	26	0.370377	3.03528	0.0204	0.0462244	0.9346
REACTOME_PKA_MEDIATED_PHOSPHORYLATION_OF_CREB	17	0.375911	3.02527	0.0416	0.0467385	0.9352
BIOCARTA_ERK_PATHWAY	27	0.354858	3.02586	0.0208	0.0467832	0.9352
PID_ERA_GENOMIC_PATHWAY	60	0.378785	3.00447	0.004	0.0479194	0.9378
REACTOME_MYD88_MAL_CASCADE_INITIATED_ON_PLASMA_MEMBRANE	71	0.375764	3.00646	0.0002	0.0479488	0.9378
PID_TCR_PATHWAY	62	0.368764	3.00507	0.0018	0.0479591	0.9378
BIOCARTA_CTCF_PATHWAY	21	0.386425	2.98369	0.0394	0.0492503	0.9412
REACTOME_TRIF_MEDIATED_TLR3_SIGNALING	63	0.368019	2.97987	0.002	0.0493472	0.9412
KEGG_GLYCOSPHINGOLIPID_BIOSYNTHESIS_LACTO_AND_NEOLACTO_SERIES	26	0.368387	2.98007	0.0202	0.0494197	0.9412
BIOCARTA_TEL_PATHWAY	17	0.345635	2.97406	0.0604	0.0496959	0.9412
REACTOME_ERK_MAPK_TARGETS	21	0.338509	2.972	0.0574	0.0497602	0.9412
PID_IL2_PI3KPATHWAY	29	0.362016	2.95748	0.0242	0.0507579	0.9468
REACTOME_ACTIVATED_TLR4_SIGNALLING	80	0.372344	2.95527	0.001	0.0508642	0.947
BIOCARTA_HIVNEF_PATHWAY	55	0.3503	2.95181	0.002	0.0510114	0.947
REACTOME_OXYGEN_DEPENDENT_PROLINE_HYDROXYLATION_OF_HYPOXIA_INDUCIBLE_FACTOR_ALPHA	15	0.352944	2.94058	0.0724	0.0517558	0.9482
REACTOME_SIGNALING_BY_NOTCH1	60	0.350753	2.93321	0.004	0.0521846	0.9486
REACTOME_TRAFFICKING_OF_AMPA_RECEPTORS	26	0.361737	2.92753	0.039	0.0525689	0.9494
REACTOME_POST_NMDA_RECEPTOR_ACTIVATION_EVENTS	31	0.349865	2.92386	0.0374	0.0526995	0.9494
REACTOME_CLASS_B_2_SECRETIN_FAMILY_RECEPTORS	80	0.375384	2.92389	0.0042	0.0527847	0.9494
BIOCARTA_CHEMICAL_PATHWAY	21	0.341207	2.91563	0.0448	0.053211	0.9502
REACTOME_HS_GAG_BIOSYNTHESIS	29	0.361744	2.90598	0.0174	0.0539167	0.951
REACTOME_REGULATION_OF_WATER_BALANCE_BY_RENAL_AQUAPORINS	42	0.355904	2.89327	0.0104	0.0548725	0.9538
REACTOME_SIGNALING_BY_NOTCH	90	0.353508	2.89115	0.0002	0.0549468	0.9542
PID_TGFBRPATHWAY	52	0.341964	2.88689	0.0098	0.0551792	0.9542
REACTOME_YAP1_AND_WWTR1_TAZ_STIMULATED_GENE_EXPRESSION	20	0.335248	2.88294	0.0314	0.0554178	0.9568
PID_TRAIL_PATHWAY	28	0.357177	2.87549	0.0212	0.0559671	0.9568
SIG_CHEMOTAXIS	44	0.34148	2.86727	0.013	0.0565392	0.9572
BIOCARTA_DEATH_PATHWAY	31	0.35647	2.86556	0.029	0.0565889	0.9572
ST_JNK_MAPK_PATHWAY	37	0.352575	2.86327	0.0158	0.0566753	0.9572
REACTOME_CREB_PHOSPHORYLATION_THROUGH_THE_ACTIVATION_OF_RAS	25	0.335783	2.85107	0.0436	0.0575817	0.9576
BIOCARTA_ARF_PATHWAY	17	0.355653	2.83923	0.0786	0.0585615	0.9598
REACTOME_SIGNALLING_TO_ERKS	33	0.327201	2.83394	0.0102	0.0589121	0.96
PID_NFAT_3PATHWAY	45	0.342356	2.81706	0.0134	0.0603167	0.9628
PID_PI3KCIAKTPATHWAY	28	0.334688	2.81319	0.021	0.0605532	0.9628
PID_AR_PATHWAY	49	0.34971	2.81042	0.0146	0.0606579	0.9636
REACTOME_G_ALPHA_Z_SIGNALLING_EVENTS	41	0.354246	2.81118	0.0116	0.0606713	0.9636
KEGG_NOD_LIKE_RECEPTOR_SIGNALING_PATHWAY	50	0.352667	2.80562	0.0098	0.0609171	0.9636
ST_P38_MAPK_PATHWAY	34	0.346932	2.80628	0.0214	0.0609328	0.9636
REACTOME_ACTIVATION_OF_GENES_BY_ATF4	23	0.351057	2.8022	0.0218	0.0611105	0.9642
REACTOME_SYNTHESIS_AND_INTERCONVERSION_OF_NUCLEOTIDE_DI_AND_TRIPHOSPHATES	15	0.309001	2.80001	0.1016	0.0611175	0.9642
REACTOME_MUSCLE_CONTRACTION	41	0.322164	2.80002	0.0236	0.0612154	0.9642
PID_PS1PATHWAY	40	0.343327	2.79228	0.0132	0.0616939	0.9672
REACTOME_HS_GAG_DEGRADATION	19	0.336577	2.78984	0.0452	0.0618205	0.9672
PID_TELOMERASEPATHWAY	64	0.354667	2.78536	0.005	0.0621617	0.9672
BIOCARTA_FMLP_PATHWAY	32	0.324523	2.73398	0.0248	0.0671483	0.974
BIOCARTA_RAS_PATHWAY	22	0.32841	2.73139	0.0286	0.0672949	0.974
KEGG_LEISHMANIA_INFECTION	58	0.340827	2.72372	0.0148	0.0678648	0.975
BIOCARTA_INTEGRIN_PATHWAY	36	0.293251	2.72435	0.0438	0.0679107	0.975
REACTOME_COSTIMULATION_BY_THE_CD28_FAMILY	55	0.335979	2.71971	0.0094	0.0681059	0.9752
PID_HIF1APATHWAY	17	0.33248	2.69817	0.0822	0.0702196	0.9794
REACTOME_INTERFERON_GAMMA_SIGNALING	51	0.341645	2.68087	0.0184	0.0719804	0.9796
REACTOME_ACTIVATION_OF_NMDA_RECEPTOR_UPON_GLUTAMATE_BINDING_AND_POSTSYNAPTIC_EVENTS	35	0.331056	2.67792	0.0482	0.0721905	0.9796
BIOCARTA_BCR_PATHWAY	31	0.315489	2.65504	0.0348	0.0745597	0.98
REACTOME_NUCLEAR_EVENTS_KINASE_AND_TRANSCRIPTION_FACTOR_ACTIVATION	24	0.313155	2.63711	0.0724	0.0760642	0.9822
REACTOME_G_PROTEIN_ACTIVATION	26	0.331051	2.6382	0.052	0.0760815	0.9822
PID_MYC_ACTIVPATHWAY	71	0.332229	2.63911	0.008	0.0760954	0.9822
BIOCARTA_CTLA4_PATHWAY	19	0.309801	2.63969	0.081	0.0761497	0.9822
REACTOME_NOTCH1_INTRACELLULAR_DOMAIN_REGULATES_TRANSCRIPTION	37	0.320354	2.6032	0.0386	0.0797341	0.9868
PID_BARD1PATHWAY	28	0.340465	2.5903	0.0508	0.0812237	0.9878
BIOCARTA_PYK2_PATHWAY	24	0.287997	2.58564	0.0582	0.0815543	0.9878
REACTOME_UNBLOCKING_OF_NMDA_RECEPTOR_GLUTAMATE_BINDING_AND_ACTIVATION	15	0.314834	2.58573	0.1228	0.0816685	0.9878
REACTOME_PERK_REGULATED_GENE_EXPRESSION	26	0.320022	2.5787	0.0414	0.0820682	0.9878
PID_S1P_META_PATHWAY	16	0.315823	2.57968	0.0976	0.0821003	0.9878
BIOCARTA_HSP27_PATHWAY	15	0.280133	2.57649	0.1138	0.0822124	0.9878
REACTOME_BETA_DEFENSINS	19	0.22639	2.56745	0.126	0.0829325	0.988
BIOCARTA_TCR_PATHWAY	41	0.308392	2.56884	0.0218	0.0830161	0.988
BIOCARTA_GPCR_PATHWAY	31	0.293076	2.56749	0.0502	0.0830574	0.988
PID_FRA_PATHWAY	35	0.316122	2.54339	0.0476	0.0857572	0.9906
PID_HDAC_CLASSI_PATHWAY	61	0.315808	2.51922	0.0154	0.0886952	0.991
REACTOME_INHIBITION_OF_INSULIN_SECRETION_BY_ADRENALINE_NORADRENALINE	24	0.303136	2.51714	0.0706	0.0888383	0.991
REACTOME_RESOLUTION_OF_AP_SITES_VIA_THE_MULTIPLE_NUCLEOTIDE_PATCH_REPLACEMENT_PATHWAY	16	0.298814	2.51294	0.1196	0.0892726	0.9918
PID_ILK_PATHWAY	41	0.304494	2.50036	0.0312	0.0907933	0.9924
PID_CDC42_REG_PATHWAY	28	0.294277	2.48738	0.057	0.0924882	0.9928
KEGG_SNARE_INTERACTIONS_IN_VESICULAR_TRANSPORT	33	0.313837	2.4708	0.0602	0.0946805	0.9942
PID_HIVNEFPATHWAY	35	0.302511	2.45128	0.0416	0.0972131	0.9948
BIOCARTA_PML_PATHWAY	16	0.289436	2.44749	0.1072	0.0974064	0.9948
REACTOME_IL_3_5_AND_GM_CSF_SIGNALING	43	0.28756	2.4475	0.0444	0.0975535	0.9948
BIOCARTA_STRESS_PATHWAY	24	0.302741	2.44372	0.061	0.097783	0.9956
PID_ECADHERIN_NASCENTAJ_PATHWAY	36	0.273861	2.43241	0.054	0.0992838	0.9964
BIOCARTA_TH1TH2_PATHWAY	19	0.277546	2.41108	0.1134	0.102005	0.9964
KEGG_PYRIMIDINE_METABOLISM	85	0.312284	2.41207	0.0094	0.10201	0.9964
REACTOME_GLUCAGON_SIGNALING_IN_METABOLIC_REGULATION	31	0.295981	2.40117	0.0478	0.103162	0.9966
PID_BETACATENIN_DEG_PATHWAY	15	0.293556	2.40152	0.1284	0.103277	0.9966
KEGG_BASAL_CELL_CARCINOMA	53	0.314646	2.39412	0.0254	0.104037	0.9966
PID_E2F_PATHWAY	64	0.313677	2.38006	0.0148	0.106077	0.9968
BIOCARTA_RAC1_PATHWAY	23	0.284636	2.37423	0.0804	0.106787	0.9968
PID_CDC42_PATHWAY	65	0.284078	2.36837	0.033	0.107556	0.9968
REACTOME_ACTIVATION_OF_BH3_ONLY_PROTEINS	15	0.302998	2.36603	0.1226	0.107787	0.9974
BIOCARTA_GCR_PATHWAY	16	0.268993	2.36194	0.134	0.108289	0.9974
PID_ARF_3PATHWAY	16	0.264526	2.34866	0.1416	0.11019	0.9974
BIOCARTA_ACH_PATHWAY	15	0.277952	2.34518	0.124	0.110559	0.9974
BIOCARTA_MAPK_PATHWAY	84	0.292505	2.33607	0.0142	0.111885	0.9974
REACTOME_ACTIVATION_OF_KAINATE_RECEPTORS_UPON_GLUTAMATE_BINDING	28	0.285372	2.30986	0.0858	0.116025	0.9974
PID_BETACATENIN_NUC_PATHWAY	75	0.294131	2.297	0.025	0.117961	0.998
SIG_CD40PATHWAYMAP	32	0.285099	2.2899	0.0678	0.118958	0.9982
KEGG_TERPENOID_BACKBONE_BIOSYNTHESIS	15	0.274487	2.28039	0.1394	0.120295	0.9982
REACTOME_DARPP_32_EVENTS	21	0.269045	2.28106	0.1026	0.120362	0.9982
BIOCARTA_PGC1A_PATHWAY	20	0.267763	2.26359	0.1358	0.123038	0.9982
REACTOME_REGULATION_OF_IFNA_SIGNALING	22	0.231442	2.26105	0.136	0.123318	0.9982
KEGG_GLYCOSYLPHOSPHATIDYLINOSITOL_GPI_ANCHOR_BIOSYNTHESIS	24	0.287801	2.25713	0.1016	0.123796	0.9982
REACTOME_BASE_EXCISION_REPAIR	18	0.271076	2.24602	0.1394	0.125565	0.9982
PID_ATM_PATHWAY	31	0.280729	2.23253	0.092	0.127767	0.9982
PID_IL2_STAT5PATHWAY	30	0.269524	2.22844	0.0722	0.128311	0.9982
BIOCARTA_TNFR2_PATHWAY	18	0.281114	2.22223	0.1202	0.129272	0.9982
BIOCARTA_GATA3_PATHWAY	15	0.253526	2.21982	0.168	0.129539	0.9982
BIOCARTA_CREB_PATHWAY	26	0.261934	2.21433	0.1056	0.130334	0.9982
REACTOME_CHOLESTEROL_BIOSYNTHESIS	21	0.238854	2.21109	0.1418	0.130785	0.9988
REACTOME_DNA_STRAND_ELONGATION	27	0.289303	2.1975	0.1124	0.133077	0.9988
ST_TUMOR_NECROSIS_FACTOR_PATHWAY	26	0.268184	2.17192	0.0942	0.137643	1
BIOCARTA_ATM_PATHWAY	20	0.264967	2.16219	0.1332	0.139319	1
BIOCARTA_NKT_PATHWAY	26	0.25046	2.14839	0.1384	0.141818	1
PID_INSULIN_PATHWAY	41	0.247883	2.1399	0.0682	0.143344	1
BIOCARTA_MITOCHONDRIA_PATHWAY	18	0.263328	2.13592	0.1592	0.143934	1
REACTOME_SIGNALING_BY_HIPPO	18	0.248902	2.13303	0.1492	0.144309	1
ST_FAS_SIGNALING_PATHWAY	57	0.269036	2.12309	0.0612	0.146142	1
PID_IL3_PATHWAY	26	0.256726	2.10321	0.1246	0.150004	1
BIOCARTA_IL7_PATHWAY	17	0.257151	2.07936	0.1594	0.154902	1
PID_NFKAPPABCANONICALPATHWAY	20	0.251054	2.07154	0.1506	0.156369	1
BIOCARTA_FAS_PATHWAY	30	0.247822	2.06458	0.121	0.157718	1
PID_SYNDECAN_3_PATHWAY	15	0.24113	2.05993	0.1796	0.158071	1
REACTOME_HEPARAN_SULFATE_HEPARIN_HS_GAG_METABOLISM	45	0.260642	2.05996	0.0792	0.158284	1
REACTOME_INTERFERON_ALPHA_BETA_SIGNALING	56	0.247556	2.06081	0.105	0.158334	1
REACTOME_RECRUITMENT_OF_MITOTIC_CENTROSOME_PROTEINS_AND_COMPLEXES	53	0.252182	2.02302	0.0754	0.166339	1
PID_CD8TCRPATHWAY	51	0.251447	2.00995	0.0784	0.169208	1
REACTOME_POST_TRANSLATIONAL_MODIFICATION_SYNTHESIS_OF_GPI_ANCHORED_PROTEINS	25	0.253081	2.0041	0.1358	0.170306	1
REACTOME_RIP_MEDIATED_NFKB_ACTIVATION_VIA_DAI	17	0.246219	1.98394	0.1838	0.174933	1
REACTOME_NOD1_2_SIGNALING_PATHWAY	24	0.254215	1.97437	0.1434	0.177064	1
REACTOME_REGULATION_OF_HYPOXIA_INDUCIBLE_FACTOR_HIF_BY_OXYGEN	21	0.233584	1.95989	0.1844	0.180286	1
REACTOME_CTLA4_INHIBITORY_SIGNALING	21	0.242969	1.95579	0.1596	0.181026	1
REACTOME_TRAF6_MEDIATED_NFKB_ACTIVATION	19	0.234248	1.94876	0.1688	0.182288	1
REACTOME_INSULIN_SYNTHESIS_AND_PROCESSING	20	0.243944	1.94947	0.169	0.182355	1
BIOCARTA_STEM_PATHWAY	15	0.204621	1.93862	0.232	0.184675	1
BIOCARTA_ATRBRCA_PATHWAY	20	0.253094	1.92084	0.2094	0.188955	1
PID_P38_MK2PATHWAY	21	0.227075	1.91231	0.1746	0.190878	1
BIOCARTA_G2_PATHWAY	23	0.237029	1.88366	0.1902	0.198147	1
PID_AURORA_B_PATHWAY	37	0.241524	1.87168	0.1536	0.201052	1
REACTOME_LOSS_OF_NLP_FROM_MITOTIC_CENTROSOMES	46	0.232753	1.86812	0.1242	0.201473	1
REACTOME_SIGNALING_BY_TGF_BETA_RECEPTOR_COMPLEX	56	0.22745	1.86861	0.1118	0.201642	1
REACTOME_SMOOTH_MUSCLE_CONTRACTION	19	0.178688	1.86572	0.2222	0.201871	1
REACTOME_SIGNALING_BY_WNT	60	0.227896	1.86397	0.1364	0.202072	1
REACTOME_NEGATIVE_REGULATORS_OF_RIG_I_MDA5_SIGNALING	24	0.229407	1.85995	0.1892	0.202889	1
KEGG_REGULATION_OF_AUTOPHAGY	30	0.192629	1.84092	0.1574	0.207959	1
BIOCARTA_TNFR1_PATHWAY	29	0.219083	1.82521	0.1482	0.212106	1
REACTOME_MEIOTIC_SYNAPSIS	42	0.222419	1.82073	0.1632	0.213035	1
KEGG_GLYCOSAMINOGLYCAN_DEGRADATION	21	0.219978	1.81462	0.202	0.214554	1
KEGG_DNA_REPLICATION	34	0.233528	1.81117	0.1804	0.215154	1
PID_IL8CXCR2_PATHWAY	30	0.215166	1.79623	0.1566	0.219171	1
REACTOME_DOWNSTREAM_SIGNALING_EVENTS_OF_B_CELL_RECEPTOR_BCR	80	0.223422	1.78493	0.1132	0.222133	1
PID_RB_1PATHWAY	63	0.227289	1.76167	0.131	0.228601	1
REACTOME_ACTIVATION_OF_ATR_IN_RESPONSE_TO_REPLICATION_STRESS	27	0.228128	1.74886	0.2142	0.232252	1
REACTOME_G_BETA_GAMMA_SIGNALLING_THROUGH_PI3KGAMMA	23	0.211934	1.73727	0.212	0.235434	1
REACTOME_PREFOLDIN_MEDIATED_TRANSFER_OF_SUBSTRATE_TO_CCT_TRIC	20	0.199389	1.71034	0.222	0.243578	1
REACTOME_SYNTHESIS_OF_GLYCOSYLPHOSPHATIDYLINOSITOL_GPI	17	0.214651	1.67764	0.2482	0.253676	1
REACTOME_MITOTIC_G2_G2_M_PHASES	68	0.215513	1.67466	0.1428	0.254278	1
REACTOME_ACTIVATION_OF_THE_PRE_REPLICATIVE_COMPLEX	22	0.212973	1.67035	0.2356	0.255329	1
KEGG_CYTOSOLIC_DNA_SENSING_PATHWAY	48	0.210787	1.66133	0.183	0.257918	1
PID_TNFPATHWAY	43	0.203019	1.65521	0.1754	0.259562	1
BIOCARTA_NOS1_PATHWAY	18	0.193392	1.64248	0.256	0.263406	1
REACTOME_ANTIGEN_PROCESSING_CROSS_PRESENTATION	67	0.201538	1.63222	0.1948	0.266503	1
REACTOME_RNA_POL_III_TRANSCRIPTION	33	0.214401	1.63061	0.2198	0.266735	1
REACTOME_MEIOSIS	68	0.206536	1.62949	0.1992	0.266766	1
KEGG_INTESTINAL_IMMUNE_NETWORK_FOR_IGA_PRODUCTION	41	0.204378	1.61495	0.2274	0.27135	1
BIOCARTA_CYTOKINE_PATHWAY	20	0.165992	1.58043	0.26	0.282901	1
REACTOME_FANCONI_ANEMIA_PATHWAY	19	0.211381	1.57398	0.2608	0.284787	1
PID_SMAD2_3PATHWAY	16	0.181371	1.55827	0.2604	0.289968	1
REACTOME_GLUCAGON_TYPE_LIGAND_RECEPTORS	31	0.200127	1.54957	0.2592	0.29263	1
KEGG_RNA_DEGRADATION	47	0.194836	1.5429	0.2364	0.294638	1
REACTOME_G2_M_CHECKPOINTS	32	0.203918	1.54068	0.2662	0.295019	1
REACTOME_INTERACTIONS_OF_VPR_WITH_HOST_CELLULAR_PROTEINS	32	0.191814	1.53532	0.239	0.296538	1
REACTOME_HOMOLOGOUS_RECOMBINATION_REPAIR_OF_REPLICATION_INDEPENDENT_DOUBLE_STRAND_BREAKS	16	0.188031	1.53012	0.2938	0.29809	1
KEGG_TYPE_I_DIABETES_MELLITUS	34	0.18395	1.52853	0.2506	0.2983	1
REACTOME_KINESINS	22	0.19615	1.5207	0.2824	0.300822	1
PID_AURORA_A_PATHWAY	28	0.189552	1.49999	0.2684	0.308099	1
PID_P53REGULATIONPATHWAY	55	0.187814	1.48533	0.2482	0.31322	1
REACTOME_CHROMOSOME_MAINTENANCE	82	0.191201	1.47834	0.218	0.315406	1
KEGG_GLYCOSAMINOGLYCAN_BIOSYNTHESIS_HEPARAN_SULFATE	25	0.190728	1.47513	0.2938	0.316171	1
BIOCARTA_CD40_PATHWAY	15	0.178058	1.43844	0.3416	0.329294	1
REACTOME_G_PROTEIN_BETA_GAMMA_SIGNALLING	26	0.177886	1.43869	0.2806	0.329629	1
REACTOME_REGULATION_OF_GLUCOKINASE_BY_GLUCOKINASE_REGULATORY_PROTEIN	27	0.177123	1.40584	0.3028	0.341871	1
REACTOME_PROTEIN_FOLDING	39	0.171394	1.38909	0.2886	0.347598	1
REACTOME_DEADENYLATION_OF_MRNA	17	0.161724	1.38959	0.3328	0.347837	1
PID_FANCONI_PATHWAY	42	0.184751	1.38029	0.308	0.350364	1
REACTOME_RIG_I_MDA5_MEDIATED_INDUCTION_OF_IFN_ALPHA_BETA_PATHWAYS	61	0.164531	1.38087	0.248	0.35058	1
REACTOME_INTRINSIC_PATHWAY_FOR_APOPTOSIS	26	0.17684	1.37151	0.2984	0.353536	1
REACTOME_MRNA_3_END_PROCESSING	23	0.160243	1.32326	0.3414	0.372899	1
REACTOME_RNA_POL_I_PROMOTER_OPENING	20	0.148967	1.29954	0.33	0.382589	1
REACTOME_PROCESSING_OF_CAPPED_INTRONLESS_PRE_MRNA	21	0.160719	1.28257	0.3562	0.389448	1
KEGG_PRIMARY_IMMUNODEFICIENCY	35	0.159216	1.27619	0.3408	0.391169	1
PID_TCRCALCIUMPATHWAY	23	0.151485	1.27688	0.365	0.391359	1
KEGG_BASE_EXCISION_REPAIR	33	0.157401	1.25737	0.3432	0.39893	1
REACTOME_LAGGING_STRAND_SYNTHESIS	17	0.15655	1.24217	0.3838	0.405132	1
BIOCARTA_INFLAM_PATHWAY	28	0.141043	1.23059	0.332	0.409186	1
REACTOME_RNA_POL_III_TRANSCRIPTION_INITIATION_FROM_TYPE_3_PROMOTER	26	0.161713	1.23099	0.3472	0.409527	1
BIOCARTA_TALL1_PATHWAY	15	0.156006	1.22519	0.3924	0.411035	1
BIOCARTA_41BB_PATHWAY	17	0.145376	1.21682	0.3814	0.414183	1
REACTOME_DNA_REPAIR	98	0.159453	1.21401	0.3522	0.414856	1
REACTOME_RNA_POL_III_TRANSCRIPTION_INITIATION_FROM_TYPE_2_PROMOTER	23	0.15094	1.16508	0.3702	0.436858	1
REACTOME_REGULATION_OF_ORNITHINE_DECARBOXYLASE_ODC	47	0.142769	1.16331	0.3822	0.437119	1
REACTOME_CYTOSOLIC_TRNA_AMINOACYLATION	20	0.126197	1.15806	0.3748	0.439037	1
REACTOME_E2F_MEDIATED_REGULATION_OF_DNA_REPLICATION	23	0.156463	1.14983	0.3838	0.441871	1
KEGG_RIG_I_LIKE_RECEPTOR_SIGNALING_PATHWAY	63	0.139448	1.15006	0.3302	0.442325	1
REACTOME_PROSTACYCLIN_SIGNALLING_THROUGH_PROSTACYCLIN_RECEPTOR	18	0.141707	1.14257	0.3996	0.444193	1
BIOCARTA_STATHMIN_PATHWAY	18	0.143155	1.14338	0.4	0.444363	1
BIOCARTA_MTOR_PATHWAY	19	0.127962	1.13657	0.4076	0.446484	1
SA_CASPASE_CASCADE	18	0.138166	1.12887	0.4166	0.449597	1
REACTOME_PRE_NOTCH_TRANSCRIPTION_AND_TRANSLATION	23	0.143259	1.12688	0.3936	0.450026	1
REACTOME_ASSEMBLY_OF_THE_PRE_REPLICATIVE_COMPLEX	55	0.142148	1.11868	0.4016	0.453434	1
REACTOME_MITOTIC_PROMETAPHASE	73	0.150233	1.11007	0.425	0.456862	1
REACTOME_ORC1_REMOVAL_FROM_CHROMATIN	57	0.137021	1.08503	0.4116	0.46713	1
REACTOME_ADP_SIGNALLING_THROUGH_P2RY12	20	0.137682	1.08691	0.4158	0.467416	1
KEGG_MISMATCH_REPAIR	22	0.142686	1.08546	0.4038	0.46751	1
REACTOME_ACTIVATION_OF_NF_KAPPAB_IN_B_CELLS	57	0.132184	1.05102	0.43	0.483528	1
REACTOME_DOUBLE_STRAND_BREAK_REPAIR	22	0.131414	1.04712	0.4446	0.48482	1
KEGG_NUCLEOTIDE_EXCISION_REPAIR	43	0.134978	1.03838	0.4418	0.488558	1
REACTOME_ASSOCIATION_OF_TRIC_CCT_WITH_TARGET_PROTEINS_DURING_BIOSYNTHESIS	23	0.119708	1.0357	0.409	0.489255	1
REACTOME_G_BETA_GAMMA_SIGNALLING_THROUGH_PLC_BETA	19	0.129606	1.02689	0.4328	0.493039	1
REACTOME_REGULATION_OF_MRNA_STABILITY_BY_PROTEINS_THAT_BIND_AU_RICH_ELEMENTS	77	0.123449	1.01621	0.454	0.497754	1
REACTOME_SYNTHESIS_OF_DNA	79	0.129628	0.9898	0.4796	0.509934	1
REACTOME_RNA_POL_I_RNA_POL_III_AND_MITOCHONDRIAL_TRANSCRIPTION	75	0.127178	0.990635	0.486	0.51016	1
KEGG_HOMOLOGOUS_RECOMBINATION	26	0.129821	0.982503	0.4474	0.512959	1
REACTOME_G1_PHASE	33	0.120556	0.923506	0.5006	0.542831	1
REACTOME_THROMBOXANE_SIGNALLING_THROUGH_TP_RECEPTOR	22	0.116547	0.900517	0.4966	0.55402	1
REACTOME_EXTENSION_OF_TELOMERES	23	0.112988	0.891862	0.4956	0.557778	1
REACTOME_CLEAVAGE_OF_GROWING_TRANSCRIPT_IN_THE_TERMINATION_REGION_	32	0.110758	0.883022	0.4848	0.561474	1
KEGG_AUTOIMMUNE_THYROID_DISEASE	41	0.0988587	0.879832	0.3916	0.562484	1
REACTOME_G1_S_TRANSITION	93	0.1144	0.870314	0.5488	0.566745	1
REACTOME_S_PHASE	94	0.108924	0.823782	0.5904	0.589794	1
KEGG_BASAL_TRANSCRIPTION_FACTORS	32	0.103288	0.809493	0.5028	0.596209	1
KEGG_GRAFT_VERSUS_HOST_DISEASE	27	0.0991596	0.802009	0.474	0.599302	1
REACTOME_DEPOSITION_OF_NEW_CENPA_CONTAINING_NUCLEOSOMES_AT_THE_CENTROMERE	33	0.10016	0.796643	0.5204	0.600586	1
KEGG_PROTEIN_EXPORT	20	0.0941088	0.797802	0.5206	0.600719	1
REACTOME_M_G1_TRANSITION	68	0.102521	0.787754	0.5758	0.604343	1
PID_PLK1_PATHWAY	37	0.104089	0.772846	0.5608	0.611101	1
KEGG_SPLICEOSOME	93	0.0950351	0.755263	0.5926	0.619255	1
REACTOME_ADP_SIGNALLING_THROUGH_P2RY1	24	0.0953097	0.750287	0.554	0.621005	1
REACTOME_REGULATION_OF_MITOTIC_CELL_CYCLE	71	0.0979378	0.747768	0.5948	0.621463	1
PID_IL8CXCR1_PATHWAY	25	0.0919158	0.743784	0.5664	0.622737	1
BIOCARTA_P38MAPK_PATHWAY	39	0.092292	0.729437	0.5918	0.629191	1
REACTOME_CROSS_PRESENTATION_OF_SOLUBLE_EXOGENOUS_ANTIGENS_ENDOSOMES	44	0.0900161	0.720387	0.5628	0.632875	1
BIOCARTA_VIP_PATHWAY	24	0.0930881	0.714386	0.5806	0.635084	1
REACTOME_TRNA_AMINOACYLATION	33	0.0858785	0.708975	0.5732	0.636971	1
REACTOME_MEIOTIC_RECOMBINATION	43	0.0868561	0.698068	0.5594	0.641392	1
REACTOME_GLOBAL_GENOMIC_NER_GG_NER	32	0.0892341	0.678902	0.6034	0.649864	1
REACTOME_ANTIVIRAL_MECHANISM_BY_IFN_STIMULATED_GENES	60	0.0826563	0.662278	0.6828	0.657029	1
REACTOME_REGULATION_OF_APOPTOSIS	53	0.0802393	0.649113	0.6014	0.662521	1
REACTOME_CELL_CYCLE_CHECKPOINTS	99	0.0852782	0.641118	0.6706	0.665504	1
REACTOME_RNA_POL_I_TRANSCRIPTION	42	0.0777774	0.637783	0.595	0.666266	1
REACTOME_SIGNAL_AMPLIFICATION	30	0.0797408	0.619027	0.631	0.674151	1
REACTOME_DEADENYLATION_DEPENDENT_MRNA_DECAY	40	0.0776639	0.614068	0.6254	0.675552	1
REACTOME_DESTABILIZATION_OF_MRNA_BY_AUF1_HNRNP_D0	47	0.070572	0.577816	0.5906	0.690867	1
REACTOME_TRANSCRIPTION_COUPLED_NER_TC_NER	41	0.0743475	0.56789	0.6568	0.694357	1
REACTOME_TELOMERE_MAINTENANCE	45	0.0642869	0.512004	0.6806	0.717734	1
REACTOME_NUCLEOTIDE_EXCISION_REPAIR	46	0.064374	0.494672	0.711	0.724114	1
REACTOME_ER_PHAGOSOME_PATHWAY	55	0.0571663	0.469885	0.6386	0.733066	1
REACTOME_PEPTIDE_CHAIN_ELONGATION	74	0.0517637	0.432163	0.7688	0.746011	1
REACTOME_MRNA_SPLICING	76	0.0408064	0.326072	0.8374	0.77704	1
REACTOME_RNA_POL_II_TRANSCRIPTION	88	0.034953	0.272975	0.8116	0.786289	1
REACTOME_SRP_DEPENDENT_COTRANSLATIONAL_PROTEIN_TARGETING_TO_MEMBRANE	95	0.029601	0.244783	0.898	0.789682	1
KEGG_AMINOACYL_TRNA_BIOSYNTHESIS	32	0	0	1	1	1
KEGG_RIBOSOME	75	0	0	1	1	1
KEGG_RNA_POLYMERASE	27	0	0	1	1	1
KEGG_PROTEASOME	42	0	0	1	1	1
KEGG_ALLOGRAFT_REJECTION	28	0	0	1	1	1
BIOCARTA_CASPASE_PATHWAY	22	0	0	1	1	1
BIOCARTA_G1_PATHWAY	26	0	0	1	1	1
BIOCARTA_CELLCYCLE_PATHWAY	22	0	0	1	1	1
BIOCARTA_DC_PATHWAY	21	0	0	1	1	1
BIOCARTA_CALCINEURIN_PATHWAY	15	0	0	1	1	1
BIOCARTA_PROTEASOME_PATHWAY	26	0	0	1	1	1
BIOCARTA_CK1_PATHWAY	17	0	0	1	1	1
BIOCARTA_SHH_PATHWAY	16	0	0	1	1	1
PID_ATR_PATHWAY	37	0	0	1	1	1
PID_MYC_PATHWAY	23	0	0	1	1	1
REACTOME_INHIBITION_OF_THE_PROTEOLYTIC_ACTIVITY_OF_APC_C_REQUIRED_FOR_THE_ONSET_OF_ANAPHASE_BY_MITOTIC_SPINDLE_CHECKPOINT_COMPONENTS	17	0	0	1	1	1
REACTOME_RNA_POL_I_TRANSCRIPTION_TERMINATION	20	0	0	1	1	1
REACTOME_FORMATION_OF_THE_TERNARY_COMPLEX_AND_SUBSEQUENTLY_THE_43S_COMPLEX	34	0	0	1	1	1
REACTOME_METABOLISM_OF_NON_CODING_RNA	43	0	0	1	1	1
REACTOME_G0_AND_EARLY_G1	19	0	0	1	1	1
REACTOME_SMAD2_SMAD3_SMAD4_HETEROTRIMER_REGULATES_TRANSCRIPTION	23	0	0	1	1	1
REACTOME_P53_INDEPENDENT_G1_S_DNA_DAMAGE_CHECKPOINT	46	0	0	1	1	1
REACTOME_TRANSCRIPTIONAL_ACTIVITY_OF_SMAD2_SMAD3_SMAD4_HETEROTRIMER	33	0	0	1	1	1
REACTOME_DOWNREGULATION_OF_SMAD2_3_SMAD4_TRANSCRIPTIONAL_ACTIVITY	16	0	0	1	1	1
REACTOME_CDK_MEDIATED_PHOSPHORYLATION_AND_REMOVAL_OF_CDC6	44	0	0	1	1	1
REACTOME_MICRORNA_MIRNA_BIOGENESIS	20	0	0	1	1	1
REACTOME_REGULATORY_RNA_PATHWAYS	23	0	0	1	1	1
REACTOME_ACTIVATION_OF_THE_MRNA_UPON_BINDING_OF_THE_CAP_BINDING_COMPLEX_AND_EIFS_AND_SUBSEQUENT_BINDING_TO_43S	40	0	0	1	1	1
REACTOME_TRANSPORT_OF_MATURE_TRANSCRIPT_TO_CYTOPLASM	44	0	0	1	1	1
REACTOME_MRNA_CAPPING	28	0	0	1	1	1
REACTOME_MITOCHONDRIAL_TRNA_AMINOACYLATION	16	0	0	1	1	1
REACTOME_OLFACTORY_SIGNALING_PATHWAY	75	0	0	1	1	1
REACTOME_CYCLIN_E_ASSOCIATED_EVENTS_DURING_G1_S_TRANSITION_	59	0	0	1	1	1
REACTOME_P53_DEPENDENT_G1_DNA_DAMAGE_RESPONSE	51	0	0	1	1	1
REACTOME_RNA_POL_II_TRANSCRIPTION_PRE_INITIATION_AND_PROMOTER_OPENING	39	0	0	1	1	1
REACTOME_MRNA_SPLICING_MINOR_PATHWAY	35	0	0	1	1	1
REACTOME_3_UTR_MEDIATED_TRANSLATIONAL_REGULATION	80	0	0	1	1	1
REACTOME_TRANSPORT_OF_MATURE_MRNA_DERIVED_FROM_AN_INTRONLESS_TRANSCRIPT	33	0	0	1	1	1
REACTOME_FORMATION_OF_RNA_POL_II_ELONGATION_COMPLEX_	40	0	0	1	1	1
REACTOME_ELONGATION_ARREST_AND_RECOVERY	29	0	0	1	1	1
REACTOME_FORMATION_OF_TRANSCRIPTION_COUPLED_NER_TC_NER_REPAIR_COMPLEX	26	0	0	1	1	1
REACTOME_CDT1_ASSOCIATION_WITH_THE_CDC6_ORC_ORIGIN_COMPLEX	46	0	0	1	1	1
REACTOME_AUTODEGRADATION_OF_THE_E3_UBIQUITIN_LIGASE_COP1	45	0	0	1	1	1
REACTOME_RNA_POL_II_PRE_TRANSCRIPTION_EVENTS	56	0	0	1	1	1
REACTOME_DESTABILIZATION_OF_MRNA_BY_BRF1	16	0	0	1	1	1
REACTOME_TRAF6_MEDIATED_IRF7_ACTIVATION	26	0	0	1	1	1
REACTOME_DESTABILIZATION_OF_MRNA_BY_KSRP	16	0	0	1	1	1
REACTOME_DESTABILIZATION_OF_MRNA_BY_TRISTETRAPROLIN_TTP	16	0	0	1	1	1
REACTOME_FORMATION_OF_INCISION_COMPLEX_IN_GG_NER	20	0	0	1	1	1
REACTOME_ENDOSOMAL_SORTING_COMPLEX_REQUIRED_FOR_TRANSPORT_ESCRT	23	0	0	1	1	1
REACTOME_INFLUENZA_VIRAL_RNA_TRANSCRIPTION_AND_REPLICATION	88	0	0	1	1	1
REACTOME_NEP_NS2_INTERACTS_WITH_THE_CELLULAR_EXPORT_MACHINERY	26	0	0	1	1	1
REACTOME_TRANSPORT_OF_RIBONUCLEOPROTEINS_INTO_THE_HOST_NUCLEUS	27	0	0	1	1	1
REACTOME_ABORTIVE_ELONGATION_OF_HIV1_TRANSCRIPT_IN_THE_ABSENCE_OF_TAT	22	0	0	1	1	1
REACTOME_RNA_POL_III_TRANSCRIPTION_TERMINATION	19	0	0	1	1	1
REACTOME_FORMATION_OF_THE_HIV1_EARLY_ELONGATION_COMPLEX	31	0	0	1	1	1
REACTOME_LATE_PHASE_OF_HIV_LIFE_CYCLE	96	0	0	1	1	1
REACTOME_APC_C_CDH1_MEDIATED_DEGRADATION_OF_CDC20_AND_OTHER_APC_C_CDH1_TARGETED_PROTEINS_IN_LATE_MITOSIS_EARLY_G1	60	0	0	1	1	1
REACTOME_APC_C_CDC20_MEDIATED_DEGRADATION_OF_MITOTIC_PROTEINS	60	0	0	1	1	1
REACTOME_AUTODEGRADATION_OF_CDH1_BY_CDH1_APC_C	53	0	0	1	1	1
REACTOME_APC_C_CDC20_MEDIATED_DEGRADATION_OF_CYCLIN_B	16	0	0	1	1	1
REACTOME_SCF_BETA_TRCP_MEDIATED_DEGRADATION_OF_EMI1	46	0	0	1	1	1
REACTOME_PHOSPHORYLATION_OF_THE_APC_C	15	0	0	1	1	1
REACTOME_RNA_POL_III_CHAIN_ELONGATION	17	0	0	1	1	1
REACTOME_NONSENSE_MEDIATED_DECAY_ENHANCED_BY_THE_EXON_JUNCTION_COMPLEX	92	0	0	1	1	1
REACTOME_PACKAGING_OF_TELOMERE_ENDS	22	0	0	1	1	1
REACTOME_APC_CDC20_MEDIATED_DEGRADATION_OF_NEK2A	19	0	0	1	1	1
REACTOME_SCFSKP2_MEDIATED_DEGRADATION_OF_P27_P21	50	0	0	1	1	1
REACTOME_VIF_MEDIATED_DEGRADATION_OF_APOBEC3G	47	0	0	1	1	1
REACTOME_RNA_POL_I_TRANSCRIPTION_INITIATION	21	0	0	1	1	1

## Sheet: Table S8
Table S8. The results of canonical pathway association analysis from Signal2Noise:SigRatio (Kidney & Liver)
sorted by FDR and NAS
GENE SET NAME	SIZE	AS	NAS	P-VALUE	FDR	FWER
PID_INTEGRIN3_PATHWAY	42	0.619048	10.7323	0.0014	0.00736364	0.0702
KEGG_DRUG_METABOLISM_CYTOCHROME_P450	57	0.578947	10.8367	0.0026	0.00804	0.0702
KEGG_METABOLISM_OF_XENOBIOTICS_BY_CYTOCHROME_P450	56	0.589286	11.0302	0.0014	0.00811111	0.0676
KEGG_STEROID_HORMONE_BIOSYNTHESIS	43	0.581395	10.3847	0.0002	0.00818333	0.0744
PID_INTEGRIN1_PATHWAY	64	0.53125	10.3005	0.0002	0.00823077	0.0744
REACTOME_COMPLEMENT_CASCADE	28	0.75	11.0375	0.0002	0.009	0.0676
KEGG_ALDOSTERONE_REGULATED_SODIUM_REABSORPTION	40	0.55	9.8584	0.0002	0.009	0.0762
REACTOME_PHASE_II_CONJUGATION	51	0.529412	9.73464	0.0014	0.009325	0.0762
REACTOME_FORMATION_OF_FIBRIN_CLOT_CLOTTING_CASCADE	32	0.625	9.90884	0.0006	0.00954286	0.0758
REACTOME_BILE_ACID_AND_BILE_SALT_METABOLISM	26	0.769231	11.2385	0.0002	0.00974286	0.064
KEGG_PPAR_SIGNALING_PATHWAY	65	0.446154	8.74073	0.0002	0.0106571	0.0774
KEGG_LINOLEIC_ACID_METABOLISM	27	0.555556	8.71688	0.0008	0.0106828	0.0774
REACTOME_RESPONSE_TO_ELEVATED_PLATELET_CYTOSOLIC_CA2_	73	0.438356	8.63185	0.006	0.0108129	0.0774
KEGG_ABC_TRANSPORTERS	44	0.477273	8.76388	0.0002	0.0110444	0.0774
BIOCARTA_AMI_PATHWAY	19	1	11.2666	0.0006	0.0110667	0.0624
KEGG_PROXIMAL_TUBULE_BICARBONATE_RECLAMATION	22	0.636364	8.63558	0.0028	0.0111133	0.0774
PID_UPA_UPAR_PATHWAY	39	0.487179	8.9018	0.0002	0.011208	0.0774
REACTOME_SYNTHESIS_OF_BILE_ACIDS_AND_BILE_SALTS	18	0.722222	8.92489	0.0002	0.011225	0.0774
REACTOME_ABC_FAMILY_PROTEINS_MEDIATED_TRANSPORT	33	0.515151	8.83392	0.0002	0.0112462	0.0774
REACTOME_TRANSPORT_OF_GLUCOSE_AND_OTHER_SUGARS_BILE_SALTS_AND_ORGANIC_ACIDS_METAL_IONS_AND_AMINE_COMPOUNDS	84	0.452381	8.99238	0.0002	0.0113217	0.0774
REACTOME_LIPOPROTEIN_METABOLISM	27	0.592593	9.01612	0.001	0.0116	0.0774
KEGG_DRUG_METABOLISM_OTHER_ENZYMES	37	0.513513	9.04245	0.0012	0.0120667	0.0774
REACTOME_XENOBIOTICS	15	0.933333	9.3658	0.0002	0.0124222	0.0772
REACTOME_AMINO_ACID_TRANSPORT_ACROSS_THE_PLASMA_MEMBRANE	30	0.566667	9.17233	0.0002	0.0125263	0.0774
PID_INTEGRIN2_PATHWAY	28	0.571429	9.04773	0.0002	0.01261	0.0774
BIOCARTA_INTRINSIC_PATHWAY	23	0.913044	11.4679	0.0016	0.01268	0.0604
REACTOME_INTEGRIN_CELL_SURFACE_INTERACTIONS	78	0.474359	9.40997	0.0002	0.0127059	0.0772
PID_HIF1_TFPATHWAY	60	0.383333	7.49332	0.0002	0.01288	0.0784
REACTOME_STEROID_HORMONES	28	0.464286	7.42263	0.0002	0.0129893	0.0784
PID_SYNDECAN_1_PATHWAY	46	0.391304	7.5144	0.0002	0.013037	0.0784
KEGG_ARGININE_AND_PROLINE_METABOLISM	51	0.392157	7.55972	0.0008	0.0130577	0.0784
REACTOME_LIPID_DIGESTION_MOBILIZATION_AND_TRANSPORT	43	0.418605	7.55034	0.0016	0.0131396	0.0784
PID_INTEGRIN_CS_PATHWAY	25	0.52	8.03163	0.0002	0.0131632	0.0774
KEGG_ARACHIDONIC_ACID_METABOLISM	51	0.392157	7.57863	0.0006	0.0131882	0.0784
REACTOME_NETRIN1_SIGNALING	37	0.45946	8.27331	0.0002	0.0131941	0.0774
REACTOME_TRANSPORT_OF_INORGANIC_CATIONS_ANIONS_AND_AMINO_ACIDS_OLIGOPEPTIDES	90	0.4	7.98757	0.0002	0.0132462	0.0774
KEGG_STARCH_AND_SUCROSE_METABOLISM	36	0.472222	8.21256	0.0006	0.0133543	0.0774
REACTOME_GLUCOSE_METABOLISM	61	0.426229	8.30565	0.0006	0.0134	0.0774
REACTOME_GLYCOLYSIS	26	0.5	7.62732	0.0022	0.0134125	0.0784
KEGG_GLYCOLYSIS_GLUCONEOGENESIS	59	0.389831	7.57875	0.002	0.01344	0.0784
REACTOME_NUCLEAR_RECEPTOR_TRANSCRIPTION_PATHWAY	44	0.409091	7.68049	0.0002	0.0134511	0.0782
KEGG_PRIMARY_BILE_ACID_BIOSYNTHESIS	15	0.733333	8.03976	0.0006	0.0134757	0.0774
REACTOME_REGULATION_OF_INSULIN_LIKE_GROWTH_FACTOR_IGF_ACTIVITY_BY_INSULIN_LIKE_GROWTH_FACTOR_BINDING_PROTEINS_IGFBPS	16	0.6875	8.29062	0.0002	0.0134909	0.0774
BIOCARTA_COMP_PATHWAY	16	0.6875	7.73341	0.0002	0.0135867	0.0782
REACTOME_CELL_SURFACE_INTERACTIONS_AT_THE_VASCULAR_WALL	84	0.380952	7.59013	0.0002	0.0135918	0.0784
REACTOME_IRON_UPTAKE_AND_TRANSPORT	33	0.454545	7.68758	0.011	0.0137391	0.0782
PID_AVB3_INTEGRIN_PATHWAY	71	0.408451	8.03992	0.0002	0.0138333	0.0774
KEGG_FATTY_ACID_METABOLISM	38	0.447368	7.77534	0.0058	0.0138909	0.0782
KEGG_CITRATE_CYCLE_TCA_CYCLE	29	0.448276	7.08061	0.0044	0.0141424	0.0798
REACTOME_ION_TRANSPORT_BY_P_TYPE_ATPASES	31	0.451613	7.77951	0.0002	0.0141488	0.0782
REACTOME_TRANSPORT_TO_THE_GOLGI_AND_SUBSEQUENT_MODIFICATION	32	0.40625	7.01717	0.0006	0.0142735	0.0798
REACTOME_TRIGLYCERIDE_BIOSYNTHESIS	30	0.433333	7.12407	0.0002	0.0143187	0.0798
REACTOME_BASIGIN_INTERACTIONS	24	0.458333	7.08672	0.0006	0.0143231	0.0798
REACTOME_PYRUVATE_METABOLISM_AND_CITRIC_ACID_TCA_CYCLE	37	0.405405	7.15649	0.0016	0.0143484	0.0798
REACTOME_TRANSFERRIN_ENDOCYTOSIS_AND_RECYCLING	24	0.5	7.32064	0.0126	0.0143579	0.0784
KEGG_NITROGEN_METABOLISM	22	0.5	7.14379	0.0026	0.0143587	0.0798
REACTOME_METABOLISM_OF_STEROID_HORMONES_AND_VITAMINS_A_AND_D	34	0.411765	7.02952	0.0002	0.0143821	0.0798
PID_HNF3BPATHWAY	40	0.4	7.18391	0.0006	0.0143869	0.0798
REACTOME_TRANSPORT_OF_VITAMINS_NUCLEOSIDES_AND_RELATED_MOLECULES	31	0.451613	7.79684	0.0002	0.0144333	0.0782
KEGG_TYPE_II_DIABETES_MELLITUS	44	0.363636	6.87876	0.0002	0.014488	0.0834
KEGG_PRION_DISEASES	34	0.411765	7.21947	0.0002	0.0145051	0.0798
KEGG_TYROSINE_METABOLISM	38	0.394737	7.27379	0.0002	0.0145103	0.0798
KEGG_ECM_RECEPTOR_INTERACTION	80	0.3625	7.20246	0.0002	0.0145133	0.0798
KEGG_AMINO_SUGAR_AND_NUCLEOTIDE_SUGAR_METABOLISM	43	0.372093	6.89834	0.0002	0.0145946	0.0798
PID_RHOA_REG_PATHWAY	40	0.375	6.96961	0.0002	0.014629	0.0798
REACTOME_CYTOCHROME_P450_ARRANGED_BY_SUBSTRATE_TYPE	49	0.632653	11.6244	0.0002	0.01465	0.058
PID_SYNDECAN_4_PATHWAY	32	0.40625	6.90314	0.0032	0.0147452	0.0798
REACTOME_AMINO_ACID_AND_OLIGOPEPTIDE_SLC_TRANSPORTERS	48	0.416667	7.80701	0.0002	0.0147707	0.0782
KEGG_PENTOSE_AND_GLUCURONATE_INTERCONVERSIONS	16	0.5625	6.81096	0.0002	0.0147744	0.0834
REACTOME_PPARA_ACTIVATES_GENE_EXPRESSION	82	0.341463	6.81763	0.0002	0.0149143	0.0834
KEGG_ADIPOCYTOKINE_SIGNALING_PATHWAY	66	0.348485	6.91521	0.0002	0.0149167	0.0798
KEGG_SELENOAMINO_ACID_METABOLISM	21	0.476191	6.82687	0.0028	0.0149605	0.0834
KEGG_CARDIAC_MUSCLE_CONTRACTION	68	0.352941	6.95128	0.0002	0.0150571	0.0798
REACTOME_INSULIN_RECEPTOR_RECYCLING	22	0.5	6.91824	0.0102	0.0151239	0.0798
KEGG_TRYPTOPHAN_METABOLISM	38	0.447368	7.82041	0.0082	0.015135	0.0782
KEGG_RENIN_ANGIOTENSIN_SYSTEM	16	0.5625	6.70441	0.0002	0.015945	0.0844
PID_HNF3APATHWAY	42	0.357143	6.70481	0.0002	0.0161443	0.0844
KEGG_CYSTEINE_AND_METHIONINE_METABOLISM	31	0.387097	6.61376	0.006	0.016521	0.0844
REACTOME_TIGHT_JUNCTION_INTERACTIONS	28	0.392857	6.58762	0.0014	0.0165854	0.0844
REACTOME_SIGNALING_BY_ROBO_RECEPTOR	29	0.37931	6.38792	0.0002	0.0166667	0.0846
KEGG_HYPERTROPHIC_CARDIOMYOPATHY_HCM	81	0.320988	6.3989	0.0002	0.0166899	0.0846
KEGG_BUTANOATE_METABOLISM	31	0.387097	6.40137	0.0082	0.0168455	0.0846
REACTOME_LATENT_INFECTION_OF_HOMO_SAPIENS_WITH_MYCOBACTERIUM_TUBERCULOSIS	28	0.392857	6.42448	0.005	0.0168782	0.0846
REACTOME_HDL_MEDIATED_LIPID_TRANSPORT	15	0.533333	6.25489	0.0016	0.0168875	0.0846
KEGG_HISTIDINE_METABOLISM	27	0.407407	6.48508	0.0038	0.0168952	0.0846
KEGG_VIBRIO_CHOLERAE_INFECTION	50	0.34	6.44379	0.0192	0.0169129	0.0846
KEGG_FRUCTOSE_AND_MANNOSE_METABOLISM	33	0.363636	6.34921	0.0026	0.0169143	0.0846
KEGG_ARRHYTHMOGENIC_RIGHT_VENTRICULAR_CARDIOMYOPATHY_ARVC	73	0.315068	6.26703	0.0002	0.0169537	0.0846
PID_AMB2_NEUTROPHILS_PATHWAY	41	0.341463	6.43087	0.0002	0.0169581	0.0846
REACTOME_GLUCONEOGENESIS	30	0.366667	6.24149	0.0058	0.0169588	0.0846
REACTOME_PTM_GAMMA_CARBOXYLATION_HYPUSINE_FORMATION_AND_ARYLSULFATASE_ACTIVATION	24	0.416667	6.33794	0.0012	0.0169826	0.0846
REACTOME_ION_CHANNEL_TRANSPORT	52	0.326923	6.27955	0.0002	0.0170511	0.0846
REACTOME_INTRINSIC_PATHWAY	17	0.529412	6.48883	0.0096	0.017053	0.0846
REACTOME_N_GLYCAN_ANTENNAE_ELONGATION_IN_THE_MEDIAL_TRANS_GOLGI	18	0.444444	6.13873	0.0002	0.0171822	0.0878
REACTOME_GPVI_MEDIATED_ACTIVATION_CASCADE	30	0.366667	6.28428	0.0002	0.0172129	0.0846
PID_A6B1_A6B4_INTEGRIN_PATHWAY	46	0.326087	6.16371	0.0006	0.017278	0.0878
KEGG_SMALL_CELL_LUNG_CANCER	81	0.308642	6.18383	0.0002	0.017302	0.0878
KEGG_SPHINGOLIPID_METABOLISM	30	0.333333	5.64079	0.0064	0.0173463	0.0904
REACTOME_SIGNALING_BY_RHO_GTPASES	99	0.30303	6.09137	0.0002	0.0173627	0.0888
KEGG_GLYCINE_SERINE_AND_THREONINE_METABOLISM	29	0.37931	6.16661	0.01	0.0174283	0.0878
BIOCARTA_NO1_PATHWAY	26	0.346154	5.6483	0.0016	0.0174451	0.0904
BIOCARTA_HER2_PATHWAY	22	0.409091	6.05246	0.001	0.0175282	0.0888
REACTOME_CELL_JUNCTION_ORGANIZATION	71	0.28169	5.58847	0.0002	0.0175496	0.0904
KEGG_FC_EPSILON_RI_SIGNALING_PATHWAY	74	0.283784	5.64941	0.0002	0.0175652	0.0904
KEGG_BETA_ALANINE_METABOLISM	22	0.409091	5.84492	0.0092	0.0176296	0.0898
PID_S1P_S1P1_PATHWAY	19	0.421053	5.71837	0.0074	0.0176413	0.0904
PID_RXR_VDR_PATHWAY	25	0.36	5.73468	0.002	0.0176592	0.0904
REACTOME_SIGNAL_TRANSDUCTION_BY_L1	32	0.34375	6.00109	0.0026	0.0176743	0.0888
REACTOME_SULFUR_AMINO_ACID_METABOLISM	22	0.409091	5.851	0.0128	0.0176877	0.0898
REACTOME_PLATELET_AGGREGATION_PLUG_FORMATION	35	0.314286	5.65262	0.0066	0.0176977	0.0904
REACTOME_ASPARAGINE_N_LINKED_GLYCOSYLATION	70	0.285714	5.67312	0.0006	0.017724	0.0904
KEGG_PROSTATE_CANCER	85	0.282353	5.66439	0.0002	0.0177262	0.0904
REACTOME_CELL_CELL_JUNCTION_ORGANIZATION	53	0.301887	5.8707	0.002	0.0177571	0.0888
REACTOME_TCR_SIGNALING	45	0.288889	5.56031	0.0002	0.0177574	0.0946
PID_AVB3_OPN_PATHWAY	31	0.322581	5.53833	0.0056	0.0177623	0.0946
ST_ADRENERGIC	35	0.314286	5.69005	0.0008	0.0177654	0.0904
REACTOME_SIGNALING_BY_INSULIN_RECEPTOR	98	0.295918	5.94287	0.0006	0.0177722	0.0888
KEGG_PENTOSE_PHOSPHATE_PATHWAY	25	0.36	5.74126	0.0066	0.0177742	0.0898
KEGG_PEROXISOME	71	0.295775	5.8548	0.009	0.0178124	0.0898
REACTOME_ACTIVATED_AMPK_STIMULATES_FATTY_ACID_OXIDATION_IN_MUSCLE	16	0.5	6.0024	0.0042	0.0178231	0.0888
REACTOME_FATTY_ACYL_COA_BIOSYNTHESIS	17	0.470588	5.97907	0.0028	0.0178283	0.0888
KEGG_GALACTOSE_METABOLISM	25	0.36	5.67752	0.0058	0.0178297	0.0904
REACTOME_METABOLISM_OF_VITAMINS_AND_COFACTORS	46	0.304348	5.83723	0.0002	0.017831	0.0898
KEGG_GLUTATHIONE_METABOLISM	44	0.295455	5.54371	0.011	0.017835	0.0946
REACTOME_NEUROTRANSMITTER_RELEASE_CYCLE	34	0.323529	5.74173	0.0044	0.0178358	0.0898
BIOCARTA_KERATINOCYTE_PATHWAY	43	0.302326	5.77881	0.0008	0.0178433	0.0898
KEGG_PYRUVATE_METABOLISM	40	0.325	5.88608	0.0154	0.0178559	0.0888
KEGG_DILATED_CARDIOMYOPATHY	88	0.295455	5.90775	0.0002	0.0178673	0.0888
REACTOME_CHYLOMICRON_MEDIATED_LIPID_TRANSPORT	15	0.533333	5.9515	0.01	0.0178785	0.0888
PID_INTEGRIN5_PATHWAY	17	0.470588	5.92417	0.009	0.0178826	0.0888
BIOCARTA_MET_PATHWAY	35	0.314286	5.75314	0.0002	0.0179	0.0898
KEGG_GLYCEROLIPID_METABOLISM	41	0.317073	5.78498	0.0038	0.0179496	0.0898
PID_GLYPICAN_1PATHWAY	25	0.36	5.81846	0.005	0.0179846	0.0898
ST_G_ALPHA_I_PATHWAY	35	0.314286	5.76218	0.0002	0.0180132	0.0898
REACTOME_INTEGRIN_ALPHAIIB_BETA3_SIGNALING	27	0.333333	5.5019	0.0118	0.0180374	0.0946
PID_IL6_7PATHWAY	46	0.304348	5.79087	0.0002	0.0180695	0.0898
KEGG_ALANINE_ASPARTATE_AND_GLUTAMATE_METABOLISM	31	0.322581	5.49753	0.0034	0.0181286	0.0946
PID_ARF6_TRAFFICKINGPATHWAY	44	0.272727	5.1604	0.0002	0.0182244	0.1002
REACTOME_REGULATION_OF_BETA_CELL_DEVELOPMENT	22	0.363636	5.14734	0.0008	0.0183	0.1002
REACTOME_NCAM_SIGNALING_FOR_NEURITE_OUT_GROWTH	61	0.262295	5.16429	0.0018	0.0183275	0.1002
KEGG_MTOR_SIGNALING_PATHWAY	45	0.266667	5.14756	0.0002	0.0184012	0.1002
PID_S1P_S1P3_PATHWAY	25	0.32	5.16662	0.0064	0.0184118	0.0998
PID_IGF1_PATHWAY	30	0.3	5.17301	0.0002	0.0184355	0.0984
REACTOME_CGMP_EFFECTS	19	0.368421	5.2231	0.0002	0.0184528	0.0984
REACTOME_L1CAM_INTERACTIONS	76	0.263158	5.24054	0.0014	0.0184783	0.0984
PID_HES_HEYPATHWAY	43	0.27907	5.28495	0.0002	0.0184841	0.0976
PID_EPHRINBREVPATHWAY	30	0.3	5.27241	0.0036	0.0184886	0.0976
PID_TAP63PATHWAY	51	0.27451	5.29181	0.0058	0.0184936	0.0976
PID_TCPTP_PATHWAY	40	0.275	5.2108	0.0002	0.0184963	0.0984
BIOCARTA_IGF1_PATHWAY	20	0.35	5.11546	0.0002	0.0184971	0.1002
REACTOME_PYRUVATE_METABOLISM	16	0.4375	5.17522	0.0032	0.0185286	0.0984
REACTOME_EXTRACELLULAR_MATRIX_ORGANIZATION	82	0.256098	5.10427	0.0008	0.0185398	0.1002
BIOCARTA_NKCELLS_PATHWAY	17	0.411765	5.30544	0.0002	0.0185406	0.0976
PID_ARF6_PATHWAY	28	0.321429	5.32041	0.0002	0.0185455	0.0976
REACTOME_RESPIRATORY_ELECTRON_TRANSPORT_ATP_SYNTHESIS_BY_CHEMIOSMOTIC_COUPLING_AND_HEAT_PRODUCTION_BY_UNCOUPLING_PROTEINS_	76	0.276316	5.43591	0.0192	0.0185507	0.096
REACTOME_NITRIC_OXIDE_STIMULATES_GUANYLATE_CYCLASE	24	0.333333	5.35189	0.0002	0.0185603	0.0968
REACTOME_COLLAGEN_FORMATION	56	0.267857	5.22539	0.002	0.0185654	0.0984
KEGG_FC_GAMMA_R_MEDIATED_PHAGOCYTOSIS	84	0.261905	5.24234	0.0002	0.0185813	0.0984
REACTOME_ABCA_TRANSPORTERS_IN_LIPID_HOMEOSTASIS	17	0.411765	5.35578	0.0006	0.0185947	0.0964
PID_INTEGRIN_A9B1_PATHWAY	23	0.347826	5.17732	0.006	0.0186036	0.0984
REACTOME_INWARDLY_RECTIFYING_K_CHANNELS	30	0.3	5.17896	0.0014	0.0186048	0.0984
KEGG_GLYCEROPHOSPHOLIPID_METABOLISM	64	0.265625	5.25405	0.0002	0.018605	0.0976
KEGG_ONE_CARBON_POOL_BY_FOLATE	16	0.4375	5.33049	0.0064	0.0186131	0.097
REACTOME_METAL_ION_SLC_TRANSPORTERS	22	0.363636	5.44144	0.0018	0.018627	0.096
BIOCARTA_BAD_PATHWAY	26	0.307692	5.0923	0.0008	0.0186395	0.1002
KEGG_MATURITY_ONSET_DIABETES_OF_THE_YOUNG	19	0.421053	5.35834	0.0008	0.018694	0.0964
REACTOME_GLYCEROPHOSPHOLIPID_BIOSYNTHESIS	67	0.268657	5.33397	0.0002	0.0186987	0.097
BIOCARTA_PAR1_PATHWAY	35	0.285714	5.18135	0.0054	0.0187091	0.0984
KEGG_BIOSYNTHESIS_OF_UNSATURATED_FATTY_ACIDS	18	0.388889	5.08352	0.0062	0.0187629	0.1014
PID_SHP2_PATHWAY	54	0.277778	5.39568	0.0018	0.0187738	0.096
REACTOME_O_LINKED_GLYCOSYLATION_OF_MUCINS	50	0.28	5.3842	0.0002	0.0187877	0.096
KEGG_PHOSPHATIDYLINOSITOL_SIGNALING_SYSTEM	63	0.269841	5.36244	0.0002	0.0187973	0.0964
KEGG_EPITHELIAL_CELL_SIGNALING_IN_HELICOBACTER_PYLORI_INFECTION	62	0.274193	5.37329	0.0124	0.018815	0.096
REACTOME_P130CAS_LINKAGE_TO_MAPK_SIGNALING_FOR_INTEGRINS	15	0.466667	5.40207	0.0168	0.0188444	0.096
REACTOME_GRB2_SOS_PROVIDES_LINKAGE_TO_MAPK_SIGNALING_FOR_INTERGRINS_	15	0.466667	5.40708	0.0168	0.0188699	0.096
PID_ALPHASYNUCLEIN_PATHWAY	32	0.28125	5.04597	0.0012	0.0191196	0.1034
KEGG_N_GLYCAN_BIOSYNTHESIS	42	0.261905	4.95139	0.0006	0.019164	0.1046
BIOCARTA_INSULIN_PATHWAY	21	0.333333	5.00071	0.0002	0.0191891	0.1034
REACTOME_PI3K_CASCADE	63	0.253968	5.02955	0.0024	0.01919	0.1034
REACTOME_PI3K_AKT_ACTIVATION	27	0.296296	4.99313	0.0002	0.0191935	0.1034
SIG_IL4RECEPTOR_IN_B_LYPHOCYTES	27	0.296296	4.97141	0.0002	0.0192172	0.104
REACTOME_TRANS_GOLGI_NETWORK_VESICLE_BUDDING	55	0.254545	4.98079	0.0036	0.0192205	0.104
PID_NECTIN_PATHWAY	30	0.3	5.00668	0.0064	0.019222	0.1034
PID_NETRIN_PATHWAY	31	0.290323	5.01728	0.0108	0.0192254	0.1034
PID_VEGFR1_2_PATHWAY	64	0.25	4.95264	0.0106	0.0192628	0.1046
PID_CERAMIDE_PATHWAY	46	0.26087	4.95581	0.0002	0.0193037	0.1042
PID_EPHA_FWDPATHWAY	33	0.272727	4.93259	0.0012	0.0193183	0.1058
REACTOME_PHASE1_FUNCTIONALIZATION_OF_COMPOUNDS	67	0.61194	11.8115	0.0002	0.0193333	0.0576
KEGG_GLIOMA	60	0.25	4.93356	0.0002	0.0194053	0.1058
PID_PTP1BPATHWAY	52	0.25	4.91122	0.002	0.0196625	0.1058
PID_FCER1PATHWAY	56	0.25	4.89579	0.0002	0.0196953	0.1058
PID_BMPPATHWAY	38	0.263158	4.89045	0.0044	0.0197938	0.1058
KEGG_MELANOMA	70	0.242857	4.83366	0.0002	0.0198101	0.1106
REACTOME_AMINE_COMPOUND_SLC_TRANSPORTERS	27	0.296296	4.80077	0.001	0.0198158	0.1138
REACTOME_LYSOSOME_VESICLE_BIOGENESIS	22	0.318182	4.81166	0.0028	0.019833	0.1126
REACTOME_GENERATION_OF_SECOND_MESSENGER_MOLECULES	23	0.304348	4.74319	0.0002	0.0198337	0.1218
PID_ERBB2ERBB3PATHWAY	43	0.255814	4.84198	0.0004	0.0198576	0.109
SIG_BCR_SIGNALING_PATHWAY	44	0.25	4.74834	0.0002	0.019858	0.1218
REACTOME_GOLGI_ASSOCIATED_VESICLE_BIOGENESIS	48	0.25	4.80192	0.004	0.0198607	0.1128
KEGG_O_GLYCAN_BIOSYNTHESIS	28	0.285714	4.85378	0.0018	0.0198731	0.1076
BIOCARTA_LAIR_PATHWAY	16	0.375	4.60405	0.0044	0.0198895	0.139
KEGG_INOSITOL_PHOSPHATE_METABOLISM	44	0.25	4.76644	0.0002	0.0199093	0.1186
REACTOME_INSULIN_RECEPTOR_SIGNALLING_CASCADE	78	0.24359	4.86257	0.0016	0.0199214	0.107
REACTOME_PI3K_EVENTS_IN_ERBB2_SIGNALING	34	0.264706	4.77251	0.0002	0.0199294	0.1176
KEGG_RENAL_CELL_CARCINOMA	69	0.231884	4.60883	0.0002	0.019933	0.139
REACTOME_MHC_CLASS_II_ANTIGEN_PRESENTATION	80	0.2375	4.75143	0.0028	0.0199524	0.1218
REACTOME_CELL_DEATH_SIGNALLING_VIA_NRAGE_NRIF_AND_NADE	55	0.236364	4.64054	0.0026	0.0199577	0.1378
KEGG_VALINE_LEUCINE_AND_ISOLEUCINE_DEGRADATION	42	0.261905	4.72265	0.0236	0.0199837	0.126
PID_NEPHRIN_NEPH1_PATHWAY	30	0.266667	4.62588	0.0008	0.0199839	0.138
KEGG_HEMATOPOIETIC_CELL_LINEAGE	82	0.243902	4.86689	0.0172	0.0199877	0.107
REACTOME_PLATELET_HOMEOSTASIS	73	0.232877	4.64633	0.0012	0.0199946	0.1374
PID_P75NTRPATHWAY	64	0.234375	4.65665	0.0046	0.0200018	0.135
BIOCARTA_MCALPAIN_PATHWAY	22	0.318182	4.77816	0.0016	0.020003	0.1164
ST_INTEGRIN_SIGNALING_PATHWAY	78	0.230769	4.61823	0.0002	0.0200036	0.139
PID_CMYB_PATHWAY	78	0.230769	4.61066	0.0002	0.0200088	0.139
KEGG_VEGF_SIGNALING_PATHWAY	69	0.231884	4.62883	0.0002	0.020017	0.138
PID_AR_NONGENOMIC_PATHWAY	30	0.266667	4.64954	0.0118	0.0200218	0.1366
KEGG_PORPHYRIN_AND_CHLOROPHYLL_METABOLISM	29	0.275862	4.68439	0.0016	0.0200288	0.1312
PID_REELINPATHWAY	29	0.275862	4.6987	0.0044	0.0200322	0.1282
BIOCARTA_EGF_PATHWAY	29	0.275862	4.67781	0.0082	0.0200407	0.1332
ST_GA13_PATHWAY	35	0.257143	4.68848	0.0006	0.020043	0.1304
KEGG_PANTOTHENATE_AND_COA_BIOSYNTHESIS	16	0.375	4.65838	0.008	0.0200771	0.135
REACTOME_G_ALPHA1213_SIGNALLING_EVENTS	72	0.236111	4.70445	0.0026	0.0201019	0.1282
REACTOME_ENDOGENOUS_STEROLS	15	0.4	4.66345	0.0022	0.0201088	0.135
REACTOME_PI_METABOLISM	34	0.264706	4.68945	0.0034	0.0201211	0.1304
PID_RAC1_REG_PATHWAY	36	0.25	4.69043	0.0002	0.0201887	0.1304
REACTOME_SPHINGOLIPID_METABOLISM	51	0.235294	4.55339	0.0024	0.0201922	0.144
REACTOME_PEROXISOMAL_LIPID_METABOLISM	17	0.352941	4.5489	0.0098	0.0202035	0.1454
PID_ERBB4_PATHWAY	37	0.243243	4.55373	0.0012	0.0202699	0.144
BIOCARTA_PPARA_PATHWAY	51	0.235294	4.52796	0.0012	0.0204349	0.1526
KEGG_PHENYLALANINE_METABOLISM	18	0.333333	4.53378	0.0046	0.0204359	0.1506
PID_AJDISS_2PATHWAY	46	0.23913	4.5402	0.0038	0.0204603	0.1488
REACTOME_NRAGE_SIGNALS_DEATH_THROUGH_JNK	42	0.238095	4.50857	0.004	0.0204971	0.1544
BIOCARTA_EDG1_PATHWAY	24	0.291667	4.53427	0.015	0.0205039	0.1506
KEGG_LYSINE_DEGRADATION	42	0.238095	4.50938	0.0102	0.0205664	0.1544
ST_GAQ_PATHWAY	26	0.269231	4.51205	0.001	0.020589	0.1544
PID_RHOA_PATHWAY	41	0.243902	4.50532	0.007	0.0206	0.157
REACTOME_GLYCOSPHINGOLIPID_METABOLISM	32	0.25	4.46528	0.002	0.0206065	0.164
PID_IL12_STAT4PATHWAY	32	0.25	4.46778	0.0002	0.0206114	0.164
PID_ECADHERIN_STABILIZATION_PATHWAY	41	0.243902	4.47628	0.0186	0.0206311	0.1632
REACTOME_NCAM1_INTERACTIONS	37	0.243243	4.45148	0.0024	0.0206435	0.1644
REACTOME_GABA_SYNTHESIS_RELEASE_REUPTAKE_AND_DEGRADATION	17	0.352941	4.49573	0.0028	0.0206456	0.1574
PID_CXCR4_PATHWAY	94	0.223404	4.48105	0.0002	0.0206551	0.162
PID_IL4_2PATHWAY	61	0.229508	4.51234	0.0012	0.020672	0.1544
KEGG_B_CELL_RECEPTOR_SIGNALING_PATHWAY	67	0.223881	4.45315	0.0002	0.0207093	0.1644
KEGG_NON_SMALL_CELL_LUNG_CANCER	52	0.230769	4.48363	0.0032	0.0207347	0.162
BIOCARTA_VEGF_PATHWAY	26	0.269231	4.36191	0.0112	0.0207931	0.1744
BIOCARTA_GH_PATHWAY	26	0.269231	4.43712	0.0034	0.0208088	0.1672
PID_FGF_PATHWAY	54	0.222222	4.35066	0.011	0.0208138	0.1772
PID_CXCR3PATHWAY	39	0.230769	4.31158	0.003	0.0208406	0.1856
PID_SYNDECAN_2_PATHWAY	32	0.25	4.36205	0.0074	0.0208457	0.1734
SIG_INSULIN_RECEPTOR_PATHWAY_IN_CARDIAC_MYOCYTES	48	0.229167	4.4287	0.0008	0.0208534	0.1692
PID_IL2_1PATHWAY	54	0.222222	4.36649	0.0026	0.020856	0.1734
PID_ANGIOPOIETINRECEPTOR_PATHWAY	49	0.22449	4.32424	0.0032	0.0208568	0.1828
PID_IL27PATHWAY	26	0.269231	4.35107	0.0026	0.0208646	0.1766
BIOCARTA_SPPA_PATHWAY	19	0.31579	4.31655	0.0138	0.02088	0.1842
SIG_PIP3_SIGNALING_IN_CARDIAC_MYOCTES	63	0.222222	4.41056	0.0002	0.0208802	0.1702
REACTOME_GRB2_EVENTS_IN_ERBB2_SIGNALING	21	0.285714	4.32651	0.0022	0.0209019	0.1806
KEGG_PROPANOATE_METABOLISM	31	0.258064	4.36967	0.0332	0.0209031	0.1734
ST_B_CELL_ANTIGEN_RECEPTOR	38	0.236842	4.37445	0.0012	0.0209169	0.1724
BIOCARTA_IL2RB_PATHWAY	38	0.236842	4.43044	0.001	0.0209272	0.1692
REACTOME_CITRIC_ACID_CYCLE_TCA_CYCLE	18	0.333333	4.32963	0.0148	0.0209588	0.1806
BIOCARTA_IL6_PATHWAY	21	0.285714	4.24088	0.0056	0.020965	0.1934
REACTOME_GABA_RECEPTOR_ACTIVATION	51	0.215686	4.2165	0.0006	0.0209692	0.1954
KEGG_ERBB_SIGNALING_PATHWAY	85	0.211765	4.24308	0.001	0.020978	0.1934
REACTOME_RORA_ACTIVATES_CIRCADIAN_EXPRESSION	20	0.3	4.37956	0.0022	0.0209827	0.1714
KEGG_ETHER_LIPID_METABOLISM	28	0.25	4.2189	0.0068	0.0209921	0.1954
REACTOME_SEMAPHORIN_INTERACTIONS	60	0.216667	4.25226	0.0076	0.0209941	0.1926
KEGG_ADHERENS_JUNCTION	71	0.211268	4.20357	0.018	0.0209986	0.198
REACTOME_DOWNSTREAM_TCR_SIGNALING	28	0.25	4.38212	0.0002	0.0210008	0.1714
PID_INTEGRIN_A4B1_PATHWAY	33	0.242424	4.21985	0.023	0.0210455	0.1954
PID_ATF2_PATHWAY	55	0.218182	4.25502	0.001	0.0210458	0.1916
ST_GA12_PATHWAY	22	0.272727	4.22773	0.0012	0.0210465	0.1954
KEGG_ENDOMETRIAL_CANCER	50	0.22	4.27218	0.0002	0.0210697	0.1886
PID_CASPASE_PATHWAY	50	0.22	4.2573	0.0014	0.021083	0.1902
REACTOME_P75_NTR_RECEPTOR_MEDIATED_SIGNALLING	75	0.213333	4.26394	0.004	0.0210903	0.189
KEGG_LONG_TERM_DEPRESSION	66	0.212121	4.2217	0.0046	0.0210906	0.1954
REACTOME_AMYLOIDS	38	0.236842	4.26217	0.0294	0.0211026	0.189
BIOCARTA_TPO_PATHWAY	22	0.272727	4.19053	0.009	0.021289	0.2004
PID_LYSOPHOSPHOLIPID_PATHWAY	62	0.209677	4.15947	0.0104	0.0213575	0.205
PID_DELTANP63PATHWAY	45	0.222222	4.16597	0.0044	0.0214035	0.205
BIOCARTA_IGF1R_PATHWAY	23	0.26087	4.14594	0.0006	0.0214708	0.209
KEGG_THYROID_CANCER	29	0.241379	4.16667	0.0046	0.0214716	0.205
REACTOME_EICOSANOID_LIGAND_BINDING_RECEPTORS	15	0.333333	4.13907	0.001	0.0215156	0.215
BIOCARTA_AGR_PATHWAY	35	0.228571	4.1671	0.001	0.0215338	0.2046
PID_EPHBFWDPATHWAY	40	0.225	4.17362	0.0036	0.0215376	0.2014
REACTOME_RESPIRATORY_ELECTRON_TRANSPORT	60	0.216667	4.16907	0.0286	0.0215541	0.2022
REACTOME_SYNTHESIS_OF_PIPS_AT_THE_PLASMA_MEMBRANE	22	0.272727	4.11071	0.0024	0.0217381	0.2206
REACTOME_APOPTOTIC_CLEAVAGE_OF_CELLULAR_PROTEINS	35	0.228571	4.10256	0.01	0.02175	0.2218
REACTOME_PYRIMIDINE_METABOLISM	23	0.26087	4.07332	0.0076	0.0217515	0.2294
PID_ANTHRAXPATHWAY	15	0.333333	4.09299	0.0028	0.0217546	0.224
PID_ERBB1_DOWNSTREAM_PATHWAY	98	0.204082	4.09853	0.0024	0.0217659	0.222
PID_ERBB1_RECEPTOR_PROXIMAL_PATHWAY	35	0.228571	4.09584	0.0076	0.0217755	0.2232
KEGG_NOTCH_SIGNALING_PATHWAY	41	0.219512	4.07978	0.0002	0.0217824	0.2276
REACTOME_IMMUNOREGULATORY_INTERACTIONS_BETWEEN_A_LYMPHOID_AND_A_NON_LYMPHOID_CELL	52	0.211538	4.11276	0.0002	0.021791	0.2196
PID_IL23PATHWAY	36	0.222222	4.06174	0.001	0.021808	0.2362
KEGG_DORSO_VENTRAL_AXIS_FORMATION	23	0.26087	4.06449	0.0034	0.0218268	0.2352
BIOCARTA_MYOSIN_PATHWAY	30	0.233333	4.05515	0.0052	0.0218787	0.2372
BIOCARTA_ECM_PATHWAY	23	0.26087	4.02037	0.01	0.021911	0.2498
REACTOME_ACYL_CHAIN_REMODELLING_OF_PC	16	0.3125	4.04204	0.0014	0.0219116	0.2396
KEGG_PANCREATIC_CANCER	69	0.202899	4.03621	0.0002	0.0219211	0.2446
PID_MTOR_4PATHWAY	59	0.20339	4.02334	0.0018	0.0219231	0.2488
REACTOME_GLUTAMATE_NEUROTRANSMITTER_RELEASE_CYCLE	15	0.333333	4.03356	0.0072	0.0219325	0.2458
PID_HIF2PATHWAY	30	0.233333	4.04999	0.0036	0.0219595	0.2396
REACTOME_GROWTH_HORMONE_RECEPTOR_SIGNALING	23	0.26087	4.02522	0.0028	0.0219647	0.2488
BIOCARTA_IL17_PATHWAY	15	0.333333	4.04204	0.002	0.0219795	0.2396
BIOCARTA_PDGF_PATHWAY	30	0.233333	4.00779	0.0088	0.0220026	0.2564
REACTOME_GABA_B_RECEPTOR_ACTIVATION	37	0.216216	4.01647	0.0062	0.0220421	0.2524
PID_TRKRPATHWAY	59	0.20339	4.01123	0.0026	0.0220527	0.255
PID_VEGFR1_PATHWAY	23	0.26087	4.01284	0.0076	0.0220748	0.254
REACTOME_INHIBITION_OF_VOLTAGE_GATED_CA2_CHANNELS_VIA_GBETA_GAMMA_SUBUNITS	24	0.25	3.97193	0.0028	0.0221759	0.2682
REACTOME_METABOLISM_OF_NUCLEOTIDES	65	0.2	3.97408	0.0012	0.0222159	0.2674
PID_IL12_2PATHWAY	54	0.203704	3.97514	0.0012	0.0222732	0.2674
SA_B_CELL_RECEPTOR_COMPLEXES	24	0.25	3.98724	0.0114	0.022299	0.2662
PID_BCR_5PATHWAY	60	0.2	3.93339	0.004	0.0224881	0.2848
REACTOME_ACYL_CHAIN_REMODELLING_OF_PE	17	0.294118	3.93577	0.0014	0.0225262	0.284
BIOCARTA_IL22BP_PATHWAY	16	0.3125	3.9228	0.0002	0.02256	0.2876
KEGG_ALPHA_LINOLENIC_ACID_METABOLISM	17	0.294118	3.92465	0.002	0.0225824	0.2868
KEGG_TGF_BETA_SIGNALING_PATHWAY	82	0.195122	3.91141	0.0002	0.022686	0.2898
KEGG_COLORECTAL_CANCER	61	0.196721	3.90218	0.0002	0.022736	0.2902
BIOCARTA_UCALPAIN_PATHWAY	15	0.333333	3.89045	0.0192	0.022738	0.2946
PID_WNT_SIGNALING_PATHWAY	26	0.230769	3.89661	0.0006	0.0227567	0.2906
KEGG_RIBOFLAVIN_METABOLISM	16	0.3125	3.89105	0.0008	0.0227754	0.2946
REACTOME_ACTIVATED_NOTCH1_TRANSMITS_SIGNAL_TO_THE_NUCLEUS	24	0.25	3.89155	0.005	0.0228432	0.2946
ST_INTERLEUKIN_4_PATHWAY	25	0.24	3.88149	0.0032	0.0228624	0.297
KEGG_STEROID_BIOSYNTHESIS	16	0.3125	3.86698	0.0054	0.0231768	0.3052
PID_FAK_PATHWAY	56	0.196429	3.84777	0.0042	0.0234681	0.314
REACTOME_PLC_BETA_MEDIATED_EVENTS	40	0.2	3.79363	0.0104	0.0234948	0.3368
REACTOME_NEPHRIN_INTERACTIONS	17	0.294118	3.8432	0.018	0.0234958	0.316
REACTOME_REGULATION_OF_GENE_EXPRESSION_IN_BETA_CELLS	16	0.3125	3.79593	0.0086	0.0235006	0.3324
REACTOME_CHONDROITIN_SULFATE_DERMATAN_SULFATE_METABOLISM	33	0.212121	3.80145	0.0028	0.0235361	0.3324
ST_MYOCYTE_AD_PATHWAY	26	0.230769	3.79411	0.0016	0.0235452	0.3368
REACTOME_PHOSPHOLIPASE_C_MEDIATED_CASCADE	51	0.196078	3.78874	0.0176	0.023553	0.3402
BIOCARTA_TID_PATHWAY	18	0.277778	3.80402	0.0018	0.0235671	0.3318
PID_PI3KPLCTRKPATHWAY	33	0.212121	3.83478	0.0062	0.0235934	0.3174
KEGG_GNRH_SIGNALING_PATHWAY	95	0.189474	3.8063	0.0098	0.0236177	0.3308
REACTOME_SIGNALING_BY_ERBB2	84	0.190476	3.81661	0.006	0.0236244	0.326
KEGG_MELANOGENESIS	95	0.189474	3.80952	0.002	0.0236463	0.329
PID_MAPKTRKPATHWAY	33	0.212121	3.80724	0.009	0.0236473	0.329
BIOCARTA_BIOPEPTIDES_PATHWAY	39	0.205128	3.81862	0.0166	0.0236681	0.3256
PID_LIS1PATHWAY	26	0.230769	3.82507	0.012	0.0236847	0.3232
REACTOME_SIGNALING_BY_FGFR1_MUTANTS	26	0.230769	3.82848	0.0104	0.0236958	0.3232
REACTOME_SIGNALING_BY_ERBB4	73	0.191781	3.81888	0.0014	0.0237108	0.3256
REACTOME_TRANSCRIPTIONAL_REGULATION_OF_WHITE_ADIPOCYTE_DIFFERENTIATION	52	0.192308	3.77843	0.0002	0.0238503	0.3474
REACTOME_PI_3K_CASCADE	46	0.195652	3.75282	0.0024	0.0239211	0.358
BIOCARTA_IL10_PATHWAY	17	0.294118	3.75375	0.0092	0.0239605	0.3578
REACTOME_DOWNSTREAM_SIGNAL_TRANSDUCTION	80	0.1875	3.75488	0.0076	0.0239879	0.357
SIG_PIP3_SIGNALING_IN_B_LYMPHOCYTES	33	0.212121	3.75778	0.0026	0.0240231	0.3564
KEGG_GAP_JUNCTION	75	0.186667	3.73393	0.011	0.0241812	0.3658
REACTOME_DOWNSTREAM_SIGNALING_OF_ACTIVATED_FGFR	86	0.186047	3.72769	0.007	0.0242727	0.3696
REACTOME_THE_ROLE_OF_NEF_IN_HIV1_REPLICATION_AND_DISEASE_PATHOGENESIS	27	0.222222	3.69413	0.0062	0.0248254	0.3882
REACTOME_EFFECTS_OF_PIP2_HYDROLYSIS	20	0.25	3.69276	0.0004	0.0248287	0.3882
KEGG_AMYOTROPHIC_LATERAL_SCLEROSIS_ALS	47	0.191489	3.68792	0.0012	0.0248382	0.3882
PID_EPHA2_FWDPATHWAY	18	0.277778	3.69549	0.0218	0.0248742	0.387
REACTOME_PI3K_EVENTS_IN_ERBB4_SIGNALING	28	0.214286	3.67017	0.0038	0.024981	0.3974
KEGG_SYSTEMIC_LUPUS_ERYTHEMATOSUS	70	0.185714	3.66218	0.0514	0.0250318	0.3988
KEGG_RETINOL_METABOLISM	46	0.695652	12.2268	0.0002	0.0251	0.05
REACTOME_SEMA4D_IN_SEMAPHORIN_SIGNALING	27	0.222222	3.6483	0.0224	0.0252786	0.402
REACTOME_SIGNALING_BY_NOTCH1	60	0.183333	3.60821	0.0018	0.0258187	0.4246
REACTOME_NFKB_AND_MAP_KINASES_ACTIVATION_MEDIATED_BY_TLR4_SIGNALING_REPERTOIRE	60	0.183333	3.62057	0.005	0.0258271	0.419
REACTOME_DEGRADATION_OF_THE_EXTRACELLULAR_MATRIX	26	0.230769	3.62319	0.0516	0.0258511	0.4174
REACTOME_FRS2_MEDIATED_CASCADE	35	0.2	3.59934	0.0166	0.0258522	0.4298
PID_KITPATHWAY	48	0.1875	3.60346	0.0024	0.0258718	0.4262
BIOCARTA_CHREBP2_PATHWAY	42	0.190476	3.61206	0.004	0.0258782	0.4246
REACTOME_APOPTOTIC_EXECUTION_PHASE	48	0.1875	3.59942	0.0106	0.0258812	0.4288
REACTOME_INTERACTION_BETWEEN_L1_AND_ANKYRINS	20	0.25	3.61533	0.0128	0.0258978	0.4246
PID_THROMBIN_PAR1_PATHWAY	42	0.190476	3.60004	0.0074	0.0259126	0.428
BIOCARTA_AT1R_PATHWAY	29	0.206897	3.57611	0.0102	0.0261654	0.443
PID_NOTCH_PATHWAY	54	0.185185	3.57296	0.0088	0.0261887	0.4438
REACTOME_KERATAN_SULFATE_KERATIN_METABOLISM	29	0.206897	3.55788	0.0018	0.0261899	0.4568
REACTOME_MAP_KINASE_ACTIVATION_IN_TLR_CASCADE	42	0.190476	3.58166	0.0056	0.0262038	0.4416
REACTOME_CIRCADIAN_CLOCK	43	0.186047	3.55429	0.0008	0.026208	0.457
KEGG_ACUTE_MYELOID_LEUKEMIA	55	0.181818	3.56888	0.001	0.0262172	0.4482
ST_T_CELL_SIGNAL_TRANSDUCTION	43	0.186047	3.55872	0.007	0.0262197	0.453
PID_P38ALPHABETAPATHWAY	29	0.206897	3.55198	0.0134	0.026237	0.4624
REACTOME_SIGNALING_BY_FGFR	96	0.177083	3.56066	0.0078	0.026246	0.4526
BIOCARTA_IL2_PATHWAY	21	0.238095	3.56633	0.01	0.0262493	0.4526
REACTOME_POTASSIUM_CHANNELS	96	0.177083	3.54004	0.0042	0.0264718	0.4684
PID_ENDOTHELINPATHWAY	62	0.177419	3.53584	0.0096	0.0264726	0.4684
PID_LKB1_PATHWAY	36	0.194444	3.52894	0.0054	0.0265	0.472
REACTOME_TERMINATION_OF_O_GLYCAN_BIOSYNTHESIS	18	0.277778	3.53257	0.0528	0.0265218	0.4684
PID_TCR_PATHWAY	62	0.177419	3.51505	0.002	0.026623	0.478
REACTOME_GLYCOSAMINOGLYCAN_METABOLISM	92	0.173913	3.49421	0.0022	0.0266823	0.489
REACTOME_GLUCOSE_TRANSPORT	37	0.189189	3.48432	0.006	0.0266982	0.492
PID_FASPATHWAY	37	0.189189	3.48224	0.005	0.0267031	0.4932
REACTOME_SIGNALING_BY_ILS	98	0.173469	3.48661	0.0006	0.0267144	0.4908
REACTOME_MITOCHONDRIAL_PROTEIN_IMPORT	44	0.181818	3.47796	0.0148	0.0267185	0.4956
BIOCARTA_ALK_PATHWAY	36	0.194444	3.513	0.0052	0.0267286	0.482
KEGG_APOPTOSIS	80	0.175	3.50315	0.0008	0.0267465	0.4862
REACTOME_SIGNALING_BY_EGFR_IN_CANCER	92	0.173913	3.49452	0.0084	0.0267479	0.489
PID_PRLSIGNALINGEVENTSPATHWAY	21	0.238095	3.4785	0.0238	0.0267543	0.494
PID_AP1_PATHWAY	68	0.176471	3.49793	0.0032	0.0267668	0.4868
REACTOME_GLUTATHIONE_CONJUGATION	19	0.263158	3.4965	0.0314	0.0267824	0.4876
PID_RAC1_PATHWAY	49	0.183673	3.48082	0.0102	0.0267858	0.4938
KEGG_PROGESTERONE_MEDIATED_OOCYTE_MATURATION	81	0.17284	3.46329	0.0004	0.0268277	0.498
PID_PI3KCIPATHWAY	38	0.18421	3.46158	0.0072	0.0268387	0.4998
PID_HEDGEHOG_2PATHWAY	22	0.227273	3.45734	0.0088	0.0268922	0.5012
REACTOME_SYNTHESIS_OF_PA	22	0.227273	3.46356	0.0072	0.0268944	0.498
BIOCARTA_NFAT_PATHWAY	51	0.176471	3.43721	0.0064	0.0272325	0.5134
BIOCARTA_IL1R_PATHWAY	30	0.2	3.42896	0.0056	0.0272953	0.5136
ST_ERK1_ERK2_MAPK_PATHWAY	31	0.193548	3.42192	0.0056	0.0273647	0.5162
KEGG_TASTE_TRANSDUCTION	42	0.190476	3.3904	0.0624	0.0280119	0.5308
REACTOME_PKB_MEDIATED_EVENTS	23	0.217391	3.37473	0.0116	0.0281312	0.551
PID_S1P_S1P2_PATHWAY	23	0.217391	3.38387	0.0144	0.0281337	0.539
REACTOME_GAP_JUNCTION_TRAFFICKING	22	0.227273	3.37701	0.022	0.0281709	0.5492
BIOCARTA_CXCR4_PATHWAY	23	0.217391	3.36655	0.0202	0.0281858	0.5578
BIOCARTA_CDMAC_PATHWAY	15	0.266667	3.37895	0.0096	0.0281901	0.5482
PID_NCADHERINPATHWAY	31	0.193548	3.36285	0.02	0.0282621	0.564
REACTOME_SEMA4D_INDUCED_CELL_MIGRATION_AND_GROWTH_CONE_COLLAPSE	23	0.217391	3.36112	0.0282	0.028299	0.5662
REACTOME_TRAF6_MEDIATED_INDUCTION_OF_NFKB_AND_MAP_KINASES_UPON_TLR7_8_OR_9_ACTIVATION	65	0.169231	3.35509	0.0032	0.0283294	0.572
PID_AR_TF_PATHWAY	45	0.177778	3.35177	0.0282	0.0283676	0.5732
PID_RET_PATHWAY	39	0.179487	3.35217	0.0142	0.0283922	0.5732
REACTOME_FGFR_LIGAND_BINDING_AND_ACTIVATION	22	0.227273	3.34582	0.0378	0.0284981	0.577
REACTOME_SIGNALING_BY_NOTCH	90	0.166667	3.34091	0.0016	0.0286786	0.5826
PID_LYMPHANGIOGENESIS_PATHWAY	24	0.208333	3.33244	0.0082	0.0290861	0.5922
REACTOME_IL1_SIGNALING	32	0.1875	3.30651	0.0126	0.0295482	0.6058
REACTOME_REGULATION_OF_INSULIN_SECRETION	85	0.164706	3.29381	0.0104	0.0297007	0.6174
REACTOME_ZINC_TRANSPORTERS	15	0.266667	3.29381	0.005	0.029766	0.6174
REACTOME_SIGNALLING_TO_RAS	25	0.2	3.28386	0.008	0.0297871	0.6196
REACTOME_RECYCLING_PATHWAY_OF_L1	25	0.2	3.26499	0.014	0.0302299	0.6272
PID_EPOPATHWAY	33	0.181818	3.25344	0.0038	0.0304597	0.6312
ST_PHOSPHOINOSITIDE_3_KINASE_PATHWAY	33	0.181818	3.24289	0.0122	0.0306212	0.6426
REACTOME_PLATELET_CALCIUM_HOMEOSTASIS	15	0.266667	3.24307	0.0084	0.0306425	0.6388
KEGG_GLYCOSAMINOGLYCAN_BIOSYNTHESIS_KERATAN_SULFATE	15	0.266667	3.24517	0.0028	0.030643	0.6368
REACTOME_IL_2_SIGNALING	40	0.175	3.23147	0.0372	0.0309221	0.6482
PID_ERBB1_INTERNALIZATION_PATHWAY	40	0.175	3.22551	0.0132	0.030966	0.6534
PID_MYC_REPRESSPATHWAY	61	0.163934	3.22768	0.0094	0.0309794	0.6534
PID_TXA2PATHWAY	55	0.163636	3.22812	0.0202	0.0310248	0.6534
PID_RHODOPSIN_PATHWAY	24	0.208333	3.21833	0.05	0.0311197	0.6616
ST_GRANULE_CELL_SURVIVAL_PATHWAY	26	0.192308	3.21875	0.0158	0.0311916	0.6616
REACTOME_PRE_NOTCH_PROCESSING_IN_GOLGI	15	0.266667	3.2041	0.0194	0.0311954	0.6706
BIOCARTA_HDAC_PATHWAY	25	0.2	3.20554	0.0178	0.0312074	0.6678
PID_P73PATHWAY	68	0.161765	3.20718	0.0102	0.0312291	0.6638
PID_INSULIN_GLUCOSE_PATHWAY	26	0.192308	3.21337	0.0148	0.0312472	0.663
BIOCARTA_HIVNEF_PATHWAY	55	0.163636	3.20559	0.0078	0.031253	0.6678
KEGG_TOLL_LIKE_RECEPTOR_SIGNALING_PATHWAY	94	0.159575	3.20007	0.0458	0.0312801	0.6748
REACTOME_SHC_RELATED_EVENTS	16	0.25	3.19489	0.0068	0.0313721	0.676
REACTOME_ADHERENS_JUNCTIONS_INTERACTIONS	25	0.2	3.19244	0.0156	0.0313982	0.6786
BIOCARTA_NGF_PATHWAY	16	0.25	3.18573	0.013	0.0316732	0.69
REACTOME_SYNTHESIS_OF_PC	17	0.235294	3.17561	0.0066	0.0316977	0.6988
PID_MET_PATHWAY	75	0.16	3.17915	0.0046	0.0317224	0.6956
PID_ALK1PATHWAY	25	0.2	3.17219	0.0214	0.0318429	0.709
REACTOME_ANTIGEN_ACTIVATES_B_CELL_RECEPTOR_LEADING_TO_GENERATION_OF_SECOND_MESSENGERS	26	0.192308	3.16817	0.0172	0.0319838	0.714
REACTOME_NUCLEAR_SIGNALING_BY_ERBB4	34	0.176471	3.16723	0.0166	0.0320013	0.7164
REACTOME_TIE2_SIGNALING	17	0.235294	3.16006	0.013	0.0321395	0.7246
REACTOME_ACTIVATION_OF_CHAPERONE_GENES_BY_XBP1S	41	0.170732	3.15202	0.0324	0.0324966	0.7346
REACTOME_PLATELET_SENSITIZATION_BY_LDL	16	0.25	3.1407	0.0206	0.0326151	0.736
REACTOME_TRIF_MEDIATED_TLR3_SIGNALING	63	0.15873	3.14485	0.0058	0.0326196	0.7358
BIOCARTA_HCMV_PATHWAY	16	0.25	3.14268	0.0142	0.0326493	0.736
BIOCARTA_FCER1_PATHWAY	35	0.171429	3.14696	0.0164	0.0326522	0.7358
BIOCARTA_GSK3_PATHWAY	27	0.185185	3.12149	0.0188	0.0331447	0.7476
BIOCARTA_SPRY_PATHWAY	18	0.222222	3.11575	0.0162	0.033219	0.7484
REACTOME_CD28_DEPENDENT_PI3K_AKT_SIGNALING	18	0.222222	3.11333	0.0068	0.0332467	0.7486
PID_P38ALPHABETADOWNSTREAMPATHWAY	35	0.171429	3.11042	0.0136	0.0332759	0.7516
REACTOME_NEGATIVE_REGULATION_OF_FGFR_SIGNALING	35	0.171429	3.11171	0.0352	0.0332809	0.75
KEGG_LONG_TERM_POTENTIATION	64	0.15625	3.10001	0.0098	0.0336416	0.7564
PID_RAS_PATHWAY	27	0.185185	3.09789	0.0234	0.0336751	0.7594
REACTOME_MYD88_MAL_CASCADE_INITIATED_ON_PLASMA_MEMBRANE	71	0.15493	3.08365	0.0028	0.0340401	0.7642
PID_GMCSF_PATHWAY	36	0.166667	3.08198	0.014	0.034063	0.7644
BIOCARTA_ACTINY_PATHWAY	18	0.222222	3.07456	0.0116	0.0343028	0.7696
BIOCARTA_MAL_PATHWAY	18	0.222222	3.06513	0.0196	0.0346225	0.7764
ST_DIFFERENTIATION_PATHWAY_IN_PC12_CELLS	43	0.162791	3.06238	0.0172	0.0346638	0.779
REACTOME_NUCLEOTIDE_BINDING_DOMAIN_LEUCINE_RICH_REPEAT_CONTAINING_RECEPTOR_NLR_SIGNALING_PATHWAYS	36	0.166667	3.06341	0.0128	0.034667	0.778
REACTOME_CD28_CO_STIMULATION	28	0.178571	3.05848	0.007	0.0346811	0.7824
REACTOME_SIGNALING_BY_SCF_KIT	65	0.153846	3.05866	0.0112	0.0347084	0.7824
REACTOME_GAB1_SIGNALOSOME	28	0.178571	3.0447	0.0258	0.0350771	0.7864
KEGG_CHRONIC_MYELOID_LEUKEMIA	72	0.152778	3.03381	0.0026	0.0352153	0.7916
REACTOME_CIRCADIAN_REPRESSION_OF_EXPRESSION_BY_REV_ERBA	19	0.210526	3.03905	0.0088	0.0352333	0.79
REACTOME_SHC1_EVENTS_IN_ERBB4_SIGNALING	19	0.210526	3.03444	0.0134	0.0352559	0.791
REACTOME_REGULATION_OF_SIGNALING_BY_CBL	18	0.222222	3.03306	0.0138	0.0352671	0.793
PID_REG_GR_PATHWAY	79	0.151899	3.03122	0.013	0.0353186	0.7958
BIOCARTA_CARDIACEGF_PATHWAY	17	0.235294	3.02389	0.0308	0.0355518	0.7964
REACTOME_OPIOID_SIGNALLING	73	0.150685	3.01254	0.0164	0.0358489	0.7988
REACTOME_NA_CL_DEPENDENT_NEUROTRANSMITTER_TRANSPORTERS	17	0.235294	3.003	0.0322	0.0360602	0.8022
REACTOME_ACTIVATED_TLR4_SIGNALLING	80	0.15	3.00225	0.0038	0.036084	0.8022
REACTOME_CLASS_B_2_SECRETIN_FAMILY_RECEPTORS	80	0.15	2.99685	0.0084	0.0363124	0.8024
REACTOME_DAG_AND_IP3_SIGNALING	29	0.172414	2.9915	0.026	0.0363595	0.8084
REACTOME_SHC_MEDIATED_CASCADE	28	0.178571	2.99401	0.0452	0.0363854	0.806
REACTOME_BMAL1_CLOCK_NPAS2_ACTIVATES_CIRCADIAN_EXPRESSION	29	0.172414	2.96138	0.0162	0.0373917	0.831
KEGG_VIRAL_MYOCARDITIS	60	0.15	2.95353	0.0042	0.037704	0.8344
KEGG_HEDGEHOG_SIGNALING_PATHWAY	53	0.150943	2.95116	0.008	0.0377577	0.8374
BIOCARTA_IL12_PATHWAY	20	0.2	2.93169	0.0144	0.0382841	0.8462
PID_WNT_NONCANONICAL_PATHWAY	30	0.166667	2.91749	0.0132	0.0387118	0.8516
REACTOME_THROMBIN_SIGNALLING_THROUGH_PROTEINASE_ACTIVATED_RECEPTORS_PARS	30	0.166667	2.91886	0.0176	0.0387558	0.851
BIOCARTA_TOB1_PATHWAY	19	0.210526	2.91375	0.0168	0.0387786	0.8544
REACTOME_SPHINGOLIPID_DE_NOVO_BIOSYNTHESIS	19	0.210526	2.91503	0.0316	0.038793	0.8542
ST_WNT_CA2_CYCLIC_GMP_PATHWAY	20	0.2	2.90824	0.0348	0.0389254	0.8552
PID_IL1PATHWAY	30	0.166667	2.90732	0.0256	0.0389779	0.8564
REACTOME_MAPK_TARGETS_NUCLEAR_EVENTS_MEDIATED_BY_MAP_KINASES	30	0.166667	2.90495	0.0232	0.0390633	0.857
PID_IFNGPATHWAY	38	0.157895	2.9036	0.0184	0.0391141	0.857
PID_NFAT_TFPATHWAY	46	0.152174	2.89855	0.0502	0.0392874	0.8594
REACTOME_NEF_MEDIATES_DOWN_MODULATION_OF_CELL_SURFACE_RECEPTORS_BY_RECRUITING_THEM_TO_CLATHRIN_ADAPTERS	20	0.2	2.89017	0.0418	0.0396162	0.8624
PID_HEDGEHOG_GLIPATHWAY	47	0.148936	2.87404	0.0152	0.0401721	0.868
BIOCARTA_CERAMIDE_PATHWAY	21	0.190476	2.87604	0.0188	0.0401907	0.868
PID_CD8TCRDOWNSTREAMPATHWAY	61	0.147541	2.87081	0.0528	0.0402109	0.8686
REACTOME_COSTIMULATION_BY_THE_CD28_FAMILY	55	0.145454	2.86471	0.0062	0.0402499	0.8686
KEGG_NICOTINATE_AND_NICOTINAMIDE_METABOLISM	21	0.190476	2.86082	0.0128	0.040306	0.8686
BIOCARTA_TFF_PATHWAY	21	0.190476	2.85755	0.0228	0.0403756	0.871
BIOCARTA_EIF4_PATHWAY	20	0.2	2.85307	0.0366	0.0405912	0.8734
PID_PDGFRAPATHWAY	21	0.190476	2.84941	0.0352	0.0406307	0.8746
PID_PS1PATHWAY	40	0.15	2.84279	0.0068	0.0407426	0.877
BIOCARTA_MPR_PATHWAY	31	0.16129	2.83736	0.0326	0.0408024	0.877
PID_ER_NONGENOMIC_PATHWAY	40	0.15	2.8393	0.0262	0.0408195	0.877
BIOCARTA_NFKB_PATHWAY	22	0.181818	2.83406	0.0128	0.0409236	0.8782
KEGG_BLADDER_CANCER	40	0.15	2.82965	0.0258	0.041004	0.879
REACTOME_PURINE_METABOLISM	31	0.16129	2.82582	0.027	0.0410915	0.8792
REACTOME_CHEMOKINE_RECEPTORS_BIND_CHEMOKINES	47	0.148936	2.81396	0.0208	0.0414161	0.8862
BIOCARTA_FMLP_PATHWAY	32	0.15625	2.81437	0.017	0.0414703	0.885
BIOCARTA_CCR3_PATHWAY	22	0.181818	2.80544	0.034	0.0414751	0.8866
KEGG_P53_SIGNALING_PATHWAY	63	0.142857	2.81461	0.0094	0.0415311	0.885
REACTOME_SIGNALING_BY_FGFR_MUTANTS	40	0.15	2.79799	0.032	0.04175	0.8892
WNT_SIGNALING	86	0.139535	2.79538	0.0066	0.0417942	0.8904
ST_WNT_BETA_CATENIN_PATHWAY	32	0.15625	2.775	0.032	0.042556	0.8958
REACTOME_TGF_BETA_RECEPTOR_SIGNALING_ACTIVATES_SMADS	22	0.181818	2.7697	0.034	0.0426563	0.8958
PID_TOLL_ENDOGENOUS_PATHWAY	22	0.181818	2.76625	0.0278	0.042686	0.897
BIOCARTA_TCR_PATHWAY	41	0.146342	2.76243	0.015	0.0429919	0.9
BIOCARTA_CSK_PATHWAY	22	0.181818	2.75672	0.0394	0.0431556	0.9028
REACTOME_AQUAPORIN_MEDIATED_TRANSPORT	49	0.142857	2.75526	0.0344	0.0431599	0.9028
REACTOME_UNFOLDED_PROTEIN_RESPONSE	72	0.138889	2.75452	0.0272	0.0431773	0.9034
REACTOME_SIGNALLING_TO_ERKS	33	0.151515	2.74906	0.0202	0.0434319	0.9038
BIOCARTA_GLEEVEC_PATHWAY	23	0.173913	2.7416	0.0242	0.0436387	0.9046
REACTOME_EGFR_DOWNREGULATION	23	0.173913	2.73373	0.0368	0.0438367	0.9054
PID_P38_MKK3_6PATHWAY	23	0.173913	2.72777	0.034	0.0442092	0.9082
REACTOME_MUSCLE_CONTRACTION	41	0.146342	2.70929	0.0462	0.0450408	0.9188
KEGG_LEISHMANIA_INFECTION	58	0.137931	2.70709	0.0496	0.0451753	0.9188
KEGG_PATHOGENIC_ESCHERICHIA_COLI_INFECTION	42	0.142857	2.69203	0.0318	0.0461279	0.9264
BIOCARTA_TOLL_PATHWAY	34	0.147059	2.68528	0.0336	0.0465735	0.927
BIOCARTA_NTHI_PATHWAY	23	0.173913	2.68384	0.041	0.0467233	0.928
REACTOME_INTERFERON_GAMMA_SIGNALING	51	0.137255	2.67033	0.0134	0.0477755	0.938
PID_FOXOPATHWAY	43	0.139535	2.65816	0.0248	0.0484147	0.9402
REACTOME_BIOSYNTHESIS_OF_THE_N_GLYCAN_PRECURSOR_DOLICHOL_LIPID_LINKED_OLIGOSACCHARIDE_LLO_AND_TRANSFER_TO_A_NASCENT_PROTEIN	24	0.166667	2.63957	0.0396	0.0490098	0.9414
KEGG_VASOPRESSIN_REGULATED_WATER_REABSORPTION	44	0.136364	2.62306	0.0324	0.0496754	0.9424
KEGG_COMPLEMENT_AND_COAGULATION_CASCADES	66	0.727273	13.5188	0.0002	0.05	0.05
PID_TGFBRPATHWAY	52	0.134615	2.59586	0.04	0.0510861	0.9492
REACTOME_KERATAN_SULFATE_BIOSYNTHESIS	25	0.16	2.59538	0.037	0.0511103	0.9494
SIG_REGULATION_OF_THE_ACTIN_CYTOSKELETON_BY_RHO_GTPASES	35	0.142857	2.59175	0.0404	0.0513284	0.9504
REACTOME_MYOGENESIS	25	0.16	2.59034	0.0456	0.0513605	0.9508
SIG_CHEMOTAXIS	44	0.136364	2.5802	0.0308	0.0521212	0.9532
BIOCARTA_RACCYCD_PATHWAY	26	0.153846	2.55395	0.0422	0.0536252	0.9574
REACTOME_PRE_NOTCH_EXPRESSION_AND_PROCESSING	36	0.138889	2.54168	0.042	0.0541165	0.9584
REACTOME_CA_DEPENDENT_EVENTS	27	0.148148	2.54	0.0508	0.0541347	0.9586
PID_ECADHERIN_NASCENTAJ_PATHWAY	36	0.138889	2.54349	0.0524	0.054137	0.9584
REACTOME_STRIATED_MUSCLE_CONTRACTION	26	0.153846	2.53775	0.054	0.0542954	0.9586
PID_NFAT_3PATHWAY	45	0.133333	2.52972	0.0408	0.0545585	0.9622
KEGG_ANTIGEN_PROCESSING_AND_PRESENTATION	61	0.131148	2.53405	0.055	0.0545592	0.9622
BIOCARTA_ERK_PATHWAY	27	0.148148	2.48787	0.0516	0.0567544	0.964
PID_SMAD2_3NUCLEARPATHWAY	72	0.125	2.48798	0.0336	0.0568007	0.964
KEGG_GLYCOSPHINGOLIPID_BIOSYNTHESIS_LACTO_AND_NEOLACTO_SERIES	26	0.153846	2.4888	0.046	0.0568267	0.964
REACTOME_NOTCH1_INTRACELLULAR_DOMAIN_REGULATES_TRANSCRIPTION	37	0.135135	2.46743	0.049	0.0585545	0.9686
BIOCARTA_INTEGRIN_PATHWAY	36	0.138889	2.4667	0.0622	0.0585964	0.9686
REACTOME_ENOS_ACTIVATION_AND_REGULATION	15	0.2	2.45982	0.0428	0.0590601	0.9692
REACTOME_SIGNALING_BY_FGFR1_FUSION_MUTANTS	15	0.2	2.45982	0.0382	0.0591005	0.9692
PID_PI3KCIAKTPATHWAY	28	0.142857	2.45549	0.046	0.0594058	0.9704
BIOCARTA_NO2IL12_PATHWAY	15	0.2	2.45258	0.0384	0.0594888	0.972
BIOCARTA_BARRESTIN_SRC_PATHWAY	15	0.2	2.45138	0.0456	0.0595841	0.9732
PID_SYNDECAN_3_PATHWAY	15	0.2	2.44938	0.0446	0.0596355	0.9738
BIOCARTA_IL3_PATHWAY	15	0.2	2.44978	0.037	0.0596716	0.9732
PID_TRAIL_PATHWAY	28	0.142857	2.44768	0.0552	0.0597258	0.9738
BIOCARTA_RELA_PATHWAY	16	0.1875	2.4418	0.0334	0.0601678	0.9738
SA_TRKA_RECEPTOR	16	0.1875	2.44021	0.0494	0.0602339	0.974
BIOCARTA_PTEN_PATHWAY	16	0.1875	2.43784	0.0406	0.0602841	0.9746
PID_CDC42_PATHWAY	65	0.123077	2.42999	0.0368	0.0610434	0.9792
REACTOME_IL_RECEPTOR_SHC_SIGNALING	27	0.148148	2.42454	0.0754	0.0612597	0.98
REACTOME_PROLONGED_ERK_ACTIVATION_EVENTS	16	0.1875	2.42131	0.0408	0.0613365	0.98
PID_IL2_PI3KPATHWAY	29	0.137931	2.41051	0.0468	0.0619664	0.9806
REACTOME_AMINE_LIGAND_BINDING_RECEPTORS	35	0.142857	2.40338	0.0558	0.0620332	0.9806
REACTOME_TAK1_ACTIVATES_NFKB_BY_PHOSPHORYLATION_AND_ACTIVATION_OF_IKKS_COMPLEX	17	0.176471	2.39349	0.0532	0.0631524	0.9828
REACTOME_HS_GAG_BIOSYNTHESIS	29	0.137931	2.39092	0.0562	0.0632194	0.9828
BIOCARTA_ERK5_PATHWAY	17	0.176471	2.38701	0.055	0.0634569	0.9838
PID_RETINOIC_ACID_PATHWAY	28	0.142857	2.37812	0.0764	0.0644211	0.9852
REACTOME_CTNNB1_PHOSPHORYLATION_CASCADE	16	0.1875	2.3678	0.0588	0.0653842	0.9864
BIOCARTA_AKT_PATHWAY	18	0.166667	2.35997	0.0512	0.0660969	0.9872
PID_FOXM1PATHWAY	39	0.128205	2.35693	0.052	0.0663005	0.9872
KEGG_PYRIMIDINE_METABOLISM	85	0.117647	2.35438	0.0232	0.0664299	0.9886
PID_CD40_PATHWAY	30	0.133333	2.35488	0.0706	0.0664498	0.9886
BIOCARTA_RHO_PATHWAY	30	0.133333	2.34219	0.0648	0.0674698	0.9898
ST_G_ALPHA_S_PATHWAY	16	0.1875	2.32702	0.0694	0.0689075	0.9916
REACTOME_G_ALPHA_Z_SIGNALLING_EVENTS	41	0.121951	2.31546	0.0622	0.0700972	0.9934
BIOCARTA_EPO_PATHWAY	18	0.166667	2.31339	0.0524	0.0702857	0.9934
KEGG_NOD_LIKE_RECEPTOR_SIGNALING_PATHWAY	50	0.12	2.31054	0.0488	0.0703352	0.9936
BIOCARTA_IGF1MTOR_PATHWAY	18	0.166667	2.30663	0.0572	0.07041	0.9936
REACTOME_REGULATION_OF_INSULIN_SECRETION_BY_GLUCAGON_LIKE_PEPTIDE1	41	0.121951	2.2997	0.064	0.0714433	0.9936
PID_HDAC_CLASSII_PATHWAY	29	0.137931	2.29859	0.0886	0.0717297	0.9936
PID_CD8TCRPATHWAY	51	0.117647	2.29393	0.0484	0.0721719	0.9936
PID_INSULIN_PATHWAY	41	0.121951	2.28959	0.0666	0.0724349	0.9936
PID_ILK_PATHWAY	41	0.121951	2.28791	0.0686	0.072458	0.9936
BIOCARTA_ETS_PATHWAY	18	0.166667	2.28415	0.0608	0.0728865	0.9936
REACTOME_HS_GAG_DEGRADATION	19	0.157895	2.27514	0.0654	0.0735449	0.994
BIOCARTA_TGFB_PATHWAY	18	0.166667	2.2748	0.0684	0.0736149	0.994
PID_ERA_GENOMIC_PATHWAY	60	0.116667	2.27022	0.0544	0.07404	0.994
REACTOME_REGULATION_OF_WATER_BALANCE_BY_RENAL_AQUAPORINS	42	0.119048	2.26552	0.0566	0.0745922	0.9952
BIOCARTA_BCR_PATHWAY	31	0.129032	2.26372	0.0836	0.0746554	0.9952
REACTOME_POST_NMDA_RECEPTOR_ACTIVATION_EVENTS	31	0.129032	2.2581	0.095	0.0750374	0.9952
REACTOME_PIP3_ACTIVATES_AKT_SIGNALING	19	0.157895	2.25158	0.0712	0.0759128	0.9952
REACTOME_ANTIGEN_PRESENTATION_FOLDING_ASSEMBLY_AND_PEPTIDE_LOADING_OF_CLASS_I_MHC	17	0.176471	2.25191	0.0822	0.0759254	0.9952
BIOCARTA_GPCR_PATHWAY	31	0.129032	2.25225	0.0802	0.0759286	0.9952
SIG_CD40PATHWAYMAP	32	0.125	2.24947	0.0622	0.0764023	0.9952
REACTOME_YAP1_AND_WWTR1_TAZ_STIMULATED_GENE_EXPRESSION	20	0.15	2.23947	0.0642	0.0776007	0.9952
BIOCARTA_CTLA4_PATHWAY	19	0.157895	2.23814	0.073	0.0777456	0.9952
REACTOME_A_TETRASACCHARIDE_LINKER_SEQUENCE_IS_REQUIRED_FOR_GAG_SYNTHESIS	19	0.157895	2.22916	0.0712	0.0786346	0.9956
BIOCARTA_DEATH_PATHWAY	31	0.129032	2.22941	0.1056	0.0786797	0.9956
PID_HDAC_CLASSIII_PATHWAY	20	0.15	2.22618	0.0708	0.0788522	0.9964
BIOCARTA_CARM_ER_PATHWAY	31	0.129032	2.22321	0.0956	0.0793141	0.9964
REACTOME_DOWNREGULATION_OF_TGF_BETA_RECEPTOR_SIGNALING	19	0.157895	2.22189	0.0852	0.0794576	0.9964
KEGG_BASAL_CELL_CARCINOMA	53	0.113208	2.22008	0.0508	0.0794985	0.9964
BIOCARTA_P53HYPOXIA_PATHWAY	20	0.15	2.20588	0.0898	0.0812073	0.9964
PID_ECADHERIN_KERATINOCYTE_PATHWAY	20	0.15	2.17612	0.0768	0.0848559	0.997
REACTOME_IL_3_5_AND_GM_CSF_SIGNALING	43	0.116279	2.17637	0.0954	0.0849176	0.997
BIOCARTA_RAS_PATHWAY	22	0.136364	2.15734	0.0782	0.0872053	0.9974
BIOCARTA_CHEMICAL_PATHWAY	21	0.142857	2.15703	0.0884	0.0872902	0.9974
BIOCARTA_MAPK_PATHWAY	84	0.107143	2.14255	0.0386	0.0890743	0.9974
ST_P38_MAPK_PATHWAY	34	0.117647	2.1395	0.0902	0.0897088	0.9974
REACTOME_SIGNALING_BY_BMP	21	0.142857	2.12796	0.0892	0.0911419	0.9974
BIOCARTA_CTCF_PATHWAY	21	0.142857	2.12374	0.0914	0.0916453	0.9988
REACTOME_ERK_MAPK_TARGETS	21	0.142857	2.11775	0.0932	0.0919785	0.9988
REACTOME_VOLTAGE_GATED_POTASSIUM_CHANNELS	43	0.116279	2.11631	0.1138	0.0922192	0.9988
REACTOME_INTERFERON_ALPHA_BETA_SIGNALING	56	0.107143	2.09614	0.0714	0.0941741	0.9992
PID_FRA_PATHWAY	35	0.114286	2.09314	0.1008	0.0943563	0.9992
PID_HIVNEFPATHWAY	35	0.114286	2.07771	0.103	0.0961221	0.9992
REACTOME_ACTIVATION_OF_NMDA_RECEPTOR_UPON_GLUTAMATE_BINDING_AND_POSTSYNAPTIC_EVENTS	35	0.114286	2.05677	0.1286	0.0992968	0.9992
REACTOME_ACTIVATION_OF_GENES_BY_ATF4	23	0.130435	2.05648	0.107	0.0993684	0.9992
BIOCARTA_RAC1_PATHWAY	23	0.130435	2.03915	0.106	0.101741	0.9992
REACTOME_LIGAND_GATED_ION_CHANNEL_TRANSPORT	21	0.142857	2.00588	0.1064	0.107411	0.9992
PID_CONE_PATHWAY	22	0.136364	2.00562	0.1306	0.107439	0.9992
BIOCARTA_WNT_PATHWAY	24	0.125	2.00347	0.1236	0.107818	0.9992
BIOCARTA_STRESS_PATHWAY	24	0.125	1.99388	0.1252	0.108955	1
REACTOME_INHIBITION_OF_INSULIN_SECRETION_BY_ADRENALINE_NORADRENALINE	24	0.125	1.99654	0.1192	0.108981	1
REACTOME_NUCLEAR_EVENTS_KINASE_AND_TRANSCRIPTION_FACTOR_ACTIVATION	24	0.125	1.99071	0.1204	0.109138	1
BIOCARTA_PTDINS_PATHWAY	23	0.130435	1.98754	0.1378	0.109288	1
ST_JNK_MAPK_PATHWAY	37	0.108108	1.98491	0.1252	0.109564	1
BIOCARTA_PYK2_PATHWAY	24	0.125	1.97811	0.1266	0.110184	1
PID_MYC_ACTIVPATHWAY	71	0.0985916	1.95728	0.0962	0.112369	1
REACTOME_CREB_PHOSPHORYLATION_THROUGH_THE_ACTIVATION_OF_RAS	25	0.12	1.9516	0.1354	0.112927	1
PID_AR_PATHWAY	49	0.102041	1.95023	0.138	0.113012	1
ST_TUMOR_NECROSIS_FACTOR_PATHWAY	26	0.115385	1.93748	0.1228	0.115163	1
PID_HDAC_CLASSI_PATHWAY	61	0.0983607	1.931	0.1022	0.116749	1
BIOCARTA_CREB_PATHWAY	26	0.115385	1.92185	0.131	0.117709	1
REACTOME_PERK_REGULATED_GENE_EXPRESSION	26	0.115385	1.90525	0.1538	0.120536	1
REACTOME_G_PROTEIN_ACTIVATION	26	0.115385	1.89179	0.1446	0.123158	1
PID_BETACATENIN_NUC_PATHWAY	75	0.0933333	1.86428	0.1204	0.127366	1
KEGG_ASTHMA	23	0.130435	1.85368	0.0872	0.128874	1
REACTOME_DNA_STRAND_ELONGATION	27	0.111111	1.85117	0.171	0.129087	1
REACTOME_TRAFFICKING_OF_AMPA_RECEPTORS	26	0.115385	1.84934	0.1622	0.129242	1
REACTOME_RECRUITMENT_OF_MITOTIC_CENTROSOME_PROTEINS_AND_COMPLEXES	53	0.0943396	1.83096	0.1548	0.132475	1
PID_CDC42_REG_PATHWAY	28	0.107143	1.83128	0.1602	0.132549	1
REACTOME_ACTIVATION_OF_KAINATE_RECEPTORS_UPON_GLUTAMATE_BINDING	28	0.107143	1.82571	0.1692	0.133306	1
PID_BARD1PATHWAY	28	0.107143	1.81422	0.1788	0.134389	1
BIOCARTA_TNFR1_PATHWAY	29	0.103448	1.79986	0.1568	0.137057	1
PID_IL8CXCR2_PATHWAY	30	0.1	1.75336	0.1866	0.144875	1
REACTOME_SIGNALING_BY_TGF_BETA_RECEPTOR_COMPLEX	56	0.0892857	1.74776	0.178	0.146785	1
BIOCARTA_FAS_PATHWAY	30	0.1	1.74805	0.1958	0.146886	1
PID_IL2_STAT5PATHWAY	30	0.1	1.73953	0.2022	0.148818	1
REACTOME_GLUCAGON_SIGNALING_IN_METABOLIC_REGULATION	31	0.0967742	1.72891	0.1956	0.150417	1
ST_FAS_SIGNALING_PATHWAY	57	0.0877193	1.71691	0.1758	0.152738	1
REACTOME_HEPARAN_SULFATE_HEPARIN_HS_GAG_METABOLISM	45	0.0888889	1.70126	0.1814	0.154992	1
BIOCARTA_ACH_PATHWAY	15	0.133333	1.6852	0.1492	0.15778	1
REACTOME_SIGNALING_BY_NODAL	15	0.133333	1.67926	0.1624	0.158711	1
REACTOME_SIGNALING_BY_CONSTITUTIVELY_ACTIVE_EGFR	15	0.133333	1.66389	0.1658	0.163167	1
REACTOME_OXYGEN_DEPENDENT_PROLINE_HYDROXYLATION_OF_HYPOXIA_INDUCIBLE_FACTOR_ALPHA	15	0.133333	1.65673	0.1732	0.16409	1
REACTOME_REGULATION_OF_KIT_SIGNALING	15	0.133333	1.65728	0.1614	0.164123	1
REACTOME_LOSS_OF_NLP_FROM_MITOTIC_CENTROSOMES	46	0.0869565	1.65535	0.2286	0.164386	1
REACTOME_RAP1_SIGNALLING	15	0.133333	1.63934	0.1856	0.170088	1
REACTOME_PROTEOLYTIC_CLEAVAGE_OF_SNARE_COMPLEX_PROTEINS	15	0.133333	1.63881	0.1778	0.170337	1
BIOCARTA_HSP27_PATHWAY	15	0.133333	1.638	0.1622	0.170609	1
REACTOME_RAS_ACTIVATION_UOPN_CA2_INFUX_THROUGH_NMDA_RECEPTOR	15	0.133333	1.63559	0.1724	0.171194	1
PID_S1P_META_PATHWAY	16	0.125	1.63506	0.1908	0.171256	1
SA_PTEN_PATHWAY	15	0.133333	1.63532	0.186	0.171273	1
BIOCARTA_PML_PATHWAY	16	0.125	1.62364	0.1774	0.174865	1
KEGG_SNARE_INTERACTIONS_IN_VESICULAR_TRANSPORT	33	0.0909091	1.6211	0.235	0.175828	1
REACTOME_PKA_MEDIATED_PHOSPHORYLATION_OF_CREB	17	0.117647	1.62022	0.1924	0.17595	1
REACTOME_BRANCHED_CHAIN_AMINO_ACID_CATABOLISM	15	0.133333	1.61525	0.182	0.177019	1
REACTOME_SYNTHESIS_AND_INTERCONVERSION_OF_NUCLEOTIDE_DI_AND_TRIPHOSPHATES	15	0.133333	1.60333	0.1756	0.180526	1
REACTOME_BOTULINUM_NEUROTOXICITY	16	0.125	1.5954	0.1978	0.183964	1
REACTOME_RIP_MEDIATED_NFKB_ACTIVATION_VIA_DAI	17	0.117647	1.59337	0.204	0.18399	1
REACTOME_AMINE_DERIVED_HORMONES	15	0.133333	1.58755	0.1604	0.185649	1
BIOCARTA_P53_PATHWAY	16	0.125	1.58705	0.19	0.185736	1
PID_HIF1APATHWAY	17	0.117647	1.58028	0.2072	0.18701	1
BIOCARTA_IL7_PATHWAY	17	0.117647	1.57803	0.196	0.187868	1
BIOCARTA_GCR_PATHWAY	16	0.125	1.57803	0.197	0.187938	1
KEGG_DNA_REPLICATION	34	0.0882353	1.5753	0.268	0.188566	1
REACTOME_RESOLUTION_OF_AP_SITES_VIA_THE_MULTIPLE_NUCLEOTIDE_PATCH_REPLACEMENT_PATHWAY	16	0.125	1.57381	0.197	0.189142	1
BIOCARTA_TNFR2_PATHWAY	18	0.111111	1.56789	0.221	0.191976	1
BIOCARTA_TEL_PATHWAY	17	0.117647	1.56495	0.2112	0.19219	1
REACTOME_SIGNALING_BY_HIPPO	18	0.111111	1.53257	0.2306	0.20353	1
PID_E2F_PATHWAY	64	0.078125	1.53252	0.2668	0.2039	1
BIOCARTA_ARF_PATHWAY	17	0.117647	1.53186	0.2042	0.203975	1
PID_TELOMERASEPATHWAY	64	0.078125	1.52784	0.2654	0.205213	1
REACTOME_TRAF6_MEDIATED_NFKB_ACTIVATION	19	0.105263	1.51584	0.2334	0.209856	1
REACTOME_INCRETIN_SYNTHESIS_SECRETION_AND_INACTIVATION	17	0.117647	1.51515	0.1614	0.21024	1
PID_WNT_CANONICAL_PATHWAY	18	0.111111	1.50444	0.2168	0.213266	1
REACTOME_ACTIVATED_POINT_MUTANTS_OF_FGFR2	16	0.125	1.49745	0.1922	0.215615	1
REACTOME_BASE_EXCISION_REPAIR	18	0.111111	1.49298	0.2368	0.216897	1
BIOCARTA_ATM_PATHWAY	20	0.1	1.48412	0.2634	0.219399	1
REACTOME_INSULIN_SYNTHESIS_AND_PROCESSING	20	0.1	1.48324	0.2504	0.220367	1
PID_NFKAPPABCANONICALPATHWAY	20	0.1	1.47907	0.2568	0.22219	1
PID_AURORA_B_PATHWAY	37	0.0810811	1.47652	0.2816	0.223153	1
BIOCARTA_PGC1A_PATHWAY	20	0.1	1.47124	0.255	0.22369	1
BIOCARTA_TH1TH2_PATHWAY	19	0.105263	1.47341	0.224	0.223762	1
KEGG_PROTEIN_EXPORT	20	0.1	1.46542	0.2542	0.225064	1
REACTOME_DARPP_32_EVENTS	21	0.0952381	1.46413	0.274	0.225203	1
REACTOME_CTLA4_INHIBITORY_SIGNALING	21	0.0952381	1.45454	0.2784	0.228281	1
REACTOME_MITOTIC_G2_G2_M_PHASES	68	0.0735294	1.45104	0.2746	0.229592	1
REACTOME_REGULATION_OF_HYPOXIA_INDUCIBLE_FACTOR_HIF_BY_OXYGEN	21	0.0952381	1.44613	0.2822	0.230899	1
KEGG_GLYCOSAMINOGLYCAN_DEGRADATION	21	0.0952381	1.43308	0.2726	0.234892	1
PID_P38_MK2PATHWAY	21	0.0952381	1.42674	0.282	0.238285	1
REACTOME_SMOOTH_MUSCLE_CONTRACTION	19	0.105263	1.39373	0.2332	0.250216	1
REACTOME_ACTIVATION_OF_THE_PRE_REPLICATIVE_COMPLEX	22	0.0909091	1.38179	0.295	0.253619	1
REACTOME_KINESINS	22	0.0909091	1.38102	0.313	0.254034	1
REACTOME_CHOLESTEROL_BIOSYNTHESIS	21	0.0952381	1.37476	0.2826	0.255889	1
REACTOME_G_BETA_GAMMA_SIGNALLING_THROUGH_PI3KGAMMA	23	0.0869565	1.353	0.323	0.264258	1
BIOCARTA_G2_PATHWAY	23	0.0869565	1.34264	0.3198	0.270748	1
REACTOME_NEGATIVE_REGULATORS_OF_RIG_I_MDA5_SIGNALING	24	0.0833333	1.34048	0.3218	0.271584	1
REACTOME_NOD1_2_SIGNALING_PATHWAY	24	0.0833333	1.33601	0.3304	0.273982	1
KEGG_GLYCOSYLPHOSPHATIDYLINOSITOL_GPI_ANCHOR_BIOSYNTHESIS	24	0.0833333	1.33387	0.3234	0.275067	1
KEGG_INTESTINAL_IMMUNE_NETWORK_FOR_IGA_PRODUCTION	41	0.0731707	1.33061	0.2792	0.277017	1
REACTOME_MEIOTIC_SYNAPSIS	42	0.0714286	1.3292	0.3068	0.277118	1
PID_TNFPATHWAY	43	0.0697674	1.32054	0.3598	0.278758	1
REACTOME_POST_TRANSLATIONAL_MODIFICATION_SYNTHESIS_OF_GPI_ANCHORED_PROTEINS	25	0.08	1.29786	0.334	0.286744	1
REACTOME_RIG_I_MDA5_MEDIATED_INDUCTION_OF_IFN_ALPHA_BETA_PATHWAYS	61	0.0655738	1.29024	0.2914	0.291537	1
PID_IL3_PATHWAY	26	0.0769231	1.27632	0.3696	0.299027	1
REACTOME_G_PROTEIN_BETA_GAMMA_SIGNALLING	26	0.0769231	1.27437	0.367	0.300449	1
PID_RB_1PATHWAY	63	0.0634921	1.25133	0.3956	0.309229	1
REACTOME_DOWNSTREAM_SIGNALING_EVENTS_OF_B_CELL_RECEPTOR_BCR	80	0.0625	1.2407	0.379	0.314966	1
REACTOME_REGULATION_OF_IFNA_SIGNALING	22	0.0909091	1.22205	0.1524	0.324949	1
BIOCARTA_NKT_PATHWAY	26	0.0769231	1.21743	0.3192	0.325964	1
REACTOME_ACTIVATION_OF_ATR_IN_RESPONSE_TO_REPLICATION_STRESS	27	0.0740741	1.21359	0.3924	0.327034	1
REACTOME_CHROMOSOME_MAINTENANCE	82	0.0609756	1.21183	0.3958	0.327495	1
KEGG_RNA_DEGRADATION	47	0.0638298	1.20744	0.4082	0.328112	1
PID_AURORA_A_PATHWAY	28	0.0714286	1.1989	0.414	0.331203	1
KEGG_CYTOSOLIC_DNA_SENSING_PATHWAY	48	0.0625	1.17352	0.32	0.339435	1
REACTOME_ANTIGEN_PROCESSING_CROSS_PRESENTATION	67	0.0597015	1.16374	0.3834	0.343801	1
REACTOME_MEIOSIS	68	0.0588235	1.1542	0.404	0.348597	1
PID_ATM_PATHWAY	31	0.0645161	1.11632	0.465	0.363704	1
REACTOME_INTERACTIONS_OF_VPR_WITH_HOST_CELLULAR_PROTEINS	32	0.0625	1.11284	0.4632	0.364811	1
REACTOME_GLUCAGON_TYPE_LIGAND_RECEPTORS	31	0.0645161	1.11148	0.4274	0.365506	1
REACTOME_G2_M_CHECKPOINTS	32	0.0625	1.08331	0.4702	0.376821	1
KEGG_BASE_EXCISION_REPAIR	33	0.0606061	1.07377	0.4572	0.381059	1
REACTOME_RNA_POL_III_TRANSCRIPTION	33	0.0606061	1.06838	0.4808	0.382945	1
KEGG_REGULATION_OF_AUTOPHAGY	30	0.0666667	1.05341	0.2522	0.388282	1
PID_P53REGULATIONPATHWAY	55	0.0545455	1.05101	0.5044	0.388419	1
REACTOME_DEFENSINS	25	0.08	1.04581	0.1072	0.391392	1
KEGG_PRIMARY_IMMUNODEFICIENCY	35	0.0571429	1.02712	0.4728	0.399183	1
REACTOME_DNA_REPAIR	98	0.0510204	1.01937	0.528	0.401616	1
KEGG_TYPE_I_DIABETES_MELLITUS	34	0.0588235	0.9999	0.3634	0.40738	1
REACTOME_SIGNALING_BY_WNT	60	0.05	0.96581	0.4956	0.420329	1
REACTOME_PROTEIN_FOLDING	39	0.0512821	0.95338	0.5566	0.423864	1
KEGG_RIG_I_LIKE_RECEPTOR_SIGNALING_PATHWAY	63	0.0476191	0.929771	0.449	0.43305	1
PID_FANCONI_PATHWAY	42	0.0476191	0.874967	0.5714	0.451202	1
KEGG_NUCLEOTIDE_EXCISION_REPAIR	43	0.0465116	0.876808	0.6264	0.451517	1
BIOCARTA_CD40_PATHWAY	15	0.0666667	0.841326	1	0.467419	1
REACTOME_ACTIVATION_OF_BH3_ONLY_PROTEINS	15	0.0666667	0.831947	1	0.473098	1
BIOCARTA_TALL1_PATHWAY	15	0.0666667	0.823859	1	0.48242	1
REACTOME_CONVERSION_FROM_APC_C_CDC20_TO_APC_C_CDH1_IN_LATE_ANAPHASE	15	0.0666667	0.823588	1	0.482883	1
BIOCARTA_GATA3_PATHWAY	15	0.0666667	0.816593	1	0.499816	1
KEGG_TERPENOID_BACKBONE_BIOSYNTHESIS	15	0.0666667	0.81606	1	0.50243	1
PID_SMAD2_3PATHWAY	16	0.0625	0.81248	1	0.506433	1
REACTOME_MITOTIC_PROMETAPHASE	73	0.0410959	0.810154	0.6472	0.509847	1
BIOCARTA_CALCINEURIN_PATHWAY	15	0.0666667	0.810635	1	0.510318	1
PID_BETACATENIN_DEG_PATHWAY	15	0.0666667	0.8036	1	0.51848	1
REACTOME_PHOSPHORYLATION_OF_THE_APC_C	15	0.0666667	0.799105	1	0.522922	1
BIOCARTA_CK1_PATHWAY	17	0.0588235	0.798594	1	0.52458	1
REACTOME_DESTABILIZATION_OF_MRNA_BY_KSRP	16	0.0625	0.798467	1	0.524954	1
PID_ARF_3PATHWAY	16	0.0625	0.79783	1	0.525321	1
REACTOME_DESTABILIZATION_OF_MRNA_BY_TRISTETRAPROLIN_TTP	16	0.0625	0.796432	1	0.529903	1
REACTOME_UNBLOCKING_OF_NMDA_RECEPTOR_GLUTAMATE_BINDING_AND_ACTIVATION	15	0.0666667	0.794786	1	0.531317	1
BIOCARTA_SHH_PATHWAY	16	0.0625	0.794155	1	0.531933	1
REACTOME_HOMOLOGOUS_RECOMBINATION_REPAIR_OF_REPLICATION_INDEPENDENT_DOUBLE_STRAND_BREAKS	16	0.0625	0.793147	1	0.535495	1
REACTOME_RNA_POL_I_RNA_POL_III_AND_MITOCHONDRIAL_TRANSCRIPTION	75	0.04	0.790264	0.6458	0.535669	1
REACTOME_DESTABILIZATION_OF_MRNA_BY_BRF1	16	0.0625	0.789141	1	0.539575	1
REACTOME_MITOCHONDRIAL_TRNA_AMINOACYLATION	16	0.0625	0.788768	1	0.541996	1
REACTOME_APC_C_CDC20_MEDIATED_DEGRADATION_OF_CYCLIN_B	16	0.0625	0.784683	1	0.549636	1
REACTOME_SYNTHESIS_OF_GLYCOSYLPHOSPHATIDYLINOSITOL_GPI	17	0.0588235	0.78235	1	0.553025	1
REACTOME_REGULATION_OF_MRNA_STABILITY_BY_PROTEINS_THAT_BIND_AU_RICH_ELEMENTS	77	0.038961	0.774753	0.6632	0.563119	1
BIOCARTA_STATHMIN_PATHWAY	18	0.0555556	0.774833	1	0.563617	1
BIOCARTA_41BB_PATHWAY	17	0.0588235	0.771367	1	0.56733	1
REACTOME_RNA_POL_III_CHAIN_ELONGATION	17	0.0588235	0.767578	1	0.573038	1
REACTOME_LAGGING_STRAND_SYNTHESIS	17	0.0588235	0.767107	1	0.575381	1
BIOCARTA_NOS1_PATHWAY	18	0.0555556	0.766284	1	0.576988	1
REACTOME_DOWNREGULATION_OF_SMAD2_3_SMAD4_TRANSCRIPTIONAL_ACTIVITY	16	0.0625	0.766166	1	0.578286	1
REACTOME_PROSTACYCLIN_SIGNALLING_THROUGH_PROSTACYCLIN_RECEPTOR	18	0.0555556	0.764643	1	0.580573	1
REACTOME_DEADENYLATION_OF_MRNA	17	0.0588235	0.761963	1	0.582221	1
REACTOME_INHIBITION_OF_THE_PROTEOLYTIC_ACTIVITY_OF_APC_C_REQUIRED_FOR_THE_ONSET_OF_ANAPHASE_BY_MITOTIC_SPINDLE_CHECKPOINT_COMPONENTS	17	0.0588235	0.761963	1	0.582472	1
BIOCARTA_MITOCHONDRIA_PATHWAY	18	0.0555556	0.755858	1	0.599973	1
REACTOME_G_BETA_GAMMA_SIGNALLING_THROUGH_PLC_BETA	19	0.0526316	0.753466	1	0.603264	1
REACTOME_SYNTHESIS_OF_DNA	79	0.0379747	0.74985	0.6714	0.609963	1
SA_CASPASE_CASCADE	18	0.0555556	0.749176	1	0.611432	1
REACTOME_FANCONI_ANEMIA_PATHWAY	19	0.0526316	0.745601	1	0.618382	1
BIOCARTA_MTOR_PATHWAY	19	0.0526316	0.74162	1	0.625692	1
BIOCARTA_STEM_PATHWAY	15	0.0666667	0.739645	1	0.628558	1
REACTOME_ADP_SIGNALLING_THROUGH_P2RY12	20	0.05	0.737899	1	0.633117	1
REACTOME_RNA_POL_III_TRANSCRIPTION_TERMINATION	19	0.0526316	0.737028	1	0.633567	1
REACTOME_CYTOSOLIC_TRNA_AMINOACYLATION	20	0.05	0.726955	1	0.648395	1
REACTOME_G0_AND_EARLY_G1	19	0.0526316	0.72685	1	0.648508	1
REACTOME_FORMATION_OF_INCISION_COMPLEX_IN_GG_NER	20	0.05	0.726533	1	0.648607	1
REACTOME_APC_CDC20_MEDIATED_DEGRADATION_OF_NEK2A	19	0.0526316	0.725163	1	0.650664	1
REACTOME_PREFOLDIN_MEDIATED_TRANSFER_OF_SUBSTRATE_TO_CCT_TRIC	20	0.05	0.719217	1	0.658636	1
REACTOME_RNA_POL_I_TRANSCRIPTION_TERMINATION	20	0.05	0.713776	1	0.66799	1
BIOCARTA_ATRBRCA_PATHWAY	20	0.05	0.711744	1	0.672316	1
REACTOME_MICRORNA_MIRNA_BIOGENESIS	20	0.05	0.710833	1	0.672958	1
REACTOME_THROMBOXANE_SIGNALLING_THROUGH_TP_RECEPTOR	22	0.0454546	0.708818	1	0.674588	1
KEGG_MISMATCH_REPAIR	22	0.0454546	0.705916	1	0.678979	1
REACTOME_E2F_MEDIATED_REGULATION_OF_DNA_REPLICATION	23	0.0434783	0.705617	1	0.680133	1
REACTOME_DOUBLE_STRAND_BREAK_REPAIR	22	0.0454546	0.699496	1	0.683778	1
REACTOME_RNA_POL_I_PROMOTER_OPENING	20	0.05	0.696379	1	0.688479	1
REACTOME_PROCESSING_OF_CAPPED_INTRONLESS_PRE_MRNA	21	0.0476191	0.695604	1	0.689427	1
REACTOME_RNA_POL_I_TRANSCRIPTION_INITIATION	21	0.0476191	0.690894	1	0.694724	1
REACTOME_ASSEMBLY_OF_THE_PRE_REPLICATIVE_COMPLEX	55	0.0363636	0.689798	0.65	0.694934	1
REACTOME_PRE_NOTCH_TRANSCRIPTION_AND_TRANSLATION	23	0.0434783	0.6888	1	0.695807	1
BIOCARTA_CASPASE_PATHWAY	22	0.0454546	0.681385	1	0.705703	1
BIOCARTA_CELLCYCLE_PATHWAY	22	0.0454546	0.679348	1	0.707382	1
REACTOME_ABORTIVE_ELONGATION_OF_HIV1_TRANSCRIPT_IN_THE_ABSENCE_OF_TAT	22	0.0454546	0.67815	1	0.708195	1
BIOCARTA_VIP_PATHWAY	24	0.0416667	0.678334	1	0.708215	1
REACTOME_ENDOSOMAL_SORTING_COMPLEX_REQUIRED_FOR_TRANSPORT_ESCRT	23	0.0434783	0.67595	1	0.712076	1
REACTOME_ADP_SIGNALLING_THROUGH_P2RY1	24	0.0416667	0.674036	1	0.713711	1
REACTOME_ASSOCIATION_OF_TRIC_CCT_WITH_TARGET_PROTEINS_DURING_BIOSYNTHESIS	23	0.0434783	0.673038	1	0.714539	1
PID_MYC_PATHWAY	23	0.0434783	0.673129	1	0.714556	1
REACTOME_EXTENSION_OF_TELOMERES	23	0.0434783	0.672766	1	0.714623	1
REACTOME_RNA_POL_III_TRANSCRIPTION_INITIATION_FROM_TYPE_2_PROMOTER	23	0.0434783	0.671411	1	0.7157	1
REACTOME_ORC1_REMOVAL_FROM_CHROMATIN	57	0.0350877	0.671411	0.6648	0.715743	1
REACTOME_ACTIVATION_OF_NF_KAPPAB_IN_B_CELLS	57	0.0350877	0.669478	0.6632	0.72045	1
REACTOME_SMAD2_SMAD3_SMAD4_HETEROTRIMER_REGULATES_TRANSCRIPTION	23	0.0434783	0.668896	1	0.72322	1
PID_IL8CXCR1_PATHWAY	25	0.04	0.667913	1	0.727332	1
BIOCARTA_DC_PATHWAY	21	0.0476191	0.667913	1	0.727393	1
REACTOME_REGULATORY_RNA_PATHWAYS	23	0.0434783	0.666756	1	0.728984	1
REACTOME_ANTIVIRAL_MECHANISM_BY_IFN_STIMULATED_GENES	60	0.0333333	0.655351	0.7702	0.738533	1
PID_TCRCALCIUMPATHWAY	23	0.0434783	0.652912	1	0.739975	1
REACTOME_PACKAGING_OF_TELOMERE_ENDS	22	0.0454546	0.652656	1	0.739988	1
REACTOME_INTRINSIC_PATHWAY_FOR_APOPTOSIS	26	0.0384615	0.645745	1	0.753328	1
REACTOME_MRNA_3_END_PROCESSING	23	0.0434783	0.645828	1	0.75349	1
KEGG_GLYCOSAMINOGLYCAN_BIOSYNTHESIS_HEPARAN_SULFATE	25	0.04	0.643998	1	0.755923	1
REACTOME_G1_S_TRANSITION	93	0.0322581	0.642316	0.7456	0.759309	1
BIOCARTA_CYTOKINE_PATHWAY	20	0.05	0.634437	1	0.77171	1
REACTOME_NEP_NS2_INTERACTS_WITH_THE_CELLULAR_EXPORT_MACHINERY	26	0.0384615	0.634196	1	0.772499	1
REACTOME_S_PHASE	94	0.0319149	0.634303	0.7192	0.77266	1
REACTOME_REGULATION_OF_GLUCOKINASE_BY_GLUCOKINASE_REGULATORY_PROTEIN	27	0.037037	0.623986	1	0.78398	1
REACTOME_RNA_POL_III_TRANSCRIPTION_INITIATION_FROM_TYPE_3_PROMOTER	26	0.0384615	0.620347	1	0.788039	1
REACTOME_TRANSPORT_OF_RIBONUCLEOPROTEINS_INTO_THE_HOST_NUCLEUS	27	0.037037	0.619809	1	0.788402	1
KEGG_HOMOLOGOUS_RECOMBINATION	26	0.0384615	0.619118	1	0.78897	1
KEGG_RNA_POLYMERASE	27	0.037037	0.615158	1	0.79444	1
REACTOME_FORMATION_OF_TRANSCRIPTION_COUPLED_NER_TC_NER_REPAIR_COMPLEX	26	0.0384615	0.613949	1	0.794598	1
BIOCARTA_G1_PATHWAY	26	0.0384615	0.61252	1	0.795341	1
BIOCARTA_PROTEASOME_PATHWAY	26	0.0384615	0.59538	1	0.817514	1
REACTOME_BETA_DEFENSINS	19	0.0526316	0.594601	1	0.818355	1
REACTOME_SIGNAL_AMPLIFICATION	30	0.0333333	0.588859	1	0.823902	1
REACTOME_ELONGATION_ARREST_AND_RECOVERY	29	0.0344828	0.580181	1	0.836487	1
REACTOME_MRNA_CAPPING	28	0.0357143	0.580248	1	0.836788	1
REACTOME_TRAF6_MEDIATED_IRF7_ACTIVATION	26	0.0384615	0.579307	1	0.837107	1
KEGG_GRAFT_VERSUS_HOST_DISEASE	27	0.037037	0.578302	1	0.838781	1
REACTOME_M_G1_TRANSITION	68	0.0294118	0.57241	0.737	0.842924	1
KEGG_AMINOACYL_TRNA_BIOSYNTHESIS	32	0.03125	0.551633	1	0.867265	1
KEGG_ALLOGRAFT_REJECTION	28	0.0357143	0.552792	1	0.867671	1
REACTOME_GLOBAL_GENOMIC_NER_GG_NER	32	0.03125	0.550964	1	0.868442	1
BIOCARTA_INFLAM_PATHWAY	28	0.0357143	0.549874	1	0.868504	1
REACTOME_G1_PHASE	33	0.030303	0.539549	1	0.88071	1
KEGG_BASAL_TRANSCRIPTION_FACTORS	32	0.03125	0.537346	1	0.881255	1
REACTOME_FORMATION_OF_THE_HIV1_EARLY_ELONGATION_COMPLEX	31	0.0322581	0.539491	1	0.881411	1
REACTOME_TRNA_AMINOACYLATION	33	0.030303	0.536884	1	0.882043	1
REACTOME_TRANSPORT_OF_MATURE_MRNA_DERIVED_FROM_AN_INTRONLESS_TRANSCRIPT	33	0.030303	0.532198	1	0.884696	1
REACTOME_CLEAVAGE_OF_GROWING_TRANSCRIPT_IN_THE_TERMINATION_REGION_	32	0.03125	0.532595	1	0.885103	1
REACTOME_TRANSCRIPTIONAL_ACTIVITY_OF_SMAD2_SMAD3_SMAD4_HETEROTRIMER	33	0.030303	0.525984	1	0.888815	1
REACTOME_DEPOSITION_OF_NEW_CENPA_CONTAINING_NUCLEOSOMES_AT_THE_CENTROMERE	33	0.030303	0.522412	1	0.8937	1
REACTOME_FORMATION_OF_THE_TERNARY_COMPLEX_AND_SUBSEQUENTLY_THE_43S_COMPLEX	34	0.0294118	0.516742	1	0.90091	1
REACTOME_MRNA_SPLICING_MINOR_PATHWAY	35	0.0285714	0.507305	1	0.909339	1
PID_PLK1_PATHWAY	37	0.027027	0.487472	1	0.920757	1
PID_ATR_PATHWAY	37	0.027027	0.488711	1	0.921276	1
BIOCARTA_P38MAPK_PATHWAY	39	0.025641	0.47259	1	0.931672	1
REACTOME_RNA_POL_II_TRANSCRIPTION_PRE_INITIATION_AND_PROMOTER_OPENING	39	0.025641	0.466331	1	0.933896	1
REACTOME_ACTIVATION_OF_THE_MRNA_UPON_BINDING_OF_THE_CAP_BINDING_COMPLEX_AND_EIFS_AND_SUBSEQUENT_BINDING_TO_43S	40	0.025	0.455208	1	0.939535	1
REACTOME_DEADENYLATION_DEPENDENT_MRNA_DECAY	40	0.025	0.456788	1	0.940047	1
REACTOME_TRANSCRIPTION_COUPLED_NER_TC_NER	41	0.0243902	0.450288	1	0.943251	1
REACTOME_FORMATION_OF_RNA_POL_II_ELONGATION_COMPLEX_	40	0.025	0.448189	1	0.945352	1
REACTOME_METABOLISM_OF_NON_CODING_RNA	43	0.0232558	0.435502	1	0.953605	1
REACTOME_RNA_POL_I_TRANSCRIPTION	42	0.0238095	0.436186	1	0.95425	1
KEGG_PROTEASOME	42	0.0238095	0.430515	1	0.955549	1
KEGG_SPLICEOSOME	93	0.0215054	0.42757	0.829	0.957492	1
REACTOME_SRP_DEPENDENT_COTRANSLATIONAL_PROTEIN_TARGETING_TO_MEMBRANE	95	0.0210526	0.420203	0.8862	0.959113	1
REACTOME_TRANSPORT_OF_MATURE_TRANSCRIPT_TO_CYTOPLASM	44	0.0227273	0.421585	1	0.960054	1
REACTOME_MEIOTIC_RECOMBINATION	43	0.0232558	0.421656	1	0.96024	1
REACTOME_TELOMERE_MAINTENANCE	45	0.0222222	0.415007	1	0.962556	1
KEGG_AUTOIMMUNE_THYROID_DISEASE	41	0.0243902	0.415179	1	0.963182	1
REACTOME_DESTABILIZATION_OF_MRNA_BY_AUF1_HNRNP_D0	47	0.0212766	0.394789	1	0.963299	1
REACTOME_CDK_MEDIATED_PHOSPHORYLATION_AND_REMOVAL_OF_CDC6	44	0.0227273	0.411286	1	0.963549	1
REACTOME_SCF_BETA_TRCP_MEDIATED_DEGRADATION_OF_EMI1	46	0.0217391	0.394945	1	0.963896	1
REACTOME_VIF_MEDIATED_DEGRADATION_OF_APOBEC3G	47	0.0212766	0.390533	1	0.963956	1
REACTOME_NUCLEOTIDE_EXCISION_REPAIR	46	0.0217391	0.411523	1	0.964133	1
REACTOME_CROSS_PRESENTATION_OF_SOLUBLE_EXOGENOUS_ANTIGENS_ENDOSOMES	44	0.0227273	0.412746	1	0.96438	1
REACTOME_CDT1_ASSOCIATION_WITH_THE_CDC6_ORC_ORIGIN_COMPLEX	46	0.0217391	0.395632	1	0.964493	1
REACTOME_P53_INDEPENDENT_G1_S_DNA_DAMAGE_CHECKPOINT	46	0.0217391	0.395977	1	0.96508	1
REACTOME_AUTODEGRADATION_OF_THE_E3_UBIQUITIN_LIGASE_COP1	45	0.0222222	0.402123	1	0.965641	1
REACTOME_REGULATION_OF_ORNITHINE_DECARBOXYLASE_ODC	47	0.0212766	0.396479	1	0.965685	1
REACTOME_CELL_CYCLE_CHECKPOINTS	99	0.020202	0.39984	0.787	0.966304	1
REACTOME_SCFSKP2_MEDIATED_DEGRADATION_OF_P27_P21	50	0.02	0.372939	1	0.972859	1
REACTOME_P53_DEPENDENT_G1_DNA_DAMAGE_RESPONSE	51	0.0196078	0.363769	1	0.974562	1
REACTOME_AUTODEGRADATION_OF_CDH1_BY_CDH1_APC_C	53	0.0188679	0.351964	1	0.977244	1
REACTOME_REGULATION_OF_APOPTOSIS	53	0.0188679	0.355063	1	0.977607	1
REACTOME_RNA_POL_II_PRE_TRANSCRIPTION_EVENTS	56	0.0178571	0.341087	1	0.978431	1
REACTOME_ER_PHAGOSOME_PATHWAY	55	0.0181818	0.343737	1	0.978871	1
REACTOME_CYCLIN_E_ASSOCIATED_EVENTS_DURING_G1_S_TRANSITION_	59	0.0169491	0.322977	1	0.983413	1
REACTOME_APC_C_CDC20_MEDIATED_DEGRADATION_OF_MITOTIC_PROTEINS	60	0.0166667	0.314465	1	0.986863	1
REACTOME_APC_C_CDH1_MEDIATED_DEGRADATION_OF_CDC20_AND_OTHER_APC_C_CDH1_TARGETED_PROTEINS_IN_LATE_MITOSIS_EARLY_G1	60	0.0166667	0.315258	1	0.987158	1
REACTOME_MRNA_SPLICING	76	0.0131579	0.260715	1	0.997103	1
KEGG_RIBOSOME	75	0.0133333	0.262536	1	0.997822	1
REACTOME_REGULATION_OF_MITOTIC_CELL_CYCLE	71	0.0140845	0.271857	1	0.997964	1
REACTOME_PEPTIDE_CHAIN_ELONGATION	74	0.0135135	0.266383	1	0.998109	1
REACTOME_NONSENSE_MEDIATED_DECAY_ENHANCED_BY_THE_EXON_JUNCTION_COMPLEX	92	0.0108696	0.215843	1	0.999085	1
REACTOME_3_UTR_MEDIATED_TRANSLATIONAL_REGULATION	80	0.0125	0.24667	1	0.999124	1
REACTOME_LATE_PHASE_OF_HIV_LIFE_CYCLE	96	0.0104167	0.207892	1	0.999344	1
REACTOME_RNA_POL_II_TRANSCRIPTION	88	0.0113636	0.224306	1	0.999593	1
REACTOME_OLFACTORY_SIGNALING_PATHWAY	75	0.0133333	0.23271	1	1	1
REACTOME_INFLUENZA_VIRAL_RNA_TRANSCRIPTION_AND_REPLICATION	88	0.0113636	0.22604	1	1	1

## Sheet: Table S9
Table S9. The results of canonical pathway association analysis from Signal2Noise:GeometricMean (Kidney & Liver)
sorted by FDR and NAS
GENE SET NAME	SIZE	AS	NAS	P-VALUE	FDR	FWER
BIOCARTA_AMI_PATHWAY	19	0.00059988	0.00130254	0.0004	0.0004	0.0004
REACTOME_XENOBIOTICS	15	0.00101776	0.00225779	0.0004	0.0004	0.0004
BIOCARTA_INTRINSIC_PATHWAY	23	0.00108118	0.00239148	0.0004	0.0004	0.0004
REACTOME_COMPLEMENT_CASCADE	28	0.00318313	0.00746496	0.0004	0.00052	0.001
REACTOME_BILE_ACID_AND_BILE_SALT_METABOLISM	26	0.00306529	0.00731804	0.0004	0.00055	0.001
KEGG_RETINOL_METABOLISM	46	0.00535663	0.0127072	0.0004	0.00072	0.0024
REACTOME_SYNTHESIS_OF_BILE_ACIDS_AND_BILE_SALTS	18	0.00422679	0.0101879	0.0004	0.00075	0.002
BIOCARTA_COMP_PATHWAY	16	0.00529658	0.0126888	0.0004	0.000755556	0.0024
KEGG_COMPLEMENT_AND_COAGULATION_CASCADES	66	0.00415663	0.00979727	0.0004	0.0008	0.002
KEGG_PRIMARY_BILE_ACID_BIOSYNTHESIS	15	0.00382637	0.00917442	0.0004	0.000866667	0.002
KEGG_METABOLISM_OF_XENOBIOTICS_BY_CYTOCHROME_P450	56	0.00948427	0.0231671	0.0004	0.00105882	0.0062
REACTOME_PHASE1_FUNCTIONALIZATION_OF_COMPOUNDS	67	0.00974767	0.0242458	0.0004	0.00106667	0.007
REACTOME_LIPOPROTEIN_METABOLISM	27	0.00857805	0.0209563	0.0004	0.0011	0.0062
REACTOME_REGULATION_OF_INSULIN_LIKE_GROWTH_FACTOR_IGF_ACTIVITY_BY_INSULIN_LIKE_GROWTH_FACTOR_BINDING_PROTEINS_IGFBPS	16	0.00899778	0.0224038	0.0004	0.0011	0.0062
PID_INTEGRIN3_PATHWAY	42	0.00823716	0.0199529	0.0004	0.00113846	0.006
REACTOME_FORMATION_OF_FIBRIN_CLOT_CLOTTING_CASCADE	32	0.00778337	0.0186595	0.0004	0.00114545	0.0046
KEGG_PROXIMAL_TUBULE_BICARBONATE_RECLAMATION	22	0.00923398	0.0223125	0.0004	0.00114667	0.0062
REACTOME_CYTOCHROME_P450_ARRANGED_BY_SUBSTRATE_TYPE	49	0.00790065	0.0196833	0.0004	0.00115	0.0054
KEGG_PENTOSE_AND_GLUCURONATE_INTERCONVERSIONS	16	0.0116563	0.0288956	0.0004	0.00130435	0.0112
KEGG_STEROID_HORMONE_BIOSYNTHESIS	43	0.0113916	0.0287699	0.0004	0.00134545	0.0112
REACTOME_CHYLOMICRON_MEDIATED_LIPID_TRANSPORT	15	0.011432	0.027543	0.0004	0.00136	0.0112
KEGG_DRUG_METABOLISM_CYTOCHROME_P450	57	0.0111177	0.0270742	0.0004	0.00138947	0.0108
KEGG_LINOLEIC_ACID_METABOLISM	27	0.011458	0.0286863	0.0004	0.00139048	0.0112
REACTOME_AMINO_ACID_TRANSPORT_ACROSS_THE_PLASMA_MEMBRANE	30	0.0129693	0.0324045	0.0004	0.00148462	0.0162
REACTOME_HDL_MEDIATED_LIPID_TRANSPORT	15	0.012995	0.0326176	0.0004	0.00148889	0.017
KEGG_RENIN_ANGIOTENSIN_SYSTEM	16	0.0125085	0.0312916	0.0004	0.00150833	0.0152
PID_INTEGRIN2_PATHWAY	28	0.01307	0.0323204	0.0004	0.001528	0.0162
REACTOME_INTRINSIC_PATHWAY	17	0.0153336	0.0376157	0.0004	0.00200714	0.0228
REACTOME_PHASE_II_CONJUGATION	51	0.0156802	0.0387727	0.0004	0.00208	0.0254
REACTOME_TRANSFERRIN_ENDOCYTOSIS_AND_RECYCLING	24	0.0157482	0.0385262	0.0004	0.00211034	0.0246
REACTOME_INSULIN_RECEPTOR_RECYCLING	22	0.016997	0.0412617	0.0004	0.00226452	0.0266
KEGG_DRUG_METABOLISM_OTHER_ENZYMES	37	0.0173799	0.043707	0.0004	0.002375	0.0282
PID_INTEGRIN1_PATHWAY	64	0.017718	0.0447628	0.0004	0.00238182	0.0296
KEGG_NITROGEN_METABOLISM	22	0.018776	0.047287	0.0004	0.00247059	0.0316
KEGG_ALDOSTERONE_REGULATED_SODIUM_REABSORPTION	40	0.0201143	0.0505804	0.0004	0.00261622	0.0336
PID_INTEGRIN_CS_PATHWAY	25	0.0193585	0.0496139	0.0004	0.00265143	0.0336
REACTOME_GLYCOLYSIS	26	0.0206359	0.0504919	0.0004	0.00266111	0.0336
REACTOME_ACTIVATED_AMPK_STIMULATES_FATTY_ACID_OXIDATION_IN_MUSCLE	16	0.0219649	0.0542182	0.0004	0.00274737	0.0342
REACTOME_IRON_UPTAKE_AND_TRANSPORT	33	0.0229283	0.0571719	0.0004	0.00280488	0.037
KEGG_STARCH_AND_SUCROSE_METABOLISM	36	0.0223018	0.0566065	0.0004	0.002805	0.0358
PID_INTEGRIN5_PATHWAY	17	0.0222834	0.0562678	0.0004	0.00282564	0.0358
REACTOME_INTEGRIN_CELL_SURFACE_INTERACTIONS	78	0.0243641	0.0622275	0.0004	0.0030093	0.0382
KEGG_TRYPTOPHAN_METABOLISM	38	0.0260003	0.06435	0.0004	0.00305909	0.0392
REACTOME_BASIGIN_INTERACTIONS	24	0.0244721	0.0616684	0.0004	0.00307143	0.0382
KEGG_ONE_CARBON_POOL_BY_FOLATE	16	0.0282766	0.0710237	0.0004	0.00312692	0.0418
PID_S1P_S1P1_PATHWAY	19	0.0274433	0.0683603	0.0004	0.00313469	0.0418
REACTOME_STEROID_HORMONES	28	0.0278789	0.0715894	0.0004	0.00315094	0.044
REACTOME_SULFUR_AMINO_ACID_METABOLISM	22	0.027423	0.0678661	0.0004	0.00315417	0.0418
KEGG_BETA_ALANINE_METABOLISM	22	0.0282239	0.0706579	0.0004	0.00316863	0.0418
PID_UPA_UPAR_PATHWAY	39	0.0302768	0.0782686	0.0004	0.00318983	0.0454
KEGG_ABC_TRANSPORTERS	44	0.0306446	0.0786997	0.0004	0.00319	0.046
REACTOME_ABC_FAMILY_PROTEINS_MEDIATED_TRANSPORT	33	0.0265537	0.0677113	0.0004	0.00319574	0.0418
REACTOME_P130CAS_LINKAGE_TO_MAPK_SIGNALING_FOR_INTEGRINS	15	0.0283693	0.0704229	0.0004	0.003212	0.0418
REACTOME_TRANSPORT_OF_GLUCOSE_AND_OTHER_SUGARS_BILE_SALTS_AND_ORGANIC_ACIDS_METAL_IONS_AND_AMINE_COMPOUNDS	84	0.0261449	0.067476	0.0004	0.00323043	0.0418
REACTOME_GRB2_SOS_PROVIDES_LINKAGE_TO_MAPK_SIGNALING_FOR_INTERGRINS_	15	0.0294616	0.0744684	0.0004	0.00323636	0.0444
REACTOME_LATENT_INFECTION_OF_HOMO_SAPIENS_WITH_MYCOBACTERIUM_TUBERCULOSIS	28	0.0308009	0.078254	0.0004	0.00323793	0.0454
REACTOME_LIPID_DIGESTION_MOBILIZATION_AND_TRANSPORT	43	0.0286108	0.072976	0.0004	0.00324074	0.0444
REACTOME_RESPONSE_TO_ELEVATED_PLATELET_CYTOSOLIC_CA2_	73	0.0304622	0.0768156	0.0004	0.00326429	0.0454
REACTOME_FATTY_ACYL_COA_BIOSYNTHESIS	17	0.0264851	0.0669606	0.0004	0.00327111	0.0418
REACTOME_NETRIN1_SIGNALING	37	0.0301491	0.0778431	0.0004	0.00327719	0.0454
REACTOME_TRIGLYCERIDE_BIOSYNTHESIS	30	0.0315509	0.080577	0.0004	0.00332459	0.046
KEGG_PPAR_SIGNALING_PATHWAY	65	0.0318199	0.081471	0.0004	0.00333226	0.046
KEGG_FATTY_ACID_METABOLISM	38	0.0329071	0.0826556	0.0004	0.00334286	0.047
REACTOME_GLUCOSE_METABOLISM	61	0.0336528	0.0852694	0.0004	0.00347188	0.047
KEGG_BUTANOATE_METABOLISM	31	0.0345163	0.0863899	0.0004	0.00348615	0.0474
KEGG_PRION_DISEASES	34	0.0347032	0.0899435	0.0004	0.00355072	0.0512
REACTOME_AMINO_ACID_AND_OLIGOPEPTIDE_SLC_TRANSPORTERS	48	0.0346343	0.0889879	0.0004	0.00359091	0.0498
KEGG_CITRATE_CYCLE_TCA_CYCLE	29	0.0365055	0.0899305	0.0004	0.00359706	0.0512
KEGG_SELENOAMINO_ACID_METABOLISM	21	0.0356619	0.0913846	0.0004	0.0036	0.0512
KEGG_CYSTEINE_AND_METHIONINE_METABOLISM	31	0.034923	0.0896723	0.0004	0.00360597	0.0512
REACTOME_NUCLEAR_RECEPTOR_TRANSCRIPTION_PATHWAY	44	0.0358481	0.0927943	0.0004	0.00360845	0.0512
KEGG_HISTIDINE_METABOLISM	27	0.0398447	0.101453	0.0004	0.00373	0.0532
KEGG_MATURITY_ONSET_DIABETES_OF_THE_YOUNG	19	0.0385688	0.0981118	0.0004	0.00376533	0.0512
KEGG_GLYCOLYSIS_GLUCONEOGENESIS	59	0.0398767	0.101346	0.0004	0.00377215	0.0532
REACTOME_PTM_GAMMA_CARBOXYLATION_HYPUSINE_FORMATION_AND_ARYLSULFATASE_ACTIVATION	24	0.0389216	0.101171	0.0004	0.00380256	0.0532
KEGG_GLYCINE_SERINE_AND_THREONINE_METABOLISM	29	0.0389323	0.0977628	0.0004	0.00380811	0.0512
REACTOME_METABOLISM_OF_STEROID_HORMONES_AND_VITAMINS_A_AND_D	34	0.038462	0.0992312	0.0004	0.00381053	0.0518
KEGG_GALACTOSE_METABOLISM	25	0.0403143	0.103317	0.0004	0.00381481	0.0542
REACTOME_TRANSPORT_OF_INORGANIC_CATIONS_ANIONS_AND_AMINO_ACIDS_OLIGOPEPTIDES	90	0.0387735	0.100748	0.0004	0.00382857	0.0532
KEGG_ARACHIDONIC_ACID_METABOLISM	51	0.0372838	0.0973238	0.0004	0.00383288	0.0512
REACTOME_PYRUVATE_METABOLISM	16	0.0386971	0.0967344	0.0004	0.00383889	0.0512
PID_SYNDECAN_4_PATHWAY	32	0.0425444	0.108432	0.0004	0.00400706	0.0562
PID_AVB3_INTEGRIN_PATHWAY	71	0.0420824	0.109225	0.0004	0.00401395	0.0562
REACTOME_METAL_ION_SLC_TRANSPORTERS	22	0.0418029	0.108138	0.0004	0.00402619	0.0562
REACTOME_ION_TRANSPORT_BY_P_TYPE_ATPASES	31	0.0415025	0.107702	0.0004	0.00404337	0.0562
REACTOME_TRANSPORT_OF_VITAMINS_NUCLEOSIDES_AND_RELATED_MOLECULES	31	0.0410855	0.106758	0.0004	0.00405122	0.0562
REACTOME_CELL_SURFACE_INTERACTIONS_AT_THE_VASCULAR_WALL	84	0.0427763	0.11047	0.0004	0.00409655	0.0582
REACTOME_N_GLYCAN_ANTENNAE_ELONGATION_IN_THE_MEDIAL_TRANS_GOLGI	18	0.0424584	0.111627	0.0004	0.00414091	0.0586
KEGG_ARGININE_AND_PROLINE_METABOLISM	51	0.044299	0.113988	0.0004	0.00418242	0.0594
REACTOME_ENDOGENOUS_STEROLS	15	0.0437584	0.11342	0.0004	0.00419111	0.0592
REACTOME_TIGHT_JUNCTION_INTERACTIONS	28	0.0441694	0.113394	0.0004	0.00423371	0.0592
REACTOME_PYRUVATE_METABOLISM_AND_CITRIC_ACID_TCA_CYCLE	37	0.0457922	0.116324	0.0004	0.00425106	0.06
BIOCARTA_NO1_PATHWAY	26	0.0449887	0.116203	0.0004	0.00428602	0.06
PID_HIF1_TFPATHWAY	60	0.0448377	0.116145	0.0004	0.00431087	0.06
REACTOME_TRANSPORT_TO_THE_GOLGI_AND_SUBSEQUENT_MODIFICATION	32	0.046705	0.121223	0.0004	0.00443711	0.0604
BIOCARTA_NKCELLS_PATHWAY	17	0.0470052	0.120886	0.0004	0.00445417	0.0604
REACTOME_SIGNALING_BY_ROBO_RECEPTOR	29	0.0465393	0.120531	0.0004	0.00447789	0.0604
KEGG_FRUCTOSE_AND_MANNOSE_METABOLISM	33	0.0475849	0.122275	0.0004	0.00448163	0.0626
PID_RXR_VDR_PATHWAY	25	0.0486729	0.125322	0.0004	0.00466139	0.0648
KEGG_BIOSYNTHESIS_OF_UNSATURATED_FATTY_ACIDS	18	0.0495749	0.12467	0.0004	0.00469697	0.0644
PID_HNF3BPATHWAY	40	0.0487474	0.125294	0.0004	0.004704	0.0648
BIOCARTA_HER2_PATHWAY	22	0.0490623	0.12665	0.0004	0.00475686	0.0648
KEGG_VIBRIO_CHOLERAE_INFECTION	50	0.0514561	0.130186	0.0004	0.005	0.0672
REACTOME_SIGNAL_TRANSDUCTION_BY_L1	32	0.0511223	0.132348	0.0004	0.00507692	0.0682
KEGG_PENTOSE_PHOSPHATE_PATHWAY	25	0.0517956	0.13412	0.0004	0.00514286	0.0682
KEGG_ECM_RECEPTOR_INTERACTION	80	0.0524861	0.137153	0.0004	0.00536226	0.0706
PID_HNF3APATHWAY	42	0.0530782	0.138726	0.0004	0.00545794	0.0716
PID_GLYPICAN_1PATHWAY	25	0.0535044	0.139984	0.0004	0.00547407	0.0716
REACTOME_EICOSANOID_LIGAND_BINDING_RECEPTORS	15	0.053864	0.141462	0.0004	0.00552182	0.0724
PID_SYNDECAN_1_PATHWAY	46	0.053756	0.141126	0.0004	0.00554128	0.0722
KEGG_TYROSINE_METABOLISM	38	0.0545158	0.143954	0.0004	0.00564643	0.073
REACTOME_GLUCONEOGENESIS	30	0.0563084	0.143535	0.0004	0.00566667	0.073
REACTOME_GABA_SYNTHESIS_RELEASE_REUPTAKE_AND_DEGRADATION	17	0.0569668	0.146729	0.0004	0.00582301	0.0744
KEGG_PANTOTHENATE_AND_COA_BIOSYNTHESIS	16	0.0579047	0.148291	0.001	0.0058713	0.077
KEGG_AMINO_SUGAR_AND_NUCLEOTIDE_SUGAR_METABOLISM	43	0.0563199	0.148029	0.0004	0.00590175	0.077
BIOCARTA_IL17_PATHWAY	15	0.0607586	0.156	0.0004	0.00653103	0.0802
REACTOME_INTEGRIN_ALPHAIIB_BETA3_SIGNALING	27	0.0603273	0.156438	0.0004	0.00654701	0.0802
REACTOME_PEROXISOMAL_LIPID_METABOLISM	17	0.0611658	0.156835	0.0004	0.00654746	0.0812
KEGG_SPHINGOLIPID_METABOLISM	30	0.0605727	0.157661	0.0004	0.0065563	0.082
REACTOME_PPARA_ACTIVATES_GENE_EXPRESSION	82	0.0619897	0.162515	0.0004	0.0066688	0.0834
PID_RHOA_REG_PATHWAY	40	0.0621381	0.16193	0.0004	0.00669839	0.0832
BIOCARTA_LAIR_PATHWAY	16	0.0627195	0.160361	0.0004	0.00672066	0.0832
BIOCARTA_SPPA_PATHWAY	19	0.0637071	0.160736	0.0004	0.00672459	0.0832
PID_S1P_S1P3_PATHWAY	25	0.0632486	0.163837	0.0004	0.00673701	0.0846
REACTOME_ACYL_CHAIN_REMODELLING_OF_PC	16	0.0615974	0.161835	0.0004	0.00674634	0.0832
REACTOME_CGMP_EFFECTS	19	0.0625746	0.163661	0.0004	0.00675556	0.0846
KEGG_ALANINE_ASPARTATE_AND_GLUTAMATE_METABOLISM	31	0.0615232	0.160139	0.0004	0.00676167	0.0832
BIOCARTA_IGF1_PATHWAY	20	0.0635181	0.165419	0.0004	0.00684687	0.0852
BIOCARTA_UCALPAIN_PATHWAY	15	0.0676623	0.167639	0.002	0.00705581	0.0852
BIOCARTA_IL10_PATHWAY	17	0.0672009	0.168459	0.0004	0.00710769	0.087
PID_ANTHRAXPATHWAY	15	0.0652964	0.169584	0.0004	0.00720916	0.0878
REACTOME_GPVI_MEDIATED_ACTIVATION_CASCADE	30	0.067321	0.175278	0.0004	0.00724892	0.0934
PID_ARF6_PATHWAY	28	0.066583	0.172623	0.0004	0.00728358	0.0906
REACTOME_ABCA_TRANSPORTERS_IN_LIPID_HOMEOSTASIS	17	0.0663649	0.171723	0.0004	0.00728872	0.0894
KEGG_HYPERTROPHIC_CARDIOMYOPATHY_HCM	81	0.0666631	0.175139	0.0004	0.00728986	0.0934
REACTOME_REGULATION_OF_BETA_CELL_DEVELOPMENT	22	0.0667654	0.171503	0.0004	0.00731364	0.0894
REACTOME_CITRIC_ACID_CYCLE_TCA_CYCLE	18	0.0695733	0.174993	0.0012	0.00733869	0.0934
KEGG_GLYCEROLIPID_METABOLISM	41	0.0677005	0.174962	0.0004	0.00738676	0.0934
KEGG_ADIPOCYTOKINE_SIGNALING_PATHWAY	66	0.0665592	0.174542	0.0004	0.00740593	0.0932
KEGG_CARDIAC_MUSCLE_CONTRACTION	68	0.0690637	0.1792	0.0004	0.00759	0.095
PID_INTEGRIN_A9B1_PATHWAY	23	0.0698891	0.179727	0.0004	0.00759716	0.095
KEGG_ALPHA_LINOLENIC_ACID_METABOLISM	17	0.0690414	0.181481	0.0004	0.00759861	0.097
REACTOME_GENERATION_OF_SECOND_MESSENGER_MOLECULES	23	0.0699751	0.180904	0.0004	0.00762238	0.097
KEGG_GLUTATHIONE_METABOLISM	44	0.0693953	0.180377	0.0004	0.00762958	0.096
KEGG_PYRUVATE_METABOLISM	40	0.0717241	0.183767	0.0004	0.00774069	0.099
KEGG_TYPE_II_DIABETES_MELLITUS	44	0.0709297	0.186929	0.0004	0.00791837	0.101
REACTOME_PLATELET_AGGREGATION_PLUG_FORMATION	35	0.0710328	0.186241	0.0004	0.00793425	0.1
REACTOME_ACYL_CHAIN_REMODELLING_OF_PE	17	0.0717436	0.189162	0.0004	0.00810946	0.1068
BIOCARTA_IL22BP_PATHWAY	16	0.075288	0.191411	0.0004	0.00826443	0.1084
BIOCARTA_BAD_PATHWAY	26	0.0746571	0.19417	0.0004	0.00846933	0.1114
KEGG_O_GLYCAN_BIOSYNTHESIS	28	0.0742605	0.195158	0.0004	0.00849007	0.112
KEGG_EPITHELIAL_CELL_SIGNALING_IN_HELICOBACTER_PYLORI_INFECTION	62	0.0756853	0.197003	0.0004	0.0085013	0.1148
REACTOME_NITRIC_OXIDE_STIMULATES_GUANYLATE_CYCLASE	24	0.0742672	0.196068	0.0004	0.00851053	0.1136
REACTOME_GLUTAMATE_NEUROTRANSMITTER_RELEASE_CYCLE	15	0.076876	0.198487	0.0004	0.00854194	0.116
KEGG_PHENYLALANINE_METABOLISM	18	0.0756701	0.196797	0.0004	0.00854248	0.1148
REACTOME_TERMINATION_OF_O_GLYCAN_BIOSYNTHESIS	18	0.0794586	0.199395	0.0004	0.00857564	0.1178
REACTOME_SIGNALING_BY_RHO_GTPASES	99	0.0758308	0.200945	0.0004	0.0086535	0.1194
REACTOME_AMINE_COMPOUND_SLC_TRANSPORTERS	27	0.0775378	0.202521	0.0004	0.0087481	0.1198
PID_EPHRINBREVPATHWAY	30	0.0775768	0.203414	0.0004	0.00879623	0.1208
REACTOME_NEUROTRANSMITTER_RELEASE_CYCLE	34	0.078024	0.204378	0.0004	0.00885	0.1246
KEGG_PEROXISOME	71	0.0796979	0.207152	0.0004	0.00886585	0.1282
KEGG_DILATED_CARDIOMYOPATHY	88	0.0781023	0.205542	0.0004	0.0088882	0.1262
BIOCARTA_MCALPAIN_PATHWAY	22	0.0799453	0.206795	0.0004	0.00890184	0.1282
BIOCARTA_KERATINOCYTE_PATHWAY	43	0.0787994	0.208257	0.0004	0.00892242	0.1324
KEGG_ARRHYTHMOGENIC_RIGHT_VENTRICULAR_CARDIOMYOPATHY_ARVC	73	0.0785249	0.206433	0.0004	0.00892963	0.1282
REACTOME_GLUTATHIONE_CONJUGATION	19	0.0835561	0.209756	0.0058	0.00894371	0.1346
KEGG_STEROID_BIOSYNTHESIS	16	0.0815508	0.209671	0.0004	0.00898434	0.1336
ST_ADRENERGIC	35	0.0804654	0.211903	0.0004	0.00903195	0.1352
REACTOME_ZINC_TRANSPORTERS	15	0.0824484	0.214784	0.0004	0.00903931	0.1392
REACTOME_NEPHRIN_INTERACTIONS	17	0.0839424	0.212705	0.0054	0.00905059	0.1376
PID_A6B1_A6B4_INTEGRIN_PATHWAY	46	0.0809245	0.211561	0.0004	0.00905595	0.1352
REACTOME_SIGNALING_BY_INSULIN_RECEPTOR	98	0.0816422	0.214702	0.0004	0.00908605	0.1392
KEGG_RIBOFLAVIN_METABOLISM	16	0.0827298	0.214699	0.0004	0.00913684	0.1392
REACTOME_CELL_CELL_JUNCTION_ORGANIZATION	53	0.0825197	0.216665	0.0004	0.00913793	0.1414
PID_AVB3_OPN_PATHWAY	31	0.0832213	0.21752	0.0004	0.00919886	0.1428
REACTOME_LYSOSOME_VESICLE_BIOGENESIS	22	0.0853449	0.220277	0.0004	0.00935843	0.1486
BIOCARTA_IL6_PATHWAY	21	0.0843141	0.220944	0.0004	0.00939553	0.1486
KEGG_PROPANOATE_METABOLISM	31	0.085526	0.220198	0.0018	0.0094	0.1474
ST_G_ALPHA_I_PATHWAY	35	0.0833787	0.22015	0.0004	0.00945114	0.1474
PID_IL6_7PATHWAY	46	0.0852057	0.224415	0.0004	0.00964333	0.1528
REACTOME_O_LINKED_GLYCOSYLATION_OF_MUCINS	50	0.0856901	0.225661	0.0004	0.00967582	0.1558
SA_B_CELL_RECEPTOR_COMPLEXES	24	0.0865296	0.225554	0.0004	0.00971602	0.1548
REACTOME_L1CAM_INTERACTIONS	76	0.0859441	0.227538	0.0004	0.00985464	0.1624
PID_NETRIN_PATHWAY	31	0.0884541	0.23024	0.0008	0.0100652	0.164
REACTOME_ION_CHANNEL_TRANSPORT	52	0.0893212	0.236804	0.0004	0.0103726	0.1766
REACTOME_GRB2_EVENTS_IN_ERBB2_SIGNALING	21	0.0891741	0.235724	0.0004	0.0103777	0.1756
BIOCARTA_EDG1_PATHWAY	24	0.0922793	0.236775	0.0004	0.0104233	0.1766
PID_AMB2_NEUTROPHILS_PATHWAY	41	0.0891157	0.235699	0.0004	0.0104278	0.1756
PID_TAP63PATHWAY	51	0.0891258	0.23464	0.0004	0.0104292	0.1748
KEGG_PORPHYRIN_AND_CHLOROPHYLL_METABOLISM	29	0.0905718	0.235425	0.0004	0.010457	0.1756
REACTOME_REGULATION_OF_GENE_EXPRESSION_IN_BETA_CELLS	16	0.0918414	0.238859	0.0004	0.010475	0.1794
BIOCARTA_PAR1_PATHWAY	35	0.091718	0.238612	0.0004	0.0105058	0.1794
REACTOME_INWARDLY_RECTIFYING_K_CHANNELS	30	0.0908559	0.240714	0.0004	0.0105087	0.1812
KEGG_FC_EPSILON_RI_SIGNALING_PATHWAY	74	0.0908138	0.240297	0.0004	0.0105258	0.181
REACTOME_RESPIRATORY_ELECTRON_TRANSPORT_ATP_SYNTHESIS_BY_CHEMIOSMOTIC_COUPLING_AND_HEAT_PRODUCTION_BY_UNCOUPLING_PROTEINS_	76	0.0948199	0.241605	0.0042	0.0105378	0.1824
BIOCARTA_EGF_PATHWAY	29	0.0931792	0.242756	0.0012	0.0105414	0.184
REACTOME_RORA_ACTIVATES_CIRCADIAN_EXPRESSION	20	0.0937593	0.242323	0.0004	0.0105584	0.1832
REACTOME_PLATELET_SENSITIZATION_BY_LDL	16	0.0944813	0.240231	0.0026	0.0105648	0.181
PID_SHP2_PATHWAY	54	0.0927377	0.244268	0.0004	0.010616	0.1898
REACTOME_GLYCEROPHOSPHOLIPID_BIOSYNTHESIS	67	0.0919	0.243912	0.0004	0.0106201	0.1866
PID_NECTIN_PATHWAY	30	0.0947777	0.245035	0.001	0.0106647	0.1898
BIOCARTA_INSULIN_PATHWAY	21	0.0947174	0.247032	0.0012	0.0107743	0.1952
PID_ALPHASYNUCLEIN_PATHWAY	32	0.094116	0.248197	0.0004	0.0108601	0.1974
REACTOME_COLLAGEN_FORMATION	56	0.0941706	0.249523	0.0004	0.0109353	0.2
REACTOME_EFFECTS_OF_PIP2_HYDROLYSIS	20	0.0942631	0.250917	0.0004	0.0109517	0.2012
REACTOME_TCR_SIGNALING	45	0.0952482	0.250908	0.0004	0.0110029	0.2012
BIOCARTA_TPO_PATHWAY	22	0.0973807	0.253319	0.0012	0.0110286	0.2046
PID_IL12_STAT4PATHWAY	32	0.0948731	0.250742	0.0004	0.0110332	0.2012
PID_PRLSIGNALINGEVENTSPATHWAY	21	0.0981205	0.25309	0.001	0.0110517	0.2044
KEGG_SMALL_CELL_LUNG_CANCER	81	0.0950309	0.25265	0.0004	0.0110731	0.2028
BIOCARTA_MET_PATHWAY	35	0.0966873	0.254652	0.0004	0.0110929	0.2074
PID_RHOA_PATHWAY	41	0.0987678	0.256002	0.0004	0.0112038	0.2106
KEGG_ETHER_LIPID_METABOLISM	28	0.0977588	0.257271	0.0004	0.0113108	0.2138
REACTOME_METABOLISM_OF_VITAMINS_AND_COFACTORS	46	0.0981954	0.26078	0.0004	0.0115953	0.2216
REACTOME_PRE_NOTCH_PROCESSING_IN_GOLGI	15	0.102133	0.262112	0.0018	0.0116837	0.2236
REACTOME_CELL_JUNCTION_ORGANIZATION	71	0.0995821	0.262473	0.0004	0.0116991	0.2258
SIG_BCR_SIGNALING_PATHWAY	44	0.100207	0.263848	0.0004	0.0117743	0.229
PID_S1P_S1P2_PATHWAY	23	0.102569	0.264993	0.0004	0.0118	0.2312
REACTOME_GROWTH_HORMONE_RECEPTOR_SIGNALING	23	0.102417	0.263834	0.0004	0.0118267	0.229
PID_VEGFR1_PATHWAY	23	0.10318	0.266703	0.0004	0.011843	0.2334
PID_EPHA2_FWDPATHWAY	18	0.103934	0.264987	0.0038	0.0118493	0.2312
PID_BMPPATHWAY	38	0.100623	0.266519	0.0004	0.0118775	0.2334
BIOCARTA_IL2_PATHWAY	21	0.101789	0.266215	0.0004	0.0118914	0.232
BIOCARTA_TID_PATHWAY	18	0.103501	0.270547	0.0004	0.0119174	0.2392
REACTOME_INTERACTION_BETWEEN_L1_AND_ANKYRINS	20	0.102265	0.268537	0.0004	0.0119186	0.2358
PID_IL27PATHWAY	26	0.102909	0.268193	0.0004	0.0119227	0.2358
PID_AR_NONGENOMIC_PATHWAY	30	0.103907	0.271207	0.0018	0.0119498	0.2398
PID_CERAMIDE_PATHWAY	46	0.102332	0.270503	0.0004	0.0119642	0.2388
KEGG_PHOSPHATIDYLINOSITOL_SIGNALING_SYSTEM	63	0.101709	0.269542	0.0004	0.0119727	0.236
BIOCARTA_NO2IL12_PATHWAY	15	0.102704	0.26818	0.0004	0.0119741	0.2358
PID_ARF6_TRAFFICKINGPATHWAY	44	0.102945	0.270435	0.0004	0.0120044	0.2388
REACTOME_PLATELET_CALCIUM_HOMEOSTASIS	15	0.103918	0.272813	0.0004	0.0120707	0.2426
KEGG_GLYCEROPHOSPHOLIPID_METABOLISM	64	0.102767	0.273789	0.0004	0.0121391	0.2432
PID_IGF1_PATHWAY	30	0.105137	0.274622	0.0004	0.0121803	0.2442
REACTOME_SEMA4D_IN_SEMAPHORIN_SIGNALING	27	0.108202	0.276426	0.0034	0.0122644	0.2468
KEGG_VALINE_LEUCINE_AND_ISOLEUCINE_DEGRADATION	42	0.106845	0.276424	0.0046	0.0123149	0.2468
PID_VEGFR1_2_PATHWAY	64	0.106143	0.278263	0.0004	0.0124422	0.2512
BIOCARTA_IL12_PATHWAY	20	0.10624	0.279311	0.0004	0.0125109	0.2546
REACTOME_PYRIMIDINE_METABOLISM	23	0.107164	0.283479	0.0004	0.0125134	0.2644
BIOCARTA_CSK_PATHWAY	22	0.109663	0.283917	0.0018	0.0125177	0.2648
PID_EPHA_FWDPATHWAY	33	0.107436	0.284419	0.0004	0.0125261	0.2654
BIOCARTA_IGF1R_PATHWAY	23	0.106442	0.280188	0.0004	0.0125406	0.2568
REACTOME_ASPARAGINE_N_LINKED_GLYCOSYLATION	70	0.106453	0.283248	0.0004	0.0125423	0.264
PID_INTEGRIN_A4B1_PATHWAY	33	0.107993	0.280723	0.0004	0.012545	0.2584
PID_ECADHERIN_STABILIZATION_PATHWAY	41	0.108367	0.281617	0.0004	0.0125628	0.2606
BIOCARTA_BARRESTIN_SRC_PATHWAY	15	0.109806	0.282242	0.002	0.0125811	0.2632
REACTOME_NCAM_SIGNALING_FOR_NEURITE_OUT_GROWTH	61	0.106792	0.283183	0.0004	0.0125861	0.264
PID_NEPHRIN_NEPH1_PATHWAY	30	0.107776	0.282846	0.0004	0.0125975	0.264
SIG_IL4RECEPTOR_IN_B_LYPHOCYTES	27	0.107024	0.281593	0.0004	0.0126133	0.2606
REACTOME_SYNTHESIS_OF_PA	22	0.109246	0.286267	0.0004	0.0126614	0.2708
BIOCARTA_CDMAC_PATHWAY	15	0.110728	0.286033	0.0014	0.0126872	0.2704
KEGG_HEMATOPOIETIC_CELL_LINEAGE	82	0.110222	0.287708	0.001	0.0127643	0.2736
BIOCARTA_NGF_PATHWAY	16	0.111558	0.290107	0.0032	0.0128391	0.2764
KEGG_PROSTATE_CANCER	85	0.109125	0.290674	0.0004	0.012856	0.2766
REACTOME_SEMA4D_INDUCED_CELL_MIGRATION_AND_GROWTH_CONE_COLLAPSE	23	0.113403	0.289955	0.0054	0.0128651	0.276
PID_SYNDECAN_2_PATHWAY	32	0.111333	0.289821	0.0008	0.0129118	0.276
KEGG_LYSINE_DEGRADATION	42	0.110173	0.289807	0.0004	0.0129589	0.276
REACTOME_MHC_CLASS_II_ANTIGEN_PRESENTATION	80	0.111455	0.294427	0.0004	0.0131577	0.2834
PID_HES_HEYPATHWAY	43	0.110156	0.294189	0.0004	0.0131776	0.2834
REACTOME_NRAGE_SIGNALS_DEATH_THROUGH_JNK	42	0.111244	0.293924	0.0004	0.0131946	0.2816
REACTOME_EXTRACELLULAR_MATRIX_ORGANIZATION	82	0.112115	0.296998	0.0004	0.0134253	0.2898
PID_ERBB2ERBB3PATHWAY	43	0.11317	0.298822	0.0004	0.0134528	0.2926
REACTOME_GAP_JUNCTION_TRAFFICKING	22	0.114756	0.298044	0.0006	0.0134555	0.2926
BIOCARTA_CARDIACEGF_PATHWAY	17	0.115972	0.297783	0.0048	0.0134702	0.292
PID_REELINPATHWAY	29	0.114127	0.298779	0.0004	0.0134992	0.2926
ST_INTERLEUKIN_4_PATHWAY	25	0.115248	0.302219	0.0004	0.0138015	0.2986
KEGG_FC_GAMMA_R_MEDIATED_PHAGOCYTOSIS	84	0.115144	0.305313	0.0004	0.0140569	0.3064
BIOCARTA_IL2RB_PATHWAY	38	0.115791	0.306575	0.0004	0.0141284	0.3082
REACTOME_IMMUNOREGULATORY_INTERACTIONS_BETWEEN_A_LYMPHOID_AND_A_NON_LYMPHOID_CELL	52	0.115856	0.309518	0.0004	0.0141389	0.3156
KEGG_MTOR_SIGNALING_PATHWAY	45	0.115915	0.307632	0.0004	0.0141726	0.3116
REACTOME_CHONDROITIN_SULFATE_DERMATAN_SULFATE_METABOLISM	33	0.116416	0.308919	0.0004	0.014178	0.3142
REACTOME_RESPIRATORY_ELECTRON_TRANSPORT	60	0.120358	0.307294	0.015	0.0141859	0.3116
KEGG_GLYCOSAMINOGLYCAN_BIOSYNTHESIS_KERATAN_SULFATE	15	0.117869	0.309511	0.0004	0.0141891	0.3156
REACTOME_NA_CL_DEPENDENT_NEUROTRANSMITTER_TRANSPORTERS	17	0.118416	0.308092	0.0018	0.0142	0.3134
BIOCARTA_MYOSIN_PATHWAY	30	0.117963	0.308692	0.0004	0.0142074	0.3142
KEGG_INOSITOL_PHOSPHATE_METABOLISM	44	0.117664	0.311048	0.0004	0.0142361	0.3228
PID_RAC1_REG_PATHWAY	36	0.116673	0.310957	0.0004	0.0142783	0.3228
PID_FGF_PATHWAY	54	0.118533	0.312491	0.0004	0.0143928	0.3256
BIOCARTA_GH_PATHWAY	26	0.120339	0.313593	0.0034	0.0144757	0.328
PID_IL12_2PATHWAY	54	0.117788	0.313333	0.0004	0.0144875	0.3278
PID_MAPKTRKPATHWAY	33	0.120241	0.31781	0.0004	0.0146648	0.3322
REACTOME_FGFR_LIGAND_BINDING_AND_ACTIVATION	22	0.12297	0.318317	0.003	0.0146847	0.3338
BIOCARTA_SPRY_PATHWAY	18	0.120269	0.316118	0.0004	0.0147057	0.3306
ST_GA12_PATHWAY	22	0.121707	0.317765	0.0012	0.0147077	0.3322
BIOCARTA_PDGF_PATHWAY	30	0.122026	0.318786	0.0034	0.0147107	0.3364
REACTOME_SHC_RELATED_EVENTS	16	0.122452	0.317224	0.0004	0.0147324	0.3312
REACTOME_CELL_DEATH_SIGNALLING_VIA_NRAGE_NRIF_AND_NADE	55	0.120487	0.317613	0.0004	0.0147354	0.332
REACTOME_PI3K_CASCADE	63	0.120518	0.319455	0.0004	0.0147414	0.337
REACTOME_GLYCOSPHINGOLIPID_METABOLISM	32	0.118842	0.315979	0.0004	0.0147466	0.3306
PID_IL2_1PATHWAY	54	0.11991	0.317001	0.0004	0.0147618	0.331
REACTOME_HS_GAG_DEGRADATION	19	0.121985	0.320166	0.0004	0.0147842	0.337
PID_AJDISS_2PATHWAY	46	0.121689	0.321482	0.0004	0.0148122	0.34
KEGG_GLIOMA	60	0.120696	0.321804	0.0004	0.0148129	0.3412
KEGG_LONG_TERM_DEPRESSION	66	0.120586	0.321437	0.0004	0.0148567	0.34
REACTOME_PI3K_EVENTS_IN_ERBB2_SIGNALING	34	0.121278	0.322722	0.0004	0.0148601	0.342
KEGG_VEGF_SIGNALING_PATHWAY	69	0.120691	0.32109	0.0004	0.0148651	0.34
BIOCARTA_HCMV_PATHWAY	16	0.12526	0.323416	0.0028	0.0149347	0.3438
REACTOME_SEMAPHORIN_INTERACTIONS	60	0.123817	0.324139	0.0008	0.0149584	0.3438
ST_INTEGRIN_SIGNALING_PATHWAY	78	0.122176	0.325148	0.0004	0.0150428	0.3452
REACTOME_NCAM1_INTERACTIONS	37	0.122666	0.326331	0.0004	0.0151287	0.3456
BIOCARTA_BIOPEPTIDES_PATHWAY	39	0.124478	0.32695	0.0038	0.0151621	0.3458
REACTOME_THE_ROLE_OF_NEF_IN_HIV1_REPLICATION_AND_DISEASE_PATHOGENESIS	27	0.125916	0.328635	0.0004	0.0153232	0.349
KEGG_DORSO_VENTRAL_AXIS_FORMATION	23	0.124001	0.329002	0.0004	0.01533	0.3506
BIOCARTA_VEGF_PATHWAY	26	0.126577	0.329481	0.0042	0.0153329	0.351
PID_PTP1BPATHWAY	52	0.124788	0.330059	0.0004	0.0153475	0.351
REACTOME_SYNTHESIS_OF_PC	17	0.126273	0.330862	0.0004	0.0154059	0.3526
REACTOME_PI3K_AKT_ACTIVATION	27	0.126397	0.332072	0.0008	0.0155381	0.3558
REACTOME_AMYLOIDS	38	0.126501	0.332586	0.0004	0.0155396	0.3582
SIG_PIP3_SIGNALING_IN_B_LYMPHOCYTES	33	0.125769	0.333079	0.0004	0.0155482	0.3592
REACTOME_INSULIN_RECEPTOR_SIGNALLING_CASCADE	78	0.125805	0.334031	0.0004	0.0155698	0.36
PID_HIF2PATHWAY	30	0.126853	0.335152	0.0004	0.0156026	0.361
BIOCARTA_PPARA_PATHWAY	51	0.126518	0.333987	0.0004	0.0156148	0.36
BIOCARTA_MAL_PATHWAY	18	0.128122	0.335062	0.0012	0.0156365	0.361
REACTOME_NEF_MEDIATES_DOWN_MODULATION_OF_CELL_SURFACE_RECEPTORS_BY_RECRUITING_THEM_TO_CLATHRIN_ADAPTERS	20	0.129537	0.336229	0.0018	0.0156911	0.3636
REACTOME_G_ALPHA1213_SIGNALLING_EVENTS	72	0.127187	0.337988	0.0004	0.0158806	0.366
PID_CXCR3PATHWAY	39	0.128486	0.339782	0.0024	0.0160416	0.3696
PID_ERBB4_PATHWAY	37	0.127257	0.339373	0.0004	0.0160418	0.3684
REACTOME_PKB_MEDIATED_EVENTS	23	0.130515	0.341245	0.001	0.0161736	0.37
BIOCARTA_ECM_PATHWAY	23	0.132585	0.342178	0.007	0.0162533	0.3704
REACTOME_SPHINGOLIPID_METABOLISM	51	0.129334	0.343563	0.0004	0.016257	0.372
PID_DELTANP63PATHWAY	45	0.12944	0.343439	0.0004	0.0162888	0.372
PID_CXCR4_PATHWAY	94	0.129149	0.343248	0.0004	0.0163146	0.372
REACTOME_PLATELET_HOMEOSTASIS	73	0.128785	0.343129	0.0004	0.0163487	0.372
PID_FCER1PATHWAY	56	0.129895	0.345103	0.0004	0.0164148	0.3736
REACTOME_ACTIVATED_NOTCH1_TRANSMITS_SIGNAL_TO_THE_NUCLEUS	24	0.13408	0.346116	0.0054	0.0164325	0.3746
PID_IL4_2PATHWAY	61	0.130561	0.345957	0.0004	0.0164683	0.3746
REACTOME_RECYCLING_PATHWAY_OF_L1	25	0.133214	0.348347	0.0004	0.0166164	0.3806
PID_TCPTP_PATHWAY	40	0.131422	0.34818	0.0004	0.016639	0.3806
REACTOME_MAP_KINASE_ACTIVATION_IN_TLR_CASCADE	42	0.13166	0.34792	0.0004	0.016652	0.3798
ST_GAQ_PATHWAY	26	0.131948	0.349462	0.0004	0.0167236	0.3806
REACTOME_INHIBITION_OF_VOLTAGE_GATED_CA2_CHANNELS_VIA_GBETA_GAMMA_SUBUNITS	24	0.131979	0.350128	0.0004	0.0167577	0.381
REACTOME_PLC_BETA_MEDIATED_EVENTS	40	0.134085	0.355076	0.0004	0.0174825	0.3866
ST_GRANULE_CELL_SURVIVAL_PATHWAY	26	0.135339	0.355548	0.0004	0.0174883	0.3874
KEGG_THYROID_CANCER	29	0.135564	0.357389	0.0008	0.017527	0.3904
PID_LIS1PATHWAY	26	0.136228	0.356981	0.0032	0.0175743	0.3894
REACTOME_PHOSPHOLIPASE_C_MEDIATED_CASCADE	51	0.135413	0.357322	0.0004	0.0175768	0.3904
KEGG_GNRH_SIGNALING_PATHWAY	95	0.134048	0.356867	0.0004	0.0176102	0.3894
BIOCARTA_TOB1_PATHWAY	19	0.136721	0.359379	0.0004	0.0176826	0.3934
PID_LYMPHANGIOGENESIS_PATHWAY	24	0.136338	0.359082	0.0008	0.0176852	0.3934
ST_B_CELL_ANTIGEN_RECEPTOR	38	0.138562	0.36551	0.0004	0.0182435	0.406
REACTOME_TRANS_GOLGI_NETWORK_VESICLE_BUDDING	55	0.138393	0.365883	0.0008	0.0182572	0.4088
REACTOME_PI_METABOLISM	34	0.138517	0.365503	0.0018	0.0182913	0.406
REACTOME_SIGNALLING_TO_RAS	25	0.138808	0.365019	0.0004	0.0183199	0.4058
PID_CASPASE_PATHWAY	50	0.137899	0.365448	0.0004	0.0183329	0.406
REACTOME_CIRCADIAN_REPRESSION_OF_EXPRESSION_BY_REV_ERBA	19	0.140257	0.365005	0.0004	0.0183707	0.4058
PID_EPHBFWDPATHWAY	40	0.138301	0.364734	0.0008	0.0183918	0.405
KEGG_N_GLYCAN_BIOSYNTHESIS	42	0.137869	0.367742	0.0004	0.0184997	0.4138
REACTOME_DOWNSTREAM_TCR_SIGNALING	28	0.139391	0.369962	0.0004	0.018652	0.4212
REACTOME_SYNTHESIS_OF_PIPS_AT_THE_PLASMA_MEMBRANE	22	0.14119	0.370931	0.0006	0.0186898	0.4212
KEGG_GAP_JUNCTION	75	0.138603	0.369957	0.0004	0.0187043	0.4212
KEGG_NON_SMALL_CELL_LUNG_CANCER	52	0.138844	0.369646	0.0004	0.0187132	0.4192
ST_WNT_CA2_CYCLIC_GMP_PATHWAY	20	0.141493	0.370667	0.0004	0.0187185	0.4212
PID_ATF2_PATHWAY	55	0.14023	0.373131	0.0004	0.0189637	0.4242
REACTOME_APOPTOTIC_CLEAVAGE_OF_CELLULAR_PROTEINS	35	0.142002	0.374393	0.0014	0.0190715	0.426
REACTOME_GOLGI_ASSOCIATED_VESICLE_BIOGENESIS	48	0.141853	0.374095	0.0012	0.0190791	0.426
BIOCARTA_HSP27_PATHWAY	15	0.14418	0.375541	0.0016	0.0191221	0.4278
BIOCARTA_EPO_PATHWAY	18	0.143687	0.375894	0.0018	0.0191223	0.4278
PID_ANGIOPOIETINRECEPTOR_PATHWAY	49	0.141584	0.375189	0.0014	0.019123	0.427
PID_RAS_PATHWAY	27	0.142432	0.377334	0.0004	0.0192997	0.438
KEGG_MELANOMA	70	0.141801	0.379169	0.0004	0.0194459	0.4434
BIOCARTA_EIF4_PATHWAY	20	0.147934	0.378651	0.0068	0.0194594	0.442
REACTOME_GABA_B_RECEPTOR_ACTIVATION	37	0.142276	0.379167	0.0004	0.0194981	0.4434
REACTOME_SHC1_EVENTS_IN_ERBB4_SIGNALING	19	0.144222	0.380384	0.0004	0.0195961	0.4482
ST_G_ALPHA_S_PATHWAY	16	0.148397	0.381029	0.0126	0.0196571	0.45
PID_ERBB1_RECEPTOR_PROXIMAL_PATHWAY	35	0.145043	0.38146	0.0028	0.019674	0.4508
ST_T_CELL_SIGNAL_TRANSDUCTION	43	0.144315	0.382969	0.0004	0.0198447	0.4544
PID_P75NTRPATHWAY	64	0.143869	0.382714	0.0004	0.0198508	0.4544
REACTOME_DAG_AND_IP3_SIGNALING	29	0.145686	0.384051	0.0042	0.0199003	0.456
PID_LYSOPHOSPHOLIPID_PATHWAY	62	0.144503	0.383689	0.0004	0.0199011	0.456
KEGG_ERBB_SIGNALING_PATHWAY	85	0.144241	0.385074	0.0004	0.0200243	0.46
BIOCARTA_AT1R_PATHWAY	29	0.146258	0.385733	0.0028	0.0200943	0.4644
REACTOME_SPHINGOLIPID_DE_NOVO_BIOSYNTHESIS	19	0.149142	0.387324	0.009	0.0203091	0.4658
REACTOME_NFKB_AND_MAP_KINASES_ACTIVATION_MEDIATED_BY_TLR4_SIGNALING_REPERTOIRE	60	0.146177	0.388762	0.0004	0.0204845	0.4698
PID_P38ALPHABETAPATHWAY	29	0.148062	0.389372	0.0004	0.0205173	0.471
REACTOME_A_TETRASACCHARIDE_LINKER_SEQUENCE_IS_REQUIRED_FOR_GAG_SYNTHESIS	19	0.147921	0.388691	0.0008	0.0205319	0.4698
KEGG_ADHERENS_JUNCTION	71	0.147668	0.390993	0.0014	0.0206971	0.4736
BIOCARTA_AGR_PATHWAY	35	0.147475	0.390721	0.0004	0.0207027	0.473
REACTOME_P75_NTR_RECEPTOR_MEDIATED_SIGNALLING	75	0.147431	0.391741	0.0004	0.020755	0.4752
ST_MYOCYTE_AD_PATHWAY	26	0.148462	0.394624	0.0004	0.0211479	0.4794
REACTOME_SIGNALING_BY_FGFR1_MUTANTS	26	0.149732	0.394536	0.0026	0.0211821	0.4794
REACTOME_MAPK_TARGETS_NUCLEAR_EVENTS_MEDIATED_BY_MAP_KINASES	30	0.150549	0.395426	0.0026	0.0212509	0.4818
PID_P38ALPHABETADOWNSTREAMPATHWAY	35	0.14967	0.397453	0.0004	0.021556	0.4862
KEGG_AMYOTROPHIC_LATERAL_SCLEROSIS_ALS	47	0.148558	0.39789	0.0004	0.0215718	0.4882
PID_ENDOTHELINPATHWAY	62	0.1493	0.398715	0.0004	0.0216797	0.4914
PID_THROMBIN_PAR1_PATHWAY	42	0.152492	0.402218	0.0008	0.0222795	0.5008
BIOCARTA_HDAC_PATHWAY	25	0.153272	0.404714	0.0042	0.0226715	0.5128
ST_GA13_PATHWAY	35	0.152846	0.406029	0.0004	0.0227015	0.5182
REACTOME_GLUCOSE_TRANSPORT	37	0.1527	0.405645	0.0004	0.0227044	0.5182
PID_IL23PATHWAY	36	0.152749	0.405575	0.0004	0.0227371	0.5166
REACTOME_GABA_RECEPTOR_ACTIVATION	51	0.151585	0.405423	0.0004	0.0227623	0.5166
REACTOME_FRS2_MEDIATED_CASCADE	35	0.154395	0.406968	0.0022	0.0228179	0.5208
KEGG_NICOTINATE_AND_NICOTINAMIDE_METABOLISM	21	0.154736	0.409701	0.0004	0.0232765	0.5256
KEGG_B_CELL_RECEPTOR_SIGNALING_PATHWAY	67	0.153734	0.412094	0.0004	0.0235207	0.5334
PID_BCR_5PATHWAY	60	0.154724	0.411904	0.0008	0.0235458	0.5326
BIOCARTA_FCER1_PATHWAY	35	0.155589	0.41145	0.0018	0.0235628	0.532
PID_PDGFRAPATHWAY	21	0.15797	0.411756	0.005	0.0235635	0.532
BIOCARTA_IL3_PATHWAY	15	0.157539	0.41267	0.0012	0.0235834	0.5342
KEGG_MELANOGENESIS	95	0.154921	0.414381	0.0004	0.0239261	0.536
BIOCARTA_NFAT_PATHWAY	51	0.156915	0.419191	0.0004	0.0248541	0.5512
REACTOME_CTNNB1_PHOSPHORYLATION_CASCADE	16	0.160846	0.420132	0.0028	0.0249875	0.5546
PID_MTOR_4PATHWAY	59	0.15819	0.421086	0.0004	0.0250592	0.5568
PID_WNT_SIGNALING_PATHWAY	26	0.157558	0.420881	0.0004	0.0250833	0.5566
PID_ERBB1_DOWNSTREAM_PATHWAY	98	0.158327	0.421954	0.0004	0.0251826	0.5596
BIOCARTA_CERAMIDE_PATHWAY	21	0.160011	0.422483	0.0004	0.0252302	0.5626
REACTOME_DEGRADATION_OF_THE_EXTRACELLULAR_MATRIX	26	0.163234	0.423036	0.015	0.0252889	0.5626
REACTOME_NEGATIVE_REGULATION_OF_FGFR_SIGNALING	35	0.161465	0.424757	0.003	0.0255862	0.5656
BIOCARTA_CCR3_PATHWAY	22	0.164405	0.42636	0.0152	0.0258668	0.567
REACTOME_TIE2_SIGNALING	17	0.162156	0.427219	0.0032	0.0259961	0.57
REACTOME_SIGNALING_BY_ERBB2	84	0.161037	0.430185	0.0004	0.0266225	0.5814
PID_NCADHERINPATHWAY	31	0.163764	0.430615	0.0072	0.026678	0.5868
REACTOME_BMAL1_CLOCK_NPAS2_ACTIVATES_CIRCADIAN_EXPRESSION	29	0.163685	0.431082	0.0004	0.0267294	0.5868
PID_FAK_PATHWAY	56	0.163442	0.432546	0.0018	0.0269981	0.5904
PID_FASPATHWAY	37	0.163553	0.434589	0.0016	0.0272896	0.6
REACTOME_ANTIGEN_ACTIVATES_B_CELL_RECEPTOR_LEADING_TO_GENERATION_OF_SECOND_MESSENGERS	26	0.164846	0.434439	0.0042	0.0273106	0.597
PID_TXA2PATHWAY	55	0.163214	0.434218	0.0008	0.0273215	0.5968
REACTOME_DOWNSTREAM_SIGNAL_TRANSDUCTION	80	0.163709	0.435539	0.0014	0.0273827	0.6038
PID_ALK1PATHWAY	25	0.165831	0.435521	0.0028	0.0274442	0.6038
REACTOME_CA_DEPENDENT_EVENTS	27	0.165772	0.437169	0.007	0.0276861	0.61
REACTOME_METABOLISM_OF_NUCLEOTIDES	65	0.164019	0.438489	0.0004	0.0278878	0.6128
PID_KITPATHWAY	48	0.164912	0.439835	0.0004	0.0280755	0.6164
REACTOME_ADHERENS_JUNCTIONS_INTERACTIONS	25	0.166175	0.439725	0.0016	0.0281176	0.616
REACTOME_TRAF6_MEDIATED_INDUCTION_OF_NFKB_AND_MAP_KINASES_UPON_TLR7_8_OR_9_ACTIVATION	65	0.167223	0.446186	0.0004	0.0293487	0.6376
REACTOME_DOWNSTREAM_SIGNALING_OF_ACTIVATED_FGFR	86	0.167229	0.445852	0.0004	0.0294009	0.6356
ST_ERK1_ERK2_MAPK_PATHWAY	31	0.167092	0.445553	0.0004	0.0294052	0.6346
BIOCARTA_CTLA4_PATHWAY	19	0.169203	0.446163	0.0028	0.0294118	0.6376
PID_CD8TCRDOWNSTREAMPATHWAY	61	0.170755	0.447124	0.0138	0.0295362	0.6434
REACTOME_IL1_SIGNALING	32	0.16918	0.449608	0.0004	0.0295692	0.6506
BIOCARTA_MPR_PATHWAY	31	0.170628	0.447726	0.0004	0.0296061	0.6448
PID_CMYB_PATHWAY	78	0.166975	0.448223	0.0004	0.029621	0.6474
BIOCARTA_IL1R_PATHWAY	30	0.169512	0.449514	0.0004	0.0296226	0.6504
KEGG_RENAL_CELL_CARCINOMA	69	0.167556	0.449323	0.0004	0.029642	0.6496
REACTOME_SIGNALING_BY_FGFR	96	0.168996	0.450232	0.0004	0.0296495	0.6516
SIG_PIP3_SIGNALING_IN_CARDIAC_MYOCTES	63	0.167829	0.448615	0.0004	0.029654	0.6478
REACTOME_SIGNALING_BY_EGFR_IN_CANCER	92	0.168562	0.449221	0.0004	0.0296778	0.6496
BIOCARTA_FMLP_PATHWAY	32	0.169115	0.448204	0.0046	0.0296836	0.6474
KEGG_TASTE_TRANSDUCTION	42	0.17511	0.449024	0.0372	0.029684	0.6482
BIOCARTA_CHREBP2_PATHWAY	42	0.170282	0.451431	0.0006	0.0298957	0.654
REACTOME_CD28_DEPENDENT_PI3K_AKT_SIGNALING	18	0.172668	0.452013	0.003	0.0299221	0.6562
PID_TCR_PATHWAY	62	0.168966	0.451775	0.0004	0.0299347	0.6552
REACTOME_SHC_MEDIATED_CASCADE	28	0.171876	0.452347	0.0094	0.0299536	0.657
REACTOME_ERK_MAPK_TARGETS	21	0.17482	0.455542	0.0134	0.0307066	0.6692
PID_RHODOPSIN_PATHWAY	24	0.175301	0.456549	0.019	0.0309448	0.6726
KEGG_SYSTEMIC_LUPUS_ERYTHEMATOSUS	70	0.172959	0.457249	0.0066	0.0310352	0.6746
REACTOME_REGULATION_OF_SIGNALING_BY_CBL	18	0.176028	0.457805	0.008	0.0310566	0.6758
REACTOME_ACTIVATION_OF_CHAPERONE_GENES_BY_XBP1S	41	0.175005	0.458181	0.0112	0.0310619	0.676
PID_PI3KPLCTRKPATHWAY	33	0.171823	0.457711	0.0008	0.031105	0.6758
PID_NOTCH_PATHWAY	54	0.172805	0.4587	0.0018	0.0311239	0.6788
SIG_INSULIN_RECEPTOR_PATHWAY_IN_CARDIAC_MYOCYTES	48	0.173501	0.460361	0.0016	0.0314996	0.6838
REACTOME_MITOCHONDRIAL_PROTEIN_IMPORT	44	0.173168	0.461585	0.0004	0.0317844	0.6856
REACTOME_PI3K_EVENTS_IN_ERBB4_SIGNALING	28	0.174094	0.462412	0.0004	0.0318914	0.6868
REACTOME_CIRCADIAN_CLOCK	43	0.173798	0.462316	0.0004	0.0319129	0.6862
BIOCARTA_ERK_PATHWAY	27	0.17686	0.464372	0.0078	0.0323491	0.6982
PID_TRKRPATHWAY	59	0.174613	0.465916	0.0008	0.0326304	0.703
REACTOME_TRIF_MEDIATED_TLR3_SIGNALING	63	0.174219	0.465757	0.0004	0.0326614	0.7022
BIOCARTA_GPCR_PATHWAY	31	0.180513	0.472546	0.015	0.0344347	0.726
REACTOME_GLYCOSAMINOGLYCAN_METABOLISM	92	0.176225	0.473057	0.0004	0.0345035	0.7266
REACTOME_ENOS_ACTIVATION_AND_REGULATION	15	0.182356	0.473752	0.0202	0.0345611	0.727
REACTOME_AQUAPORIN_MEDIATED_TRANSPORT	49	0.178573	0.473559	0.003	0.0345781	0.727
PID_EPOPATHWAY	33	0.178343	0.4748	0.0008	0.0347743	0.7334
BIOCARTA_HIVNEF_PATHWAY	55	0.17857	0.475883	0.0022	0.0350478	0.7404
KEGG_ENDOMETRIAL_CANCER	50	0.177676	0.476887	0.0004	0.0352147	0.7424
KEGG_COLORECTAL_CANCER	61	0.177599	0.476726	0.0004	0.0352408	0.7422
REACTOME_THROMBIN_SIGNALLING_THROUGH_PROTEINASE_ACTIVATED_RECEPTORS_PARS	30	0.18082	0.479215	0.0014	0.0358428	0.7512
PID_AR_TF_PATHWAY	45	0.180678	0.481063	0.0028	0.0362598	0.7548
REACTOME_GAB1_SIGNALOSOME	28	0.181191	0.481046	0.0012	0.0363306	0.754
PID_PI3KCIPATHWAY	38	0.181261	0.482786	0.0004	0.0364489	0.7596
REACTOME_HS_GAG_BIOSYNTHESIS	29	0.181416	0.482371	0.004	0.0364705	0.759
REACTOME_SIGNALING_BY_ERBB4	73	0.181148	0.482614	0.0012	0.036481	0.759
REACTOME_REGULATION_OF_KIT_SIGNALING	15	0.183996	0.482305	0.0078	0.0365255	0.759
REACTOME_PI_3K_CASCADE	46	0.181198	0.48207	0.0014	0.0365283	0.758
REACTOME_ANTIGEN_PRESENTATION_FOLDING_ASSEMBLY_AND_PEPTIDE_LOADING_OF_CLASS_I_MHC	17	0.185963	0.484285	0.0214	0.0368463	0.764
REACTOME_EGFR_DOWNREGULATION	23	0.184445	0.485739	0.0082	0.0372254	0.7708
KEGG_TGF_BETA_SIGNALING_PATHWAY	82	0.181294	0.486432	0.0004	0.0373789	0.7736
PID_RAC1_PATHWAY	49	0.184393	0.489275	0.0056	0.0380521	0.7862
BIOCARTA_CXCR4_PATHWAY	23	0.188897	0.489247	0.0324	0.0381225	0.786
REACTOME_NUCLEOTIDE_BINDING_DOMAIN_LEUCINE_RICH_REPEAT_CONTAINING_RECEPTOR_NLR_SIGNALING_PATHWAYS	36	0.183087	0.489125	0.0004	0.0381578	0.7852
PID_IL1PATHWAY	30	0.187212	0.491856	0.01	0.0388055	0.7978
REACTOME_TGF_BETA_RECEPTOR_SIGNALING_ACTIVATES_SMADS	22	0.186875	0.492846	0.0016	0.0390657	0.8024
KEGG_PANCREATIC_CANCER	69	0.184886	0.496875	0.0004	0.0403528	0.8126
REACTOME_SIGNALLING_TO_ERKS	33	0.18747	0.497853	0.001	0.0405821	0.8146
BIOCARTA_NFKB_PATHWAY	22	0.18775	0.49891	0.0004	0.040788	0.8158
BIOCARTA_TCR_PATHWAY	41	0.187539	0.498755	0.005	0.0408287	0.8154
BIOCARTA_BCR_PATHWAY	31	0.189581	0.499548	0.0076	0.0409052	0.819
BIOCARTA_INTEGRIN_PATHWAY	36	0.192432	0.501051	0.018	0.0413116	0.8248
REACTOME_TAK1_ACTIVATES_NFKB_BY_PHOSPHORYLATION_AND_ACTIVATION_OF_IKKS_COMPLEX	17	0.190187	0.50208	0.004	0.0415534	0.828
PID_GMCSF_PATHWAY	36	0.189637	0.503295	0.003	0.0419058	0.8338
REACTOME_APOPTOTIC_EXECUTION_PHASE	48	0.189508	0.50402	0.003	0.0421113	0.8364
REACTOME_MYD88_MAL_CASCADE_INITIATED_ON_PLASMA_MEMBRANE	71	0.188711	0.505254	0.0004	0.042491	0.8422
REACTOME_NUCLEAR_SIGNALING_BY_ERBB4	34	0.191632	0.506771	0.0036	0.0430041	0.8468
BIOCARTA_TGFB_PATHWAY	18	0.193425	0.512059	0.005	0.0449576	0.8608
REACTOME_CD28_CO_STIMULATION	28	0.193175	0.51284	0.0024	0.045169	0.8618
BIOCARTA_GLEEVEC_PATHWAY	23	0.193605	0.513451	0.0024	0.0453004	0.8624
PID_NFAT_TFPATHWAY	46	0.193361	0.514926	0.005	0.0457696	0.8648
REACTOME_OPIOID_SIGNALLING	73	0.192912	0.515168	0.0006	0.0457761	0.8648
REACTOME_TRANSCRIPTIONAL_REGULATION_OF_WHITE_ADIPOCYTE_DIFFERENTIATION	52	0.192242	0.515866	0.0004	0.045981	0.8662
REACTOME_SIGNALING_BY_FGFR1_FUSION_MUTANTS	15	0.199008	0.516286	0.0242	0.0460673	0.867
PID_RETINOIC_ACID_PATHWAY	28	0.197711	0.517119	0.0124	0.0462765	0.8686
KEGG_NOTCH_SIGNALING_PATHWAY	41	0.195536	0.517745	0.0032	0.0463323	0.8718
PID_AP1_PATHWAY	68	0.192645	0.517669	0.0004	0.0463936	0.8702
REACTOME_ACTIVATED_TLR4_SIGNALLING	80	0.193659	0.519414	0.0004	0.0469328	0.875
PID_RET_PATHWAY	39	0.196373	0.519905	0.0044	0.04702	0.8776
REACTOME_SIGNALING_BY_NOTCH1	60	0.195811	0.520628	0.0016	0.0471356	0.8816
KEGG_LONG_TERM_POTENTIATION	64	0.19378	0.520426	0.0004	0.0471518	0.8802
PID_ER_NONGENOMIC_PATHWAY	40	0.195875	0.521496	0.0058	0.0473639	0.8844
REACTOME_PURINE_METABOLISM	31	0.196524	0.522884	0.0038	0.0478253	0.8864
REACTOME_REGULATION_OF_INSULIN_SECRETION	85	0.195715	0.523676	0.0004	0.0480336	0.8866
PID_MYC_REPRESSPATHWAY	61	0.196246	0.524689	0.0004	0.0483803	0.8914
PID_LKB1_PATHWAY	36	0.196992	0.525906	0.0004	0.048765	0.8934
BIOCARTA_PYK2_PATHWAY	24	0.20113	0.526464	0.02	0.0488778	0.8938
PID_HEDGEHOG_2PATHWAY	22	0.19859	0.527261	0.0054	0.04908	0.896
REACTOME_IL_2_SIGNALING	40	0.200728	0.528382	0.0102	0.0494403	0.8982
KEGG_ACUTE_MYELOID_LEUKEMIA	55	0.19721	0.528652	0.0004	0.0494539	0.8992
BIOCARTA_RELA_PATHWAY	16	0.200027	0.53021	0.0014	0.0499381	0.9016
REACTOME_SIGNALING_BY_ILS	98	0.198433	0.530479	0.0006	0.0499631	0.9038
BIOCARTA_GSK3_PATHWAY	27	0.199212	0.530128	0.001	0.0499957	0.9016
BIOCARTA_NTHI_PATHWAY	23	0.202216	0.532337	0.0194	0.0506554	0.9136
KEGG_PROGESTERONE_MEDIATED_OOCYTE_MATURATION	81	0.198206	0.533403	0.0004	0.0509977	0.9156
ST_DIFFERENTIATION_PATHWAY_IN_PC12_CELLS	43	0.202414	0.536196	0.0038	0.0520726	0.9184
PID_TOLL_ENDOGENOUS_PATHWAY	22	0.202884	0.537579	0.0052	0.0525827	0.92
BIOCARTA_ALK_PATHWAY	36	0.201152	0.538684	0.001	0.0529354	0.9212
REACTOME_COSTIMULATION_BY_THE_CD28_FAMILY	55	0.201836	0.540868	0.0004	0.0538119	0.9234
REACTOME_PROLONGED_ERK_ACTIVATION_EVENTS	16	0.206104	0.541188	0.0108	0.0538506	0.9268
PID_WNT_NONCANONICAL_PATHWAY	30	0.20367	0.541766	0.0012	0.0540111	0.9278
KEGG_VASOPRESSIN_REGULATED_WATER_REABSORPTION	44	0.204667	0.542814	0.0134	0.0542579	0.932
REACTOME_NUCLEAR_EVENTS_KINASE_AND_TRANSCRIPTION_FACTOR_ACTIVATION	24	0.206291	0.542635	0.0182	0.0542878	0.9314
REACTOME_RAP1_SIGNALLING	15	0.207204	0.545342	0.008	0.0550875	0.9384
REACTOME_STRIATED_MUSCLE_CONTRACTION	26	0.206623	0.545244	0.015	0.0551507	0.9368
REACTOME_POTASSIUM_CHANNELS	96	0.202608	0.545206	0.0004	0.0552422	0.9368
PID_INSULIN_GLUCOSE_PATHWAY	26	0.206754	0.546796	0.0056	0.0555698	0.941
REACTOME_PKA_MEDIATED_PHOSPHORYLATION_OF_CREB	17	0.206335	0.546582	0.0046	0.0555773	0.9404
REACTOME_SIGNALING_BY_SCF_KIT	65	0.206336	0.550787	0.0004	0.0573179	0.9478
KEGG_APOPTOSIS	80	0.20573	0.552514	0.0004	0.0579917	0.9492
REACTOME_KERATAN_SULFATE_KERATIN_METABOLISM	29	0.207947	0.553026	0.0012	0.0581381	0.9492
ST_PHOSPHOINOSITIDE_3_KINASE_PATHWAY	33	0.208089	0.553375	0.0058	0.0582052	0.9492
BIOCARTA_TFF_PATHWAY	21	0.213042	0.557036	0.0316	0.0598329	0.9534
BIOCARTA_RHO_PATHWAY	30	0.21023	0.558489	0.0062	0.0604422	0.9538
PID_REG_GR_PATHWAY	79	0.208613	0.55873	0.001	0.0604622	0.9558
REACTOME_YAP1_AND_WWTR1_TAZ_STIMULATED_GENE_EXPRESSION	20	0.217007	0.5686	0.0272	0.0651342	0.97
BIOCARTA_PML_PATHWAY	16	0.215682	0.570172	0.0148	0.06581	0.9718
KEGG_VIRAL_MYOCARDITIS	60	0.213826	0.572507	0.0004	0.06694	0.9772
PID_P73PATHWAY	68	0.214094	0.573464	0.0016	0.0673542	0.9772
PID_ERBB1_INTERNALIZATION_PATHWAY	40	0.21654	0.573902	0.0106	0.0674317	0.9782
PID_IFNGPATHWAY	38	0.215995	0.576815	0.0018	0.0688762	0.9828
REACTOME_PROTEOLYTIC_CLEAVAGE_OF_SNARE_COMPLEX_PROTEINS	15	0.222693	0.580139	0.0472	0.0705276	0.9842
REACTOME_MYOGENESIS	25	0.219907	0.581803	0.0072	0.0713486	0.9858
REACTOME_SIGNALING_BY_NOTCH	90	0.217942	0.582078	0.003	0.0713736	0.9858
REACTOME_CHEMOKINE_RECEPTORS_BIND_CHEMOKINES	47	0.217949	0.583352	0.0004	0.0719601	0.9862
BIOCARTA_PTEN_PATHWAY	16	0.224811	0.58387	0.054	0.0720051	0.9866
BIOCARTA_CHEMICAL_PATHWAY	21	0.222057	0.583681	0.0354	0.0720201	0.9862
PID_NFAT_3PATHWAY	45	0.219978	0.586322	0.003	0.0733109	0.9876
PID_CD8TCRPATHWAY	51	0.220603	0.589556	0.0024	0.0749829	0.99
REACTOME_POST_NMDA_RECEPTOR_ACTIVATION_EVENTS	31	0.222561	0.59067	0.0158	0.0752097	0.9906
KEGG_P53_SIGNALING_PATHWAY	63	0.220106	0.590934	0.0008	0.0752436	0.9906
REACTOME_AMINE_LIGAND_BINDING_RECEPTORS	35	0.232332	0.590537	0.112	0.0752799	0.9906
PID_ECADHERIN_KERATINOCYTE_PATHWAY	20	0.227151	0.590347	0.0574	0.0752996	0.9906
PID_HDAC_CLASSIII_PATHWAY	20	0.224166	0.595413	0.0064	0.0777252	0.993
REACTOME_CHOLESTEROL_BIOSYNTHESIS	21	0.229046	0.595716	0.0634	0.0777713	0.993
BIOCARTA_IGF1MTOR_PATHWAY	18	0.226917	0.596376	0.0406	0.0780079	0.9936
SIG_REGULATION_OF_THE_ACTIN_CYTOSKELETON_BY_RHO_GTPASES	35	0.224748	0.597673	0.0058	0.0781705	0.9942
KEGG_TOLL_LIKE_RECEPTOR_SIGNALING_PATHWAY	94	0.223714	0.597478	0.0092	0.0782121	0.9942
REACTOME_DOWNREGULATION_OF_TGF_BETA_RECEPTOR_SIGNALING	19	0.227151	0.598137	0.0264	0.0783243	0.9942
REACTOME_CREB_PHOSPHORYLATION_THROUGH_THE_ACTIVATION_OF_RAS	25	0.22574	0.597463	0.0218	0.0783389	0.9942
PID_S1P_META_PATHWAY	16	0.225831	0.597439	0.014	0.0784669	0.9942
REACTOME_REGULATION_OF_WATER_BALANCE_BY_RENAL_AQUAPORINS	42	0.225373	0.600468	0.0206	0.0796188	0.9942
REACTOME_AMINE_DERIVED_HORMONES	15	0.230831	0.603093	0.0532	0.0810655	0.9944
REACTOME_DARPP_32_EVENTS	21	0.229395	0.606676	0.0234	0.0829132	0.9956
BIOCARTA_P53HYPOXIA_PATHWAY	20	0.227995	0.606655	0.0122	0.0830413	0.9956
SA_TRKA_RECEPTOR	16	0.232435	0.608403	0.0574	0.0838423	0.9956
KEGG_PATHOGENIC_ESCHERICHIA_COLI_INFECTION	42	0.230153	0.612493	0.0128	0.0863585	0.997
PID_HEDGEHOG_GLIPATHWAY	47	0.229531	0.614499	0.0042	0.08758	0.997
BIOCARTA_TOLL_PATHWAY	34	0.230741	0.616039	0.0108	0.0884336	0.997
PID_HDAC_CLASSII_PATHWAY	29	0.234262	0.617885	0.0458	0.0895185	0.997
PID_FOXOPATHWAY	43	0.231171	0.619715	0.0006	0.0905805	0.9974
PID_TGFBRPATHWAY	52	0.232312	0.620191	0.0132	0.0907467	0.9974
BIOCARTA_ERK5_PATHWAY	17	0.235696	0.621544	0.0388	0.0915137	0.9974
REACTOME_MUSCLE_CONTRACTION	41	0.237357	0.621978	0.0696	0.0916635	0.9974
REACTOME_RAS_ACTIVATION_UOPN_CA2_INFUX_THROUGH_NMDA_RECEPTOR	15	0.237105	0.622896	0.0488	0.0921341	0.9974
KEGG_GLYCOSPHINGOLIPID_BIOSYNTHESIS_LACTO_AND_NEOLACTO_SERIES	26	0.235841	0.626997	0.0184	0.0946345	0.9984
REACTOME_PIP3_ACTIVATES_AKT_SIGNALING	19	0.237784	0.626963	0.0352	0.094781	0.9984
BIOCARTA_GCR_PATHWAY	16	0.242107	0.62779	0.0902	0.0950462	0.9984
REACTOME_INTERFERON_GAMMA_SIGNALING	51	0.233878	0.628134	0.001	0.0951298	0.9984
PID_FRA_PATHWAY	35	0.235266	0.628592	0.0114	0.0953289	0.9984
REACTOME_BIOSYNTHESIS_OF_THE_N_GLYCAN_PRECURSOR_DOLICHOL_LIPID_LINKED_OLIGOSACCHARIDE_LLO_AND_TRANSFER_TO_A_NASCENT_PROTEIN	24	0.237061	0.629253	0.0308	0.0956192	0.9984
PID_MET_PATHWAY	75	0.238144	0.635369	0.0104	0.0998027	0.9988
REACTOME_BOTULINUM_NEUROTOXICITY	16	0.24347	0.637347	0.0626	0.101022	0.9988
KEGG_GLYCOSAMINOGLYCAN_DEGRADATION	21	0.24162	0.637163	0.0456	0.101045	0.9988
BIOCARTA_FAS_PATHWAY	30	0.239923	0.637681	0.021	0.101123	0.9988
WNT_SIGNALING	86	0.23701	0.638476	0.0004	0.101512	0.9988
PID_HIVNEFPATHWAY	35	0.238533	0.639344	0.0026	0.101989	0.9988
BIOCARTA_RAC1_PATHWAY	23	0.242918	0.641988	0.0216	0.103783	0.9988
REACTOME_SIGNALING_BY_FGFR_MUTANTS	40	0.241419	0.643231	0.0234	0.104517	0.9988
BIOCARTA_AKT_PATHWAY	18	0.244815	0.649199	0.014	0.108827	1
REACTOME_SIGNALING_BY_BMP	21	0.246901	0.654052	0.038	0.112598	1
REACTOME_UNFOLDED_PROTEIN_RESPONSE	72	0.246149	0.655944	0.0262	0.114016	1
PID_SYNDECAN_3_PATHWAY	15	0.251588	0.656817	0.0936	0.114565	1
BIOCARTA_TNFR1_PATHWAY	29	0.248713	0.659103	0.0478	0.116164	1
PID_ECADHERIN_NASCENTAJ_PATHWAY	36	0.250256	0.662602	0.0448	0.118829	1
KEGG_ASTHMA	23	0.26549	0.663284	0.175	0.119219	1
REACTOME_HEPARAN_SULFATE_HEPARIN_HS_GAG_METABOLISM	45	0.24804	0.664873	0.0064	0.120396	1
REACTOME_G_ALPHA_Z_SIGNALLING_EVENTS	41	0.249071	0.666437	0.0196	0.12134	1
KEGG_LEISHMANIA_INFECTION	58	0.249505	0.666712	0.0214	0.121367	1
PID_CDC42_PATHWAY	65	0.249154	0.666269	0.009	0.12142	1
BIOCARTA_PTDINS_PATHWAY	23	0.255934	0.669989	0.0956	0.124035	1
REACTOME_RESOLUTION_OF_AP_SITES_VIA_THE_MULTIPLE_NUCLEOTIDE_PATCH_REPLACEMENT_PATHWAY	16	0.257539	0.671886	0.1096	0.125505	1
REACTOME_SIGNALING_BY_NODAL	15	0.25339	0.672193	0.0432	0.125589	1
PID_IL2_PI3KPATHWAY	29	0.252496	0.673543	0.0104	0.126169	1
BIOCARTA_ETS_PATHWAY	18	0.256153	0.673123	0.0874	0.126206	1
BIOCARTA_TH1TH2_PATHWAY	19	0.256472	0.673464	0.0896	0.126309	1
KEGG_BLADDER_CANCER	40	0.251242	0.674115	0.0106	0.126475	1
SIG_CHEMOTAXIS	44	0.253727	0.676684	0.0168	0.128631	1
BIOCARTA_CREB_PATHWAY	26	0.256228	0.678427	0.0498	0.130077	1
BIOCARTA_RAS_PATHWAY	22	0.25512	0.679774	0.0314	0.131119	1
REACTOME_ACTIVATION_OF_NMDA_RECEPTOR_UPON_GLUTAMATE_BINDING_AND_POSTSYNAPTIC_EVENTS	35	0.256437	0.681097	0.0438	0.131948	1
REACTOME_CLASS_B_2_SECRETIN_FAMILY_RECEPTORS	80	0.253145	0.680898	0.0026	0.131965	1
REACTOME_NOTCH1_INTRACELLULAR_DOMAIN_REGULATES_TRANSCRIPTION	37	0.256857	0.682814	0.043	0.133353	1
REACTOME_REGULATION_OF_INSULIN_SECRETION_BY_GLUCAGON_LIKE_PEPTIDE1	41	0.255853	0.685438	0.0212	0.135632	1
KEGG_ANTIGEN_PROCESSING_AND_PRESENTATION	61	0.267829	0.686261	0.1684	0.136225	1
REACTOME_IL_RECEPTOR_SHC_SIGNALING	27	0.262425	0.691005	0.0862	0.140505	1
KEGG_CHRONIC_MYELOID_LEUKEMIA	72	0.257026	0.691276	0.0016	0.140525	1
REACTOME_ACTIVATED_POINT_MUTANTS_OF_FGFR2	16	0.268166	0.694124	0.1396	0.143028	1
PID_PS1PATHWAY	40	0.25929	0.696452	0.0046	0.144766	1
REACTOME_RIP_MEDIATED_NFKB_ACTIVATION_VIA_DAI	17	0.263526	0.696291	0.0656	0.144863	1
BIOCARTA_TEL_PATHWAY	17	0.268779	0.701009	0.1408	0.149077	1
PID_CD40_PATHWAY	30	0.262187	0.701691	0.021	0.149517	1
PID_SMAD2_3NUCLEARPATHWAY	72	0.26113	0.702517	0.007	0.150142	1
PID_P38_MKK3_6PATHWAY	23	0.265898	0.70358	0.0772	0.150961	1
[truncated: 284 more rows]

## Sheet: Table S10
Table S10. The results of canonical pathway association analysis from Signal2Noise:TruncatedProduct (Kidney & Liver)
[truncated: 912 more rows]

[truncated: 17 more sheets: Table S11, Table S12, Table S13, Table S14, Table S15, Table S16, Table S17, Table S18, Table S19, Table S20, Table S21, Table S22, Table S23, Table S24, Table S25, Table S26, Table S27]
